# Supplementary material for: Forecasting Thailand’s mobility trends using Feature Engineered XGBoost for pandemic crisis movement management
Source: PLoS One. 2026 Mar 26;21(3):e0345547. doi: 10.1371/journal.pone.0345547 (PMC13020994; doi:10.1371/journal.pone.0345547)
Supplement: S1 Dataset — Sample dataset of Google Mobility Reports. (CSV) [file pone.0345547.s005.csv]

Index	retail_and_recreation_percent_change_from_baseline	grocery_and_pharmacy_percent_change_from_baseline	parks_percent_change_from_baseline	transit_stations_percent_change_from_baseline	workplaces_percent_change_from_baseline	residential_percent_change_from_baseline
1	-5	2	-9	-11	-6	4
2	-6	1	-16	-13	2	3
3	-7	1	-11	-15	1	2
4	-4	1	-8	-13	-6	4
5	-3	1	-8	-13	-7	4
6	-4	0	-8	-15	-7	4
7	-6	-1	-9	-15	-7	4
8	-8	0	-12	-17	-7	5
9	-11	-1	-21	-20	3	3
10	-15	-1	-22	-23	-2	4
11	-8	4	-14	-18	-10	5
12	-9	1	-15	-21	-12	6
13	-12	-3	-16	-24	-13	7
14	-16	-6	-18	-26	-14	8
15	-20	-5	-24	-30	-15	9
16	-24	-4	-35	-33	-4	8
17	-36	-10	-35	-41	-10	9
18	-32	-11	-29	-39	-20	11
19	-34	-8	-32	-42	-23	12
20	-35	-8	-34	-42	-24	12
21	-43	-18	-40	-50	-26	15
22	-46	-19	-44	-54	-26	17
23	-51	-25	-55	-57	-14	16
24	-55	-27	-54	-61	-21	16
25	-44	-19	-42	-53	-27	16
26	-42	-14	-42	-53	-28	15
27	-43	-16	-41	-55	-30	16
28	-45	-18	-44	-57	-30	17
29	-48	-19	-48	-60	-30	19
30	-51	-21	-58	-62	-19	17
31	-54	-23	-57	-66	-25	17
32	-47	-17	-49	-67	-49	23
33	-45	-17	-45	-58	-32	17
34	-46	-21	-45	-60	-32	18
35	-47	-21	-45	-60	-32	18
36	-48	-18	-48	-61	-32	20
37	-51	-21	-57	-63	-22	17
38	-54	-22	-56	-66	-24	17
39	-49	-22	-47	-62	-35	20
40	-46	-17	-45	-61	-36	19
41	-46	-17	-44	-60	-35	19
42	-46	-19	-44	-60	-33	19
43	-49	-19	-48	-62	-33	21
44	-51	-21	-57	-61	-20	17
45	-53	-23	-55	-63	-22	16
46	-43	-16	-44	-57	-29	17
47	-44	-17	-45	-58	-30	17
48	-45	-20	-45	-59	-30	17
49	-46	-21	-45	-59	-30	17
50	-46	-17	-48	-60	-29	19
51	-50	-22	-57	-61	-19	17
52	-50	-19	-54	-62	-22	15
53	-42	-15	-45	-57	-28	17
54	-41	-12	-43	-56	-29	15
55	-42	-15	-43	-55	-29	15
56	-44	-2	-39	-47	-28	14
57	-46	3	-42	-56	-54	23
58	-48	-5	-50	-50	-23	15
59	-46	-3	-46	-50	-17	13
60	-42	-6	-39	-56	-44	19
61	-38	2	-35	-43	-28	13
62	-38	-1	-34	-54	-50	21
63	-38	-3	-34	-45	-25	14
64	-40	-1	-37	-47	-25	16
65	-41	-4	-46	-47	-12	13
66	-41	-4	-41	-49	-14	12
67	-40	-7	-39	-50	-34	17
68	-34	2	-32	-42	-24	13
69	-36	-2	-32	-43	-24	13
70	-36	-3	-33	-44	-24	13
71	-36	1	-34	-45	-24	13
72	-37	-2	-43	-46	-12	12
73	-32	0	-39	-42	-10	10
74	-29	0	-33	-40	-22	12
75	-29	0	-31	-40	-23	12
76	-28	1	-29	-39	-23	12
77	-28	0	-30	-39	-23	13
78	-30	1	-32	-41	-22	14
79	-32	-2	-42	-41	-10	11
80	-32	-3	-37	-42	-11	10
81	-27	1	-31	-39	-23	12
82	-28	-1	-31	-39	-22	12
83	-26	1	-28	-37	-22	12
84	-28	-1	-31	-38	-21	12
85	-27	5	-31	-38	-21	13
86	-25	4	-38	-34	-8	10
87	-24	5	-32	-34	-7	8
88	-21	7	-26	-31	-19	10
89	-22	4	-27	-32	-21	10
90	-16	7	-20	-40	-51	18
91	-24	2	-26	-32	-20	11
92	-23	4	-28	-37	-20	12
93	-22	1	-35	-36	-7	9
94	-20	3	-27	-36	-7	7
95	-19	3	-24	-34	-18	10
96	-20	1	-25	-35	-20	10
97	-18	3	-22	-33	-19	10
98	-18	2	-22	-35	-19	10
99	-19	4	-23	-35	-20	11
100	-18	3	-30	-33	-7	8
101	-18	2	-25	-36	-6	7
102	-16	4	-24	-33	-19	9
103	-18	2	-24	-33	-20	10
104	-19	-2	-26	-33	-21	10
105	-13	3	-22	-33	-20	9
106	-15	3	-23	-34	-20	10
107	-12	4	-27	-31	-6	6
108	-13	3	-21	-34	-6	6
109	-12	2	-22	-33	-20	8
110	-11	5	-19	-31	-20	8
111	-11	3	-18	-30	-19	8
112	-10	4	-19	-29	-20	8
113	-11	5	-21	-31	-21	9
114	-9	5	-24	-28	-10	6
115	-9	6	-18	-29	-6	4
116	-7	7	-19	-28	-19	7
117	1	17	-16	-25	-19	6
118	-4	9	-17	-23	-18	5
119	-5	9	-17	-23	-18	5
120	-9	6	-17	-23	-19	5
121	-5	12	-15	-23	-14	4
122	1	14	13	-26	-13	2
123	5	11	20	-38	-53	11
124	-2	7	-10	-31	-36	9
125	-5	5	-13	-23	-17	4
126	-8	3	-15	-26	-17	5
127	-9	4	-16	-27	-17	6
128	-8	2	-23	-29	-5	6
129	-7	3	-18	-30	-5	5
130	-9	2	-19	-27	-15	5
131	-9	2	-16	-28	-17	5
132	-7	1	-11	-29	-14	5
133	-10	-2	-14	-29	-14	6
134	-7	4	-12	-29	-14	6
135	-6	2	-18	-31	-5	5
136	-6	3	-12	-32	-5	5
137	-6	4	-12	-28	-14	5
138	-7	1	-13	-28	-15	5
139	-6	2	-11	-28	-13	5
140	-6	1	-10	-26	-12	5
141	-7	3	-8	-19	-14	5
142	-3	5	-10	-24	-10	3
143	2	7	19	-29	-12	2
144	11	11	45	-38	-55	11
145	2	6	14	-38	-58	13
146	-5	2	-8	-24	-15	4
147	-4	4	-8	-25	-14	4
148	-4	6	-10	-26	-15	5
149	-4	5	-19	-27	-5	5
150	-4	5	-17	-28	-10	5
151	-3	7	-12	-26	-13	5
152	-7	1	-14	-27	-14	5
153	-5	4	-16	-27	-13	4
154	-7	0	-17	-27	-12	5
155	-10	-1	-18	-28	-13	5
156	-7	-1	-21	-29	-6	4
157	-5	2	-13	-30	-6	3
158	-7	2	-15	-29	-12	4
159	-3	4	-10	-26	-14	2
160	8	7	7	-40	-56	13
161	-13	-7	-19	-28	-12	4
162	-14	-5	-20	-28	-12	5
163	-11	-1	-27	-31	-6	6
164	-9	0	-18	-31	-7	5
165	-9	1	-18	-27	-10	4
166	-10	0	-18	-28	-9	3
167	-9	-2	-17	-27	-9	3
168	-11	-4	-18	-26	-9	4
169	-13	-4	-21	-28	-10	4
170	-11	-4	-24	-31	-6	5
171	-11	-3	-20	-32	-7	4
172	-10	-1	-18	-28	-8	3
173	-8	1	-16	-27	-9	3
174	-8	-1	-16	-27	-8	3
175	-9	-2	-17	-26	-8	3
176	-10	-3	-15	-24	-9	3
177	-6	0	-20	-28	-5	3
178	-7	1	-16	-29	-7	3
179	-3	7	-16	-22	-8	2
180	-4	11	-17	-21	-12	3
181	-8	0	-18	-25	-11	3
182	-3	2	-12	-16	-11	1
183	-3	3	-4	-34	-43	10
184	-4	1	-2	-30	-20	4
185	-1	2	9	-28	-16	1
186	-2	1	-4	-36	-47	9
187	-8	1	-18	-23	-11	2
188	-8	-1	-16	-24	-9	2
189	-9	-2	-18	-24	-9	1
190	-8	-1	-16	-26	-9	1
191	-7	-3	-21	-29	-5	1
192	-6	-1	-13	-29	-8	1
193	-8	-1	-16	-26	-6	1
194	-7	1	-16	-25	-8	1
195	-7	1	-16	-24	-8	2
196	-9	-3	-16	-26	-10	2
197	-15	-8	-25	-28	-11	4
198	-15	-8	-32	-32	-9	6
199	-13	-5	-27	-32	-10	5
200	-9	-2	-20	-27	-8	3
201	-12	-3	-21	-25	-9	3
202	-15	-8	-26	-23	-8	3
203	-15	-6	-26	-25	-8	3
204	-12	-1	-23	-24	-8	2
205	-9	-2	-22	-23	-4	2
206	-11	-3	-17	-27	-9	2
207	-14	-5	-27	-26	-8	3
208	-13	-3	-25	-26	-8	3
209	-7	4	-21	-23	-8	0
210	-10	3	-23	-23	-8	0
211	-13	1	-22	-23	-10	0
212	-9	0	-23	-26	-10	0
213	-7	2	-16	-26	-13	-1
214	-11	-1	-24	-26	-10	-1
215	-12	-2	-25	-26	-10	0
216	-12	-4	-24	-26	-8	0
217	-18	-10	-30	-28	-9	3
218	-15	-5	-27	-27	-9	3
219	-14	-6	-29	-28	-7	3
220	-11	-4	-16	-31	-11	2
221	-8	-2	-14	-28	-16	3
222	-10	-7	-19	-41	-54	14
223	-12	-5	-23	-24	-8	2
224	-13	-5	-30	-23	-8	3
225	-20	-8	-34	-26	-9	4
226	-21	-8	-40	-34	-9	6
227	-18	-6	-31	-34	-14	5
228	-16	-4	-32	-29	-9	4
229	-14	-4	-30	-28	-10	3
230	-13	-5	-27	-26	-8	2
231	-9	-1	-23	-21	-9	-1
232	-7	2	-8	-38	-47	8
233	-11	-1	-16	-32	-13	0
234	-10	-1	-14	-28	-12	-3
235	-9	0	-24	-25	-8	-1
236	-8	2	-24	-25	-8	-1
237	-8	0	-24	-24	-7	-1
238	-12	-5	-31	-26	-8	1
239	-7	4	-21	-23	-7	0
240	-2	5	19	-17	-5	-3
241	-1	10	-16	-23	-10	-1
242	-3	7	-26	-23	-8	-1
243	-4	5	-27	-24	-9	0
244	-6	2	-28	-25	-8	0
245	-6	3	-26	-24	-8	0
246	-8	1	-25	-26	-8	1
247	-7	0	-26	-26	-4	0
248	-5	3	-16	-25	-8	0
249	-8	1	-26	-26	-10	1
250	-6	4	-23	-25	-12	1
251	-6	1	-25	-24	-11	1
252	-8	0	-24	-24	-12	1
253	-6	3	-22	-24	-12	1
254	-5	3	-19	-23	-4	-1
255	-2	6	-10	-22	-6	-1
256	-4	4	-17	-23	-16	1
257	-4	4	-17	-21	-18	1
258	-3	4	-14	-18	-17	0
259	-1	4	-7	-24	-30	3
260	-4	4	-6	-30	-31	5
261	-7	0	-16	-24	-8	0
262	-2	6	-12	-21	-9	-2
263	-4	4	-17	-22	-16	0
264	-4	5	-15	-21	-17	0
265	-1	6	-13	-19	-16	0
266	-1	5	-15	-19	-15	0
267	-3	5	-12	-21	-15	1
268	-1	5	-12	-19	-3	-2
269	1	9	-8	-18	-4	-2
270	2	13	-19	-19	-10	-1
271	-2	12	-21	-19	-6	-1
272	-1	10	-21	-19	-4	-1
273	-3	7	-20	-20	-4	-1
274	-3	8	-16	-20	-5	-1
275	2	10	-6	-22	-19	1
276	1	9	-4	-23	-4	-2
277	-1	8	-15	-28	-13	0
278	-4	6	-17	-21	-4	-1
279	-1	7	-12	-16	-5	-2
280	1	9	5	-27	-35	5
281	-5	7	7	-34	-34	8
282	-6	3	-7	-26	-4	1
283	-5	6	-8	-22	-3	0
284	-7	6	-17	-21	-3	0
285	-6	9	-17	-19	-5	0
286	-7	4	-16	-20	-4	0
287	-6	4	-16	-19	-4	0
288	-7	5	-15	-20	-4	0
289	-7	5	-19	-20	2	0
290	-4	10	-12	-20	-3	-1
291	-9	6	-19	-24	-5	1
292	-11	4	-20	-28	-7	2
293	-12	2	-22	-29	-8	3
294	-14	1	-24	-32	-9	4
295	-12	4	-23	-39	-12	5
296	-15	2	-29	-41	-5	4
297	-13	2	-18	-42	-6	3
298	-8	7	-12	-40	-21	5
299	-8	9	-9	-39	-27	6
300	-5	13	-2	-39	-35	6
301	-8	21	14	-48	-66	11
302	-20	7	8	-57	-70	14
303	-23	3	-17	-49	-43	8
304	-20	6	-23	-43	-17	4
305	-18	7	-29	-44	-16	7
306	-20	5	-30	-46	-18	8
307	-20	3	-31	-48	-17	8
308	-21	1	-32	-49	-17	8
309	-22	2	-34	-51	-16	9
310	-21	1	-41	-52	-3	7
311	-20	1	-37	-54	-7	8
312	-17	1	-33	-50	-16	8
313	-17	1	-32	-50	-18	8
314	-18	-1	-33	-50	-17	7
315	-19	-5	-36	-52	-19	7
316	-22	-5	-39	-54	-20	8
317	-22	-5	-44	-55	-9	6
318	-21	-3	-38	-56	-12	6
319	-17	-3	-35	-51	-18	6
320	-18	-4	-35	-51	-18	6
321	-16	-2	-34	-50	-16	6
322	-18	-4	-35	-51	-16	7
323	-19	-3	-36	-52	-15	7
324	-18	-2	-41	-52	-3	5
325	-16	-1	-33	-53	-8	5
326	-14	0	-32	-49	-13	5
327	-14	0	-32	-49	-14	5
328	-13	1	-32	-49	-12	5
329	-14	0	-33	-48	-12	5
330	-13	4	-34	-48	-11	4
331	-11	6	-37	-47	-2	2
332	-8	10	-31	-47	-6	1
333	-9	10	-33	-44	-7	0
334	-8	9	-31	-44	-9	0
335	-9	5	-31	-43	-8	1
336	-11	3	-32	-43	-8	1
337	-10	7	-32	-43	-8	1
338	-9	5	-35	-44	0	1
339	-8	7	-28	-45	-7	1
340	-10	5	-32	-43	-8	0
341	-10	6	-33	-42	-10	1
342	-4	17	-28	-37	-8	-1
343	-11	4	-27	-40	-12	0
344	-7	6	-18	-48	-38	6
345	-9	5	-26	-44	-10	1
346	-1	10	-18	-38	-8	-2
347	-7	9	-28	-38	-7	-1
348	-9	8	-29	-40	-8	0
349	-8	7	-29	-39	-7	0
350	-1	17	-25	-35	-5	-3
351	0	22	-24	-35	-4	-1
352	1	20	-26	-36	3	-2
353	3	21	-17	-36	-3	-2
354	0	18	-24	-35	-4	-2
355	-1	16	-23	-35	-5	-1
356	-1	15	-23	-35	-4	-1
357	10	30	-16	-26	-4	-5
358	10	32	-2	-39	-43	5
359	5	23	-14	-35	-6	-2
360	7	26	-9	-29	-3	-4
361	3	23	-22	-30	-3	-3
362	3	21	-22	-31	-4	-2
363	1	15	-25	-32	-4	-1
364	6	23	-20	-28	-3	-3
365	4	23	-21	-29	-4	-2
366	6	22	-21	-29	3	-3
367	6	21	-12	-30	-2	-3
368	1	16	-22	-31	-3	-2
369	0	15	-21	-31	-4	-2
370	1	14	-22	-31	-3	-2
371	5	21	-19	-28	-2	-3
372	3	21	-20	-30	-2	-2
373	4	19	-21	-30	3	-2
374	4	19	-12	-31	0	-3
375	2	18	-20	-30	-2	-2
376	0	16	-21	-31	-4	-2
377	1	15	-21	-31	-3	-1
378	6	21	-19	-28	-2	-3
379	3	21	-19	-29	-2	-2
380	5	20	-20	-29	4	-3
381	4	20	-12	-29	0	-3
382	4	22	-21	-29	-3	-2
383	5	22	-19	-28	-3	-2
384	5	18	-21	-27	-2	-2
385	12	27	-16	-23	-1	-4
386	9	27	-16	-25	-5	-2
387	9	26	-19	-23	6	-4
388	12	29	-9	-23	1	-5
389	11	28	-17	-25	-5	-3
390	9	25	-18	-25	-5	-2
391	13	28	-17	-23	-4	-3
392	8	22	-19	-22	-5	-2
393	6	22	-18	-24	-6	-2
394	5	19	-21	-24	4	-3
395	1	17	-19	-26	-2	-2
396	8	24	-16	-25	-10	-2
397	5	19	-19	-36	-34	5
398	2	18	-20	-26	-11	-1
399	0	17	-20	-28	-12	0
400	-3	19	-23	-32	-13	1
401	-7	17	-28	-33	-5	-1
402	-12	14	-16	-38	-12	0
403	-4	26	-1	-45	-54	7
404	-13	19	2	-54	-68	11
405	-17	12	-3	-56	-68	12
406	-17	10	-13	-54	-64	11
407	-19	10	-32	-51	-38	10
408	-20	7	-42	-48	-15	6
409	-21	5	-41	-49	-11	6
410	-14	10	-37	-47	-21	6
411	-15	10	-35	-47	-24	6
412	-16	6	-37	-49	-23	7
413	-18	3	-38	-50	-22	7
414	-22	3	-43	-53	-21	9
415	-25	1	-50	-54	-3	7
416	-26	2	-46	-56	-9	7
417	-22	3	-43	-53	-23	8
418	-25	0	-45	-55	-26	10
419	-23	2	-45	-54	-25	9
420	-25	-1	-47	-54	-25	10
421	-23	8	-46	-54	-23	10
422	-30	5	-53	-59	-37	13
423	-31	2	-50	-59	-15	10
424	-22	9	-42	-59	-36	12
425	-26	3	-45	-62	-42	14
426	-25	5	-43	-54	-25	9
427	-28	-1	-46	-56	-26	11
428	-29	2	-48	-58	-24	11
429	-32	-2	-55	-59	-5	9
430	-31	1	-48	-60	-12	9
431	-25	4	-43	-58	-33	11
432	-25	5	-43	-55	-25	9
433	-25	3	-43	-55	-25	9
434	-27	1	-43	-56	-26	10
435	-28	3	-46	-57	-24	11
436	-29	2	-52	-57	-7	8
437	-29	4	-47	-59	-11	8
438	-20	8	-41	-54	-22	8
439	-22	6	-42	-55	-23	8
440	-23	1	-43	-55	-23	8
441	-15	17	-37	-54	-21	6
442	-17	17	-41	-54	-19	8
443	-19	13	-48	-54	-1	5
444	-19	12	-42	-57	-6	6
445	-11	19	-37	-51	-18	5
446	-10	21	-38	-49	-19	6
447	-10	19	-36	-58	-46	13
448	-8	23	-37	-48	-16	5
449	-10	26	-38	-50	-14	6
450	-10	22	-43	-50	6	3
451	-9	23	-35	-51	-1	3
452	0	33	-30	-45	-13	3
453	-3	30	-31	-46	-15	4
454	-3	28	-31	-46	-15	4
455	0	28	-28	-54	-47	11
456	-11	20	-36	-50	-15	7
457	-11	18	-42	-49	4	4
458	-10	19	-35	-51	-3	3
459	-8	19	-33	-47	-14	4
460	-10	17	-34	-48	-16	5
461	-10	15	-35	-49	-16	5
462	-10	17	-35	-48	-15	5
463	-13	16	-37	-50	-14	6
464	-14	13	-43	-50	2	4
465	-14	12	-38	-52	-4	4
466	-11	14	-35	-48	-15	4
467	-10	16	-33	-48	-15	4
468	-11	14	-35	-49	-16	4
469	-11	13	-34	-49	-16	4
470	-14	12	-36	-51	-15	5
471	-14	10	-41	-51	0	2
472	-13	10	-34	-52	-7	3
473	-12	11	-33	-49	-17	3
474	-13	10	-34	-50	-18	3
475	-13	8	-35	-50	-18	4
476	-14	7	-35	-49	-17	4
477	-14	11	-37	-50	-16	5
478	-14	9	-42	-50	-2	3
479	-14	9	-36	-52	-7	3
480	-18	6	-38	-52	-17	5
481	-18	6	-38	-53	-19	5
482	-15	13	-38	-51	-19	4
483	-9	23	-35	-48	-16	4
484	-11	26	-36	-50	-15	5
485	-11	25	-42	-50	1	3
486	-10	25	-35	-52	-5	4
487	-8	25	-32	-48	-15	4
488	-12	20	-36	-51	-17	6
489	-10	21	-35	-50	-17	6
490	-13	20	-37	-51	-16	6
491	-18	20	-42	-53	-16	8
492	-21	17	-50	-55	-1	7
493	-20	19	-45	-57	-7	7
494	-16	18	-37	-55	-19	7
495	-19	15	-37	-57	-21	8
496	-19	14	-39	-57	-21	9
497	-19	15	-40	-56	-20	9
498	-20	18	-41	-58	-20	10
499	-23	15	-49	-58	-2	7
500	-23	16	-43	-60	-8	7
501	-18	17	-39	-56	-20	8
502	-22	15	-40	-58	-24	10
503	-23	12	-40	-60	-25	10
504	-25	9	-42	-60	-24	11
505	-27	14	-46	-62	-24	12
506	-33	5	-56	-65	-21	12
507	-33	6	-50	-67	-18	11
508	-23	12	-42	-65	-43	15
509	-23	13	-41	-61	-29	11
510	-26	8	-42	-69	-57	19
511	-26	8	-44	-61	-24	11
512	-28	11	-47	-62	-24	13
513	-29	12	-53	-62	-7	9
514	-28	15	-47	-63	-13	9
515	-23	14	-42	-60	-24	10
516	-25	11	-44	-61	-27	11
517	-26	8	-43	-61	-27	11
518	-28	6	-45	-61	-26	12
519	-30	8	-46	-63	-26	13
520	-31	6	-52	-62	-9	10
521	-32	6	-48	-65	-14	9
522	-26	7	-43	-61	-25	10
523	-26	9	-42	-60	-27	11
524	-28	4	-44	-61	-28	11
525	-24	11	-41	-67	-58	18
526	-32	2	-48	-64	-28	14
527	-34	0	-55	-64	-11	11
528	-35	1	-51	-65	-15	10
529	-27	7	-44	-60	-26	11
530	-26	8	-43	-60	-28	11
531	-27	5	-43	-60	-27	11
532	-29	2	-45	-61	-27	11
533	-30	5	-47	-62	-26	13
534	-31	5	-53	-62	-11	9
535	-35	-1	-48	-66	-15	9
536	-27	4	-43	-61	-25	10
537	-27	4	-44	-61	-27	10
538	-27	3	-44	-60	-27	11
539	-28	2	-45	-60	-27	11
540	-31	4	-49	-62	-26	13
541	-31	3	-53	-62	-10	10
542	-30	4	-47	-63	-15	9
543	-25	6	-43	-58	-24	10
544	-23	10	-44	-57	-25	10
545	-17	11	-42	-54	-24	9
546	-16	11	-42	-54	-24	9
547	-18	11	-44	-56	-23	10
548	-19	7	-47	-55	-7	7
549	-16	12	-39	-57	-12	6
550	-15	10	-38	-54	-22	7
551	-18	5	-40	-56	-24	8
552	-18	4	-41	-56	-24	9
553	-19	4	-43	-55	-24	9
554	-20	7	-43	-56	-23	10
555	-18	7	-45	-54	-6	6
556	-15	8	-36	-56	-10	6
557	-15	7	-37	-54	-22	7
558	-17	6	-39	-54	-25	8
559	-16	6	-39	-53	-24	8
560	-17	5	-40	-54	-24	9
561	-16	9	-39	-53	-24	9
562	-16	6	-42	-52	-8	5
563	-18	4	-37	-55	-12	6
564	-15	9	-38	-52	-24	7
565	-16	7	-40	-53	-25	7
566	-16	4	-39	-52	-24	8
567	-14	6	-38	-51	-23	7
568	-17	6	-39	-57	-35	11
569	-22	-1	-48	-54	-10	7
570	-17	3	-40	-53	-12	6
571	-13	7	-37	-50	-23	6
572	-11	11	-36	-50	-24	6
573	-11	9	-35	-50	-24	6
574	-11	11	-36	-49	-22	6
575	-7	22	-36	-48	-22	5
576	-5	23	-39	-45	-5	2
577	1	27	-27	-45	-9	1
578	0	27	-29	-44	-20	3
579	0	29	-30	-44	-22	3
580	-3	24	-32	-45	-23	5
581	-3	22	-32	-45	-20	5
582	-5	25	-32	-46	-19	5
583	-3	24	-35	-43	-3	2
584	1	27	-24	-44	-6	1
585	-1	24	-28	-44	-20	4
586	-1	24	-28	-44	-21	4
587	6	27	-18	-50	-49	10
588	-6	15	-31	-43	-20	5
589	-7	19	-34	-46	-20	6
590	-6	18	-40	-44	-2	3
591	-8	15	-38	-48	-10	4
592	-1	24	-29	-43	-21	4
593	0	25	-26	-42	-21	4
594	2	27	-24	-40	-21	3
595	1	23	-21	-43	-25	4
596	-4	20	-23	-49	-35	7
597	-3	21	-24	-44	-15	3
598	0	22	-16	-43	-8	0
599	3	24	-22	-43	-24	3
600	2	26	-23	-40	-20	3
601	2	23	-24	-40	-19	3
602	-1	20	-28	-40	-18	4
603	0	27	-26	-41	-17	4
604	-2	21	-33	-40	0	1
605	5	27	-22	-38	-4	0
606	6	33	-25	-36	-16	1
607	8	36	-25	-37	-16	1
608	8	34	-23	-36	-16	1
609	7	32	-24	-36	-15	2
610	5	32	-23	-37	-15	2
611	6	30	-27	-35	0	0
612	10	34	-14	-35	-5	-2
613	7	30	-21	-36	-15	1
614	7	32	-21	-36	-15	1
615	8	32	-22	-35	-15	1
616	6	29	-24	-35	-14	2
617	3	30	-24	-37	-14	3
618	5	28	-25	-34	1	0
619	7	29	-15	-35	-4	-2
620	6	30	-20	-35	-14	0
621	6	30	-21	-35	-14	1
622	7	29	-20	-34	-14	1
623	6	28	-19	-34	-13	1
624	11	35	30	-27	-13	-1
625	5	28	-21	-34	0	-1
626	8	29	-15	-35	-3	-1
627	5	27	-22	-35	-12	1
628	3	25	-24	-35	-13	1
629	5	27	-22	-34	-12	1
630	6	27	-23	-32	-12	1
631	5	30	-21	-32	-12	1
632	7	30	-18	-28	0	-2
633	10	32	-7	-30	-6	-4
634	6	28	-21	-32	-14	0
635	10	35	-20	-30	-12	0
636	10	33	-21	-29	-12	0
637	9	31	-21	-29	-11	0
638	7	32	-20	-30	-11	1
639	9	32	-15	-26	0	-2
640	16	35	10	-28	-7	-3
641	17	34	4	-38	-47	5
642	8	31	-16	-28	-9	-1
643	9	29	-16	-28	-7	0
644	11	30	-15	-25	-6	-1
645	9	31	-6	-36	-28	5
646	7	28	-13	-29	7	-1
647	11	31	-7	-25	6	-3
648	8	29	-18	-28	-5	-1
649	8	29	-19	-28	-5	-1
650	10	30	-18	-26	-5	-1
651	8	27	-20	-27	-4	0
652	6	28	-19	-29	-4	0
653	7	27	-19	-25	10	-2
654	11	29	-9	-25	7	-2
655	9	28	-16	-27	-4	-1
656	9	28	-18	-27	-5	-1
657	10	28	-16	-26	-4	-1
658	11	27	-17	-24	-3	-1
659	10	29	-16	-26	-4	-1
660	12	28	-16	-21	9	-3
661	13	30	-6	-23	6	-3
662	17	36	-4	-25	-11	-1
663	19	39	1	-24	-16	-1
664	21	42	8	-24	-21	-1
665	24	49	23	-22	-33	-1
666	19	59	49	-34	-66	3
667	-3	20	23	-36	-51	0
668	3	21	18	-30	-26	-3
669	9	25	5	-38	-54	5
670	3	24	-17	-34	-18	2
671	1	20	-20	-33	-14	3
672	-1	17	-22	-35	-13	3
673	-5	16	-25	-38	-12	4
674	-3	15	-27	-33	3	1
675	-3	15	-19	-35	0	1
676	-2	18	-23	-36	-13	3
677	-3	15	-24	-37	-14	3
678	-4	13	-24	-37	-14	4
679	-5	12	-24	-37	-13	4
680	-7	14	-25	-38	-13	5
681	-5	13	-28	-34	5	2
682	-3	15	-19	-35	1	2
683	-3	15	-24	-37	-11	4
684	-2	15	-24	-37	-12	4
685	0	14	-24	-33	-11	4
686	-1	14	-25	-33	-10	4
687	-4	14	-28	-36	-10	6
688	-4	12	-30	-32	6	3
689	0	14	-19	-32	2	2
690	0	16	-23	-33	-8	3
691	1	18	-23	-33	-9	3
692	2	16	-23	-32	-9	3
693	0	14	-25	-32	-9	4
694	0	18	-24	-32	-8	4
695	2	19	-27	-27	6	2
696	5	27	-17	-27	3	1
697	3	21	-18	-31	-13	2
698	12	32	-11	-28	-15	1
699	13	34	-17	-26	-7	1
700	12	32	-18	-25	-5	1
701	6	29	-22	-27	-4	3
702	10	33	-23	-21	10	0
703	15	36	-12	-23	6	-1
704	13	34	-18	-26	-3	1
705	12	35	-19	-26	-4	1
706	11	32	-19	-26	-4	2
707	11	32	-20	-26	-4	2
708	7	31	-22	-27	-4	3
709	8	29	-25	-24	10	1
710	13	33	-13	-24	8	0
711	16	33	-16	-24	-5	1
712	10	32	-21	-26	-7	2
713	14	33	-14	-34	-42	10
714	4	26	-25	-28	-5	3
715	5	29	-22	-29	-5	3
716	4	26	-27	-26	11	2
717	5	27	-19	-28	6	2
718	5	27	-21	-29	-5	3
719	5	28	-20	-30	-6	3
720	5	27	-19	-30	-6	4
721	2	24	-20	-31	-5	4
722	-1	26	-23	-33	-6	6
723	-2	22	-29	-31	9	4
724	1	26	-19	-31	6	3
725	6	33	-19	-30	-6	4
726	3	32	-20	-32	-8	5
727	3	29	-20	-33	-8	5
728	1	24	-18	-33	-8	6
729	-2	24	-17	-35	-7	8
730	-1	23	-23	-30	9	6
731	1	25	-14	-31	6	5
732	-1	22	-15	-34	-8	8
733	-2	23	-13	-36	-9	9
734	-2	22	-11	-34	-8	9
735	-3	22	-8	-33	-7	10
736	-6	21	-9	-35	-8	12
737	-6	19	-16	-31	9	9
738	-4	20	-7	-30	7	9
739	-4	19	-6	-35	-8	11
740	-4	22	-6	-34	-9	11
741	-5	20	-8	-35	-9	12
742	-4	20	-8	-33	-9	12
743	-10	16	-15	-36	-10	14
744	-8	16	-20	-30	9	10
745	-8	16	-12	-29	6	9
746	-5	18	-9	-34	-10	12
747	-7	17	-10	-35	-11	12
748	-7	15	-10	-35	-11	12
749	-7	15	-11	-34	-10	12
750	-8	19	-12	-34	-10	13
751	-7	17	-18	-27	8	9
752	-5	18	-7	-26	7	8
753	-5	19	-7	-31	-11	11
754	-5	19	-8	-32	-12	12
755	-4	20	-8	-31	-12	11
756	-1	24	-8	-28	-10	11
757	-5	24	-12	-31	-12	12
758	-9	18	-24	-26	7	10
759	-5	21	-11	-25	5	9
760	-4	21	-7	-30	-13	11
761	-3	22	-6	-29	-15	10
762	-1	20	-4	-33	-32	15
763	-5	18	-8	-30	-13	11
764	-6	23	-9	-31	-13	12
765	-6	21	-16	-24	8	8
766	-3	24	0	-23	7	7
767	2	28	11	-29	-23	11
768	6	35	20	-26	-30	11
769	3	32	48	-33	-64	16
770	0	26	58	-38	-65	18
771	-6	23	40	-43	-63	19
772	-12	16	-1	-34	-31	12
773	-10	16	-5	-28	-5	8
774	-7	17	-7	-33	-16	12
775	-5	21	-6	-33	-16	11
776	-5	19	-6	-32	-15	11
777	-7	16	-7	-33	-13	12
778	-8	18	-11	-35	-12	13
779	-8	18	-17	-29	11	9
780	-5	20	-5	-28	9	8
781	-3	22	-3	-31	-11	10
782	-3	22	-5	-32	-13	10
783	-2	21	-4	-31	-12	10
784	-5	17	-7	-30	-11	10
785	-2	27	-7	-29	-11	11
786	-1	27	-12	-22	10	6
787	2	28	12	-21	-4	7
788	4	27	12	-35	-42	16
789	2	27	2	-29	-16	10
790	5	25	4	-34	-31	14
791	0	22	-3	-30	-11	9
792	-6	19	-10	-33	-10	11
793	-7	16	-21	-29	10	8
794	-3	20	-9	-26	7	8
795	-2	20	-6	-32	-10	9
796	-1	24	-6	-30	-11	9
797	-2	20	-8	-30	-11	9
798	-2	20	-6	-28	-10	8
799	-2	23	-4	-33	-20	12
800	-3	22	-8	-25	8	7
801	0	25	6	-23	4	6
802	2	25	-1	-36	-39	15
803	-3	23	-8	-27	-9	7
804	-5	19	-10	-28	-9	8
805	-5	17	-10	-27	-8	8
806	-7	19	-14	-28	-7	8
807	-9	14	-25	-26	10	9
808	-3	23	-14	-22	7	8
809	-3	21	-7	-28	-6	7
810	-3	20	-8	-28	-7	7
811	-1	20	-7	-27	-7	7
812	-2	20	-8	-26	-5	7
813	-4	20	-10	-27	-5	7
814	-2	19	-17	-22	10	7
815	0	23	-8	-20	7	6
816	-1	24	-8	-26	-4	7
817	1	26	-9	-24	-4	6
818	2	27	-7	-22	-4	6
819	4	27	-4	-19	-4	5
820	5	28	6	-31	-44	16
821	-1	21	-7	-23	-1	8
822	1	25	-3	-17	5	6
823	-1	23	-6	-22	-1	6
824	0	25	-6	-23	-2	6
825	-1	21	-7	-24	-1	7
826	-2	20	-7	-24	0	7
827	-3	22	-9	-24	1	7
828	-1	21	-15	-20	12	6
829	1	23	-5	-19	8	7
830	-2	23	-6	-24	1	6
831	-3	22	-7	-25	0	7
832	-3	20	-9	-24	-1	7
833	-4	20	-10	-24	0	7
834	-4	22	-11	-25	0	7
835	-1	21	-15	-21	10	7
836	-1	21	-6	-19	6	7
837	-2	22	-7	-24	1	6
838	-4	20	-8	-25	0	7
839	-3	20	-8	-24	0	7
840	-4	17	-10	-24	1	7
841	-5	18	-12	-25	1	7
842	-2	20	-16	-20	10	7
843	-1	20	-9	-20	6	7
844	-2	22	-8	-24	2	7
845	-2	21	-9	-24	0	6
846	-1	20	-9	-23	1	7
847	1	24	-11	-20	2	7
848	-1	26	-12	-21	1	7
849	2	26	-16	-16	7	6
850	4	27	-5	-14	3	6
851	-1	23	-9	-22	1	7
852	0	26	-8	-22	0	6
853	-1	22	-9	-21	0	7
854	-1	20	-9	-20	1	7
855	-4	19	-12	-21	0	7
856	-4	18	-20	-18	8	7
857	0	23	-5	-17	2	7
858	-3	21	-6	-22	-3	7
859	1	26	-5	-17	-5	6
860	1	23	7	-27	-45	15
861	-2	19	13	-28	-30	13
862	-4	20	3	-31	-25	14
863	-5	19	-12	-21	4	9
864	-1	22	-6	-15	3	7
865	-2	22	-6	-22	0	7
866	-3	20	-6	-23	0	12
867	-3	19	-10	-22	-1	8
868	-8	15	-15	-24	-2	10
869	-5	20	-13	-24	0	9
870	-5	21	-18	-21	11	8
871	-8	18	-13	-23	5	9
872	-3	25	-9	-22	2	8
873	-2	25	-8	-21	1	7
874	3	30	-4	-14	0	5
875	8	33	15	-23	-49	16
876	1	29	9	-30	-30	14
877	-2	26	-8	-18	5	8
878	-2	27	-8	-12	4	7
879	-3	30	-13	-19	1	7
880	-2	30	-13	-21	0	8
881	-1	28	-9	-21	1	8
882	-3	26	-8	-20	2	8
883	-4	28	-10	-21	1	8
884	-3	25	-17	-17	10	7
885	-2	27	-9	-17	4	8
886	-7	21	-14	-22	1	9
887	-3	28	-8	-21	1	8
888	0	30	-6	-18	1	7
889	1	31	-3	-12	0	5
890	1	32	10	-29	-51	17
891	-3	24	-3	-22	-5	9
892	-4	25	-2	-15	4	6
893	-6	20	-7	-19	2	10
894	-4	27	-9	-21	0	10
895	0	29	-3	-18	2	10
896	-2	25	-3	-18	3	10
897	-3	27	-5	-19	3	11
898	-4	23	-16	-17	12	11
899	-4	24	-9	-16	7	11
900	-2	28	-4	-19	3	11
901	-1	28	-3	-19	3	11
902	-3	24	-5	-19	2	11
903	-3	24	-8	-18	2	11
904	-7	21	-12	-20	2	12
905	0	28	-13	-14	11	10
906	1	29	-3	-13	7	9
907	-4	24	-8	-20	3	11
908	0	28	-6	-19	3	8
909	-1	27	-9	-18	3	8
910	6	40	-5	-14	4	6
911	6	43	-4	-15	4	6
912	7	42	-10	-10	13	6
913	10	45	0	-8	8	6
914	8	45	-1	-14	6	6
915	6	41	-2	-14	5	6
916	6	39	-3	-14	5	7
917	1	33	-7	-14	5	7
918	6	46	-4	-14	5	7
919	3	37	-13	-14	12	7
920	8	44	-3	-11	10	7
921	4	38	-4	-16	7	7
922	4	39	-3	-16	5	7
923	4	37	-2	-16	6	7
924	6	38	-1	-14	7	6
925	4	38	-3	-16	5	7
926	4	37	-10	-14	14	7
927	4	38	-3	-12	9	7
928	4	36	-1	-17	4	7
929	3	36	-2	-17	2	7
930	2	31	-2	-17	3	7
931	1	30	-6	-17	2	8
932	0	33	-8	-18	2	8
933	0	32	-14	-15	11	8
934	-2	33	-7	-13	6	8
935	-4	28	-9	-21	0	10
936	1	34	-6	-18	1	8
937	-2	28	-10	-19	0	9
938	-5	24	-16	-21	-2	10
939	1	37	-14	-18	1	9
940	2	37	-16	-11	14	7
941	3	39	-8	-10	7	8
942	-3	29	-10	-17	-2	9
943	2	35	-5	-18	-3	8
944	4	35	-6	-16	-2	8
945	0	28	-9	-17	-2	9
946	-5	25	-12	-19	-3	10
947	2	32	-12	-10	12	7
948	-1	32	-7	-11	6	7
949	1	34	3	-17	-8	9
950	3	32	4	-16	-9	8
951	6	33	5	-11	-8	7
952	9	35	18	-19	-43	14
953	1	31	10	-27	-26	13
954	-4	25	-9	-15	7	7
