# Supplementary material for: Forecasting Thailand’s mobility trends using Feature Engineered XGBoost for pandemic crisis movement management
Source: PLoS One. 2026 Mar 26;21(3):e0345547. doi: 10.1371/journal.pone.0345547 (PMC13020994; doi:10.1371/journal.pone.0345547)
Supplement: S2 Dataset — Sample dataset of Johns Hopkins University Center for Systems Science and Engineering (JHU-CSSE). (CSV) [file pone.0345547.s006.csv]

Index	Daily new confirmed cases of COVID-19 per million people
1	0.023233572
2	0.02555693
3	0.02555693
4	0.02190594
5	0.0162635
6	0.030203644
7	0.055760574
8	0.065054
9	0.07667079
10	0.1417248
11	0.21839558
12	0.24693969
13	0.3046917
14	0.4022727
15	0.49188793
16	0.6551868
17	0.9658528
18	1.1430918
19	1.2944419
20	1.4378263
21	1.5393901
22	1.6210395
23	1.6608685
24	1.5712533
25	1.5991336
26	1.640954
27	1.6668428
28	1.6529027
29	1.6768001
30	1.6369711
31	1.5553217
32	1.3860486
33	1.2088096
34	1.1908865
35	1.0913141
36	0.9857673
37	0.89814353
38	0.76073354
39	0.71493024
40	0.70696443
41	0.54565704
42	0.49587083
43	0.45205894
44	0.42816156
45	0.4261701
46	0.42417866
47	0.39430693
48	0.36443517
49	0.33257198
50	0.30668315
51	0.34651214
52	0.3126575
53	0.27681142
54	0.25291404
55	0.24096534
56	0.22901665
57	0.2110936
58	0.11749549
59	0.093598105
60	0.11152115
61	0.09957245
62	0.08364086
63	0.07567506
64	0.079657964
65	0.07567506
66	0.079657964
67	0.055760574
68	0.057752024
69	0.055760574
70	0.051777676
71	0.049786225
72	0.04182043
73	0.03783753
74	0.031863187
75	0.031863187
76	0.033854634
77	0.03783753
78	0.023897389
79	0.029871736
80	0.023897389
81	0.02190594
82	0.023897389
83	0.039828982
84	0.055760574
85	0.07766651
86	0.07368361
87	0.081649415
88	0.079657964
89	0.07567506
90	0.05974347
91	0.07169217
92	0.051777676
93	0.053769127
94	0.061734922
95	0.07368361
96	0.07567506
97	0.081649415
98	0.047794778
99	0.053769127
100	0.05974347
101	0.045803327
102	0.031863187
103	0.027880287
104	0.019914491
105	0.031863187
106	0.033854634
107	0.025888838
108	0.025888838
109	0.031863187
110	0.04182043
111	0.04381188
112	0.033854634
113	0.031863187
114	0.029871736
115	0.027880287
116	0.035846084
117	0.029871736
118	0.031863187
119	0.04182043
120	0.035846084
121	0.045803327
122	0.055760574
123	0.051777676
124	0.047794778
125	0.047794778
126	0.045803327
127	0.04381188
128	0.061734922
129	0.053769127
130	0.049786225
131	0.06372637
132	0.06970072
133	0.06770927
134	0.07368361
135	0.05974347
136	0.06372637
137	0.05974347
138	0.055760574
139	0.057752024
140	0.06571782
141	0.079657964
142	0.07169217
143	0.08364086
144	0.08961521
145	0.08364086
146	0.07368361
147	0.06970072
148	0.061734922
149	0.05974347
150	0.051777676
151	0.049786225
152	0.047794778
153	0.05974347
154	0.051777676
155	0.06970072
156	0.07169217
157	0.06770927
158	0.061734922
159	0.05974347
160	0.055760574
161	0.057752024
162	0.061734922
163	0.055760574
164	0.051777676
165	0.053769127
166	0.05974347
167	0.051777676
168	0.05974347
169	0.027880287
170	0.027880287
171	0.035846084
172	0.03783753
173	0.04182043
174	0.04182043
175	0.029871736
176	0.039828982
177	0.04182043
178	0.031863187
179	0.029871736
180	0.029871736
181	0.04381188
182	0.045803327
183	0.04182043
184	0.053769127
185	0.06571782
186	0.06571782
187	0.057752024
188	0.04381188
189	0.053769127
190	0.05974347
191	0.055760574
192	0.057752024
193	0.05974347
194	0.06770927
195	0.08563231
196	0.07169217
197	0.07169217
198	0.06770927
199	0.06571782
200	0.061734922
201	0.061734922
202	0.047794778
203	0.051777676
204	0.04381188
205	0.04381188
206	0.033854634
207	0.07766651
208	0.095589556
209	0.09957245
210	0.1055468
211	0.11152115
212	0.12147839
213	0.123469844
214	0.08961521
215	0.081649415
216	0.1015639
217	0.1055468
218	0.1055468
219	0.1015639
220	0.1015639
221	0.1015639
222	0.08563231
223	0.07368361
224	0.08563231
225	0.081649415
226	0.08961521
227	0.09957245
228	0.09957245
229	0.1135126
230	0.1135126
231	0.10753825
232	0.11550405
233	0.10355535
234	0.09957245
235	0.10355535
236	0.091606654
237	0.09957245
238	0.08762376
239	0.095589556
240	0.09758101
241	0.095589556
242	0.08762376
243	0.1015639
244	0.08961521
245	0.093598105
246	0.08563231
247	0.09957245
248	0.1055468
249	0.1055468
250	0.093598105
251	0.08563231
252	0.08364086
253	0.08563231
254	0.07169217
255	0.07368361
256	0.06970072
257	0.06770927
258	0.06571782
259	0.07169217
260	0.061734922
261	0.07169217
262	0.07766651
263	0.08961521
264	0.08762376
265	0.091606654
266	0.10753825
267	0.13740999
268	0.12745275
269	0.12745275
270	0.15533303
271	0.17126462
272	0.1991449
273	0.19317056
274	0.18321331
275	0.2110936
276	0.21706794
277	0.21706794
278	0.23499098
279	0.24893114
280	0.2588884
281	0.25291404
282	0.23897389
283	0.24494824
284	0.2588884
285	0.23897389
286	0.2190594
287	0.2230423
288	0.23299955
289	0.27681142
290	1.3900315
291	2.0950043
292	2.9274302
293	2.989165
294	3.0827632
295	3.2122073
296	3.3635576
297	2.4574482
298	1.9834833
299	1.4418092
300	1.8480648
301	2.1009789
302	2.4952857
303	2.7063792
304	3.0927205
305	4.2895813
306	5.0304003
307	5.259417
308	5.480468
309	5.333101
310	5.3251348
311	5.1857333
312	4.1979747
313	3.720027
314	3.3058054
315	3.2380962
316	3.2042415
317	3.2400877
318	3.4969845
319	3.7359586
320	3.5049503
321	3.3097885
322	3.0528915
323	3.2938569
324	3.2301304
325	2.8796353
326	2.5171916
327	4.0864534
328	5.5999546
329	6.8227043
330	7.804489
331	9.26223
332	10.518834
333	11.811284
334	11.566337
335	11.518541
336	11.624088
337	11.193935
338	10.317698
339	9.13876
340	7.844318
341	6.5558505
342	5.285306
343	4.074505
344	3.256019
345	2.5311317
346	2.3897388
347	2.3041065
348	2.0711071
349	2.1069531
350	2.0053892
351	1.915774
352	1.8281503
353	1.680783
354	1.5732448
355	1.6190481
356	1.4557493
357	1.3004162
358	1.1311431
359	1.1112286
360	1.0674167
361	1.0494937
362	0.94394684
363	0.8284428
364	0.79259676
365	0.860306
366	0.8443744
367	0.83441716
368	0.8164941
369	0.8523402
370	0.860306
371	0.86827177
372	0.87225467
373	0.900135
374	1.1092371
375	1.1231773
376	1.3004162
377	1.7166291
378	1.7843384
379	1.8221759
380	1.9038253
381	1.7445093
382	1.7345521
383	2.2363973
384	1.8799279
385	1.8898852
386	1.9575944
387	1.8799279
388	1.8540391
389	1.7863299
390	1.0833483
391	1.0295792
392	0.8881863
393	0.73683614
394	0.74480194
395	0.7826395
396	1.0913141
397	1.4935868
398	2.07509
399	2.8298492
400	3.8275652
401	5.231537
402	6.966089
403	8.541325
404	9.965211
405	11.958652
406	14.22492
407	16.268148
408	17.777666
409	19.370825
410	20.177362
411	21.129274
412	21.374224
413	21.228848
414	22.1947
415	24.767653
416	26.103914
417	27.414288
418	28.879995
419	29.983257
420	30.781828
421	29.811993
422	27.924099
423	26.932358
424	26.918417
425	26.089973
426	26.28912
427	26.368776
428	27.286835
429	28.33832
430	28.658943
431	27.840458
432	28.151125
433	27.894228
434	33.820778
435	34.242966
436	35.589188
437	35.989468
438	51.93102
439	53.03428
440	55.844215
441	51.36146
442	53.800987
443	53.715355
444	55.86612
445	42.08131
446	43.58087
447	41.7109
448	43.079025
449	43.63265
450	47.119675
451	49.40188
452	54.922173
453	52.93869
454	54.90027
455	56.021454
456	53.7751
457	49.82008
458	46.12196
459	40.01618
460	40.876484
461	39.362984
462	36.224457
463	35.545376
464	36.46144
465	36.726303
466	38.5903
467	39.26341
468	38.568394
469	40.19939
470	41.728825
471	42.50549
472	44.253983
473	43.89552
474	46.004463
475	47.683258
476	49.632885
477	50.799873
478	51.78365
479	52.406975
480	56.849895
481	58.05074
482	61.260956
483	64.09877
484	68.96388
485	73.08419
486	76.90976
487	78.42326
488	79.932785
489	83.383965
490	86.42092
491	92.77165
492	98.93718
493	106.1522
494	111.11091
495	117.61299
496	123.18507
497	127.42287
498	128.25131
499	129.75685
500	133.45695
501	139.68622
502	144.90381
503	152.2423
504	161.14209
505	170.86633
506	179.1866
507	187.02893
508	194.18222
509	199.84789
510	206.8797
511	214.87337
512	220.38968
513	229.6539
514	235.0149
515	240.18071
516	249.64207
517	256.94473
518	263.4189
519	271.45242
520	277.27942
521	281.17468
522	284.42673
523	286.30267
524	287.9715
525	291.67957
526	295.74014
527	296.234
528	300.01578
529	303.1105
530	303.67807
531	302.63654
532	298.8926
533	291.78912
534	288.77206
535	283.06058
536	275.75995
537	269.85928
538	265.6812
539	260.89975
540	258.61157
541	253.45969
542	248.52487
543	245.49986
544	240.52324
545	233.32414
546	226.26447
547	218.20108
548	214.13455
549	211.97581
550	208.02478
551	206.34201
552	205.09535
553	207.23616
554	206.7383
555	205.24272
556	202.40889
557	199.6109
558	195.5583
559	194.80554
560	190.55579
561	190.85849
562	188.70374
563	187.80162
564	188.05254
565	186.32594
566	181.25572
567	179.9792
568	176.27908
569	171.99348
570	169.5938
571	164.77249
572	161.92473
573	160.25589
574	157.04965
575	155.17172
576	154.0127
577	150.9399
578	150.22696
579	150.9837
580	149.8924
581	149.0042
582	147.78145
583	146.29782
584	146.27592
585	146.48502
586	145.64064
587	146.03496
588	146.1863
589	144.8839
590	144.91974
591	145.01135
592	145.1627
593	144.51945
594	142.23726
595	139.1525
596	137.80629
597	136.00203
598	132.99097
599	130.13124
600	127.31135
601	126.38333
602	126.245926
603	124.56912
604	123.53755
605	122.55776
606	121.54212
607	121.27925
608	119.73986
609	116.40219
610	114.7692
611	113.26167
612	111.47136
613	110.33026
614	108.99599
615	107.59998
616	106.63214
617	104.95335
618	102.14541
619	100.39094
620	97.90362
621	95.9978
622	95.09368
623	93.908775
624	93.01262
625	92.09257
626	91.9472
627	92.11647
628	90.48149
629	89.15319
630	88.02603
631	87.43656
632	86.397026
633	84.102875
634	80.7672
635	79.13421
636	77.200516
637	74.48418
638	71.20426
639	70.851776
640	68.56161
641	67.06205
642	65.50673
643	62.981567
644	61.452137
645	60.020283
646	56.40182
647	54.57566
648	53.37681
649	52.05648
650	51.5626
651	50.529037
652	49.22265
653	47.336746
654	45.568336
655	43.829803
656	43.061104
657	41.39227
658	39.91063
659	38.186035
660	37.457165
661	36.726303
662	36.551056
663	36.210518
664	36.29615
665	36.489323
666	37.36556
667	37.853462
668	39.008503
669	39.984314
670	41.549595
671	44.18627
672	49.63886
673	58.431107
674	68.8902
675	79.64203
676	89.59728
677	97.64672
678	105.17838
679	109.94193
680	111.20052
681	110.26454
682	109.40025
683	107.41478
684	105.94907
685	104.83585
686	104.76018
687	105.720055
688	106.35533
689	105.576675
690	105.99488
691	106.63413
692	107.56016
693	107.458595
694	107.080215
695	108.08789
696	109.597404
697	111.32798
698	112.72996
699	114.721405
700	116.900055
701	119.80557
702	123.53357
703	128.38275
704	133.28569
705	139.21225
706	148.36296
707	159.61464
708	170.23505
709	181.8651
710	191.82832
711	200.65044
712	208.56645
713	215.0984
714	220.1308
715	225.75465
716	230.8428
717	236.95854
718	244.89049
719	252.83636
720	262.33557
721	274.6985
722	288.3718
723	301.77423
724	313.25693
725	320.08362
726	324.18002
727	326.10178
728	326.22327
729	324.03665
730	318.46655
731	312.81482
732	310.52664
733	307.5853
734	307.33835
735	306.07578
736	307.98358
737	311.51642
738	314.90784
739	316.83557
740	318.42673
741	322.15472
742	327.07758
743	331.6161
744	334.02972
745	336.84167
746	339.45245
747	342.7184
748	345.146
749	348.2686
750	346.23532
751	347.09164
752	348.7346
753	351.1124
754	351.70184
755	352.14993
756	353.21735
757	357.85544
758	361.43008
759	363.45938
760	363.97116
761	362.7962
762	360.53195
763	357.58658
764	351.1363
765	345.69763
766	342.31018
767	337.3216
768	335.11905
769	332.65564
770	328.7783
771	319.11777
772	306.36053
773	291.69553
774	280.95563
775	274.80005
776	269.70193
777	265.3148
778	268.33978
779	270.64987
780	270.6678
781	266.6849
782	260.5612
783	249.47281
784	234.54889
785	219.1052
786	204.83846
787	192.39389
788	181.11632
789	172.96133
790	161.81122
791	152.55695
792	139.91522
793	131.07718
794	124.198715
795	118.537025
796	111.58488
797	108.32288
798	100.813126
799	104.94339
800	101.530045
801	97.57304
802	95.083725
803	90.42971
804	86.41296
805	86.98251
806	80.37887
807	77.672485
808	74.974075
809	72.70581
810	73.205666
811	71.97097
812	69.22078
813	65.98268
814	64.21228
815	62.041603
816	61.5537
817	61.177315
818	60.281162
819	55.57338
820	51.86729
821	48.906006
822	48.083538
823	44.714005
824	41.266808
825	37.53284
826	38.777496
827	38.49869
828	37.502968
829	35.985485
830	35.26657
831	34.487915
832	33.64155
833	31.586374
834	29.855804
835	29.399763
836	28.24074
837	28.206884
838	27.969902
839	28.216843
840	28.507593
841	29.196634
842	29.124943
843	30.092787
844	29.995207
845	30.088804
846	30.451248
847	31.239862
848	31.32151
849	31.863186
850	31.763613
851	32.28139
852	32.592056
853	32.31126
854	31.656075
855	31.23787
856	30.393496
857	29.748266
858	29.38184
859	28.907875
860	28.83419
861	28.617123
862	27.922108
863	27.804611
864	27.852407
865	27.858381
866	28.746567
867	29.732334
868	30.429342
869	31.681963
870	32.783234
871	33.50414
872	33.356773
873	32.765312
874	32.4885
875	31.084528
876	31.19605
877	29.969316
878	28.523525
879	29.256378
880	29.28625
881	28.658943
882	29.184687
883	28.732628
884	29.567045
885	30.734034
886	30.204308
887	30.427351
888	30.23418
889	30.532898
890	30.93517
891	30.45523
892	29.50531
893	29.14884
894	28.258663
895	28.509584
896	28.165064
897	27.478014
898	27.00405
899	27.392382
900	27.12951
901	27.089682
902	26.295094
903	26.0143
904	25.295385
905	24.755703
906	24.359406
907	23.845612
908	22.861835
909	23.216312
910	23.220297
911	23.811756
912	24.431097
913	24.156277
914	24.329533
915	24.464952
916	23.200382
917	22.369947
918	20.66726
919	19.002407
920	17.931007
921	16.612669
922	15.730456
923	15.164885
924	14.244835
925	13.539863
926	12.858787
927	11.632054
928	10.723953
929	11.032628
930	10.6502695
931	10.0149975
932	9.845724
933	9.533067
934	9.887545
935	10.040886
936	9.1985035
937	8.565223
938	8.228667
939	8.401923
940	8.832077
941	7.5276775
942	6.892405
943	6.1934066
944	4.5783415
945	3.3097885
946	1.6389626
947	5.805074
948	5.805074
949	5.805074
950	5.805074
951	5.805074
952	5.805074
953	5.805074
954	4.4488974
