# Supplementary material for: Forecasting Thailand’s mobility trends using Feature Engineered XGBoost for pandemic crisis movement management
Source: PLoS One. 2026 Mar 26;21(3):e0345547. doi: 10.1371/journal.pone.0345547 (PMC13020994; doi:10.1371/journal.pone.0345547)
Supplement: S3 Dataset — Sample dataset of the Blavatnik School of Government, University of Oxford. (XLSX) [file pone.0345547.s007.xlsx]

## Sheet: StringencyIndex
CountryCode	1	2	3	4	5	6	7	8	9	10	11	12	13	14	15	16	17	18	19	20	21	22	23	24	25	26	27	28	29	30	31	32	33	34	35	36	37	38	39	40	41	42	43	44	45	46	47	48	49
ABW	0	0	0	0	0	0	0	0	0	0	11.11	22.22	33.33	33.33	33.33	44.44	44.44	44.44	44.44	44.44	44.44	44.44	44.44	85.19	85.19	85.19	85.19	85.19	85.19	85.19	85.19	85.19	85.19	85.19	85.19	88.89	85.19	88.89	88.89	85.19	85.19	85.19	85.19	85.19	85.19	85.19	85.19	85.19	85.19
AFG	27.78	27.78	27.78	27.78	27.78	27.78	27.78	27.78	38.89	38.89	38.89	38.89	41.67	41.67	41.67	41.67	41.67	41.67	50.93	59.26	59.26	59.26	67.59	67.59	67.59	67.59	67.59	67.59	67.59	67.59	78.7	78.7	78.7	78.7	78.7	78.7	78.7	84.26	84.26	84.26	84.26	84.26	84.26	84.26	84.26	84.26	84.26	84.26	84.26
AGO	8.33	8.33	8.33	8.33	8.33	8.33	8.33	8.33	8.33	8.33	8.33	8.33	8.33	8.33	11.11	11.11	11.11	11.11	33.33	33.33	33.33	90.74	90.74	90.74	90.74	90.74	90.74	90.74	90.74	90.74	90.74	90.74	90.74	90.74	90.74	90.74	90.74	90.74	90.74	90.74	90.74	90.74	90.74	90.74	90.74	90.74	90.74	90.74	78.7
ALB	8.33	8.33	8.33	36.11	41.67	51.85	51.85	78.7	78.7	81.48	81.48	81.48	81.48	81.48	81.48	81.48	81.48	84.26	84.26	84.26	84.26	84.26	84.26	84.26	84.26	84.26	84.26	84.26	84.26	84.26	84.26	84.26	84.26	84.26	84.26	84.26	84.26	84.26	84.26	84.26	84.26	84.26	84.26	89.81	89.81	89.81	89.81	89.81	89.81
AND	0	0	0	0	0	3.7	3.7	12.96	24.07	24.07	31.48	31.48	31.48	31.48	31.48	31.48	31.48	31.48	31.48	48.15	48.15	53.7	53.7	53.7	53.7	53.7	53.7	53.7	53.7	53.7	53.7	53.7	53.7	56.48	56.48	56.48	56.48	56.48	56.48	56.48	56.48	56.48	56.48	56.48	56.48	52.78	52.78	52.78	52.78
ARE	15.74	15.74	21.3	21.3	21.3	32.41	32.41	34.26	34.26	34.26	45.37	45.37	45.37	45.37	45.37	45.37	45.37	62.04	62.04	70.37	73.15	84.26	84.26	84.26	84.26	84.26	84.26	84.26	84.26	89.81	89.81	89.81	89.81	89.81	89.81	89.81	89.81	89.81	89.81	89.81	89.81	89.81	87.04	87.04	87.04	87.04	87.04	87.04	87.04
ARG	11.11	11.11	11.11	11.11	11.11	25	25	25	25	25	41.67	41.67	41.67	75	88.89	88.89	88.89	100	100	100	100	100	100	100	100	100	100	100	100	100	100	100	100	100	100	100	100	100	100	100	100	100	100	100	100	100	100	100	100
AUS	19.44	19.44	19.44	19.44	19.44	19.44	19.44	19.44	19.44	27.78	37.04	42.59	42.59	42.59	45.37	45.37	50.93	71.3	78.7	78.7	85.19	85.19	85.19	90.74	90.74	90.74	90.74	90.74	90.74	90.74	90.74	90.74	90.74	90.74	90.74	90.74	90.74	90.74	90.74	90.74	90.74	90.74	90.74	90.74	90.74	90.74	90.74	90.74	90.74
AUS	13.89	13.89	13.89	13.89	13.89	13.89	13.89	13.89	19.44	27.78	38.89	38.89	38.89	38.89	41.67	41.67	41.67	59.26	70.37	70.37	74.07	74.07	74.07	85.19	85.19	85.19	85.19	85.19	85.19	85.19	85.19	85.19	85.19	85.19	85.19	85.19	85.19	85.19	85.19	85.19	85.19	85.19	85.19	85.19	85.19	85.19	85.19	85.19	85.19
AUS	13.89	13.89	13.89	13.89	13.89	13.89	13.89	13.89	19.44	27.78	38.89	38.89	38.89	38.89	41.67	41.67	41.67	59.26	70.37	70.37	74.07	74.07	74.07	85.19	85.19	85.19	85.19	85.19	85.19	85.19	85.19	85.19	85.19	85.19	85.19	85.19	85.19	85.19	85.19	85.19	85.19	85.19	85.19	85.19	85.19	85.19	85.19	85.19	85.19
AUS	13.89	13.89	13.89	13.89	13.89	13.89	13.89	13.89	19.44	27.78	38.89	38.89	38.89	38.89	41.67	41.67	41.67	59.26	70.37	70.37	74.07	74.07	74.07	85.19	85.19	85.19	85.19	85.19	85.19	85.19	85.19	85.19	85.19	85.19	85.19	85.19	85.19	85.19	85.19	85.19	85.19	85.19	85.19	85.19	85.19	85.19	85.19	85.19	85.19
AUS	8.33	8.33	13.89	13.89	13.89	13.89	25	25	30.56	42.59	42.59	42.59	50.93	56.48	59.26	59.26	69.44	69.44	69.44	69.44	75.93	75.93	75.93	83.33	83.33	83.33	83.33	83.33	83.33	83.33	83.33	83.33	87.04	87.04	87.04	83.33	83.33	83.33	83.33	83.33	83.33	83.33	83.33	83.33	83.33	83.33	74.07	74.07	74.07
AUS	8.33	8.33	13.89	13.89	13.89	13.89	25	25	30.56	42.59	42.59	42.59	42.59	48.15	50.93	50.93	69.44	69.44	69.44	69.44	75.93	75.93	75.93	83.33	83.33	83.33	83.33	83.33	83.33	83.33	83.33	83.33	87.04	87.04	87.04	83.33	83.33	83.33	83.33	83.33	83.33	83.33	83.33	83.33	83.33	83.33	74.07	74.07	74.07
AUS	8.33	8.33	13.89	13.89	13.89	13.89	25	25	30.56	42.59	42.59	42.59	50.93	56.48	59.26	59.26	69.44	69.44	69.44	69.44	75.93	75.93	75.93	83.33	83.33	83.33	83.33	83.33	83.33	83.33	83.33	83.33	87.04	87.04	87.04	83.33	83.33	83.33	83.33	83.33	83.33	83.33	83.33	83.33	83.33	83.33	74.07	74.07	74.07
AUS	19.44	19.44	19.44	19.44	19.44	19.44	19.44	19.44	19.44	27.78	37.04	37.04	37.04	46.3	49.07	54.63	54.63	58.33	58.33	58.33	72.22	72.22	72.22	79.63	90.74	90.74	90.74	90.74	90.74	90.74	90.74	90.74	90.74	90.74	90.74	90.74	90.74	90.74	90.74	90.74	90.74	90.74	90.74	90.74	90.74	90.74	90.74	90.74	90.74
AUS	19.44	19.44	19.44	19.44	19.44	19.44	19.44	19.44	19.44	27.78	37.04	37.04	37.04	46.3	49.07	54.63	54.63	58.33	58.33	58.33	72.22	72.22	72.22	79.63	90.74	90.74	90.74	90.74	90.74	90.74	90.74	90.74	90.74	90.74	90.74	90.74	90.74	90.74	90.74	90.74	90.74	90.74	90.74	90.74	90.74	90.74	90.74	90.74	90.74
AUS	19.44	19.44	19.44	19.44	19.44	19.44	19.44	19.44	19.44	27.78	37.04	37.04	37.04	46.3	49.07	54.63	54.63	58.33	58.33	58.33	72.22	72.22	72.22	79.63	90.74	90.74	90.74	90.74	90.74	90.74	90.74	90.74	90.74	90.74	90.74	90.74	90.74	90.74	90.74	90.74	90.74	90.74	90.74	90.74	90.74	90.74	90.74	90.74	90.74
AUS	19.44	19.44	19.44	19.44	19.44	19.44	19.44	26.85	26.85	35.19	35.19	35.19	40.74	40.74	43.52	43.52	43.52	56.48	67.59	67.59	74.07	74.07	74.07	81.48	83.33	81.48	81.48	81.48	84.26	84.26	84.26	84.26	84.26	84.26	84.26	84.26	84.26	84.26	84.26	84.26	84.26	84.26	84.26	84.26	84.26	84.26	84.26	84.26	84.26
AUS	19.44	19.44	19.44	19.44	19.44	19.44	19.44	26.85	26.85	35.19	35.19	35.19	40.74	40.74	43.52	43.52	43.52	56.48	67.59	67.59	74.07	74.07	74.07	81.48	74.07	81.48	81.48	81.48	87.04	87.04	87.04	87.04	87.04	87.04	87.04	87.04	87.04	87.04	87.04	87.04	87.04	87.04	87.04	87.04	87.04	87.04	87.04	87.04	87.04
AUS	19.44	19.44	19.44	19.44	19.44	19.44	19.44	26.85	26.85	35.19	35.19	35.19	40.74	40.74	43.52	43.52	43.52	56.48	67.59	67.59	74.07	74.07	74.07	81.48	83.33	81.48	81.48	81.48	81.48	81.48	81.48	81.48	81.48	81.48	81.48	81.48	81.48	81.48	81.48	81.48	81.48	81.48	81.48	81.48	81.48	81.48	81.48	81.48	81.48
AUS	19.44	19.44	19.44	19.44	19.44	19.44	19.44	19.44	19.44	27.78	46.3	46.3	46.3	46.3	60.19	60.19	60.19	63.89	69.44	69.44	75.93	75.93	75.93	79.63	79.63	79.63	83.33	83.33	83.33	83.33	83.33	83.33	83.33	83.33	83.33	83.33	83.33	83.33	85.19	85.19	85.19	85.19	85.19	85.19	85.19	85.19	85.19	87.04	87.04
AUS	19.44	19.44	19.44	19.44	19.44	19.44	19.44	19.44	19.44	27.78	46.3	46.3	46.3	46.3	60.19	60.19	60.19	63.89	69.44	69.44	75.93	75.93	75.93	79.63	79.63	79.63	83.33	83.33	83.33	83.33	83.33	83.33	83.33	83.33	83.33	83.33	83.33	83.33	79.63	79.63	79.63	79.63	79.63	79.63	79.63	79.63	79.63	87.04	87.04
AUS	19.44	19.44	19.44	19.44	19.44	19.44	19.44	19.44	19.44	27.78	46.3	46.3	46.3	46.3	60.19	60.19	60.19	63.89	69.44	69.44	75.93	75.93	75.93	79.63	79.63	79.63	83.33	83.33	83.33	83.33	83.33	83.33	83.33	83.33	83.33	83.33	83.33	83.33	79.63	79.63	79.63	79.63	79.63	79.63	79.63	79.63	79.63	87.04	87.04
AUS	19.44	19.44	19.44	19.44	19.44	19.44	19.44	19.44	19.44	27.78	27.78	27.78	38.89	38.89	41.67	41.67	41.67	49.07	63.89	69.44	72.22	72.22	72.22	90.74	90.74	90.74	90.74	90.74	90.74	90.74	90.74	90.74	90.74	90.74	90.74	90.74	90.74	90.74	90.74	90.74	90.74	90.74	90.74	90.74	90.74	90.74	90.74	90.74	90.74
AUS	19.44	19.44	19.44	19.44	19.44	19.44	19.44	19.44	19.44	27.78	27.78	27.78	38.89	38.89	41.67	41.67	41.67	49.07	63.89	69.44	72.22	72.22	72.22	90.74	90.74	90.74	90.74	90.74	90.74	90.74	90.74	90.74	90.74	90.74	90.74	90.74	90.74	90.74	90.74	90.74	90.74	90.74	90.74	90.74	90.74	90.74	90.74	90.74	90.74
AUS	19.44	19.44	19.44	19.44	19.44	19.44	19.44	19.44	19.44	27.78	27.78	27.78	38.89	38.89	41.67	41.67	41.67	49.07	63.89	69.44	72.22	72.22	72.22	90.74	90.74	90.74	90.74	90.74	90.74	90.74	90.74	90.74	90.74	90.74	90.74	90.74	90.74	90.74	90.74	90.74	90.74	90.74	90.74	90.74	90.74	90.74	90.74	90.74	90.74
AUS	19.44	19.44	19.44	19.44	19.44	19.44	19.44	19.44	19.44	27.78	27.78	27.78	27.78	38.89	41.67	41.67	41.67	60.19	67.59	67.59	74.07	74.07	74.07	74.07	81.48	81.48	81.48	81.48	81.48	81.48	81.48	87.04	87.04	87.04	87.04	87.04	87.04	87.04	87.04	87.04	87.04	87.04	87.04	87.04	87.04	87.04	87.04	87.04	87.04
AUS	19.44	19.44	19.44	19.44	19.44	19.44	19.44	19.44	19.44	27.78	27.78	27.78	27.78	38.89	41.67	41.67	41.67	60.19	67.59	67.59	74.07	74.07	74.07	74.07	81.48	81.48	81.48	81.48	81.48	81.48	81.48	87.04	87.04	87.04	87.04	87.04	87.04	87.04	87.04	87.04	87.04	87.04	87.04	87.04	87.04	87.04	87.04	87.04	87.04
AUS	19.44	19.44	19.44	19.44	19.44	19.44	19.44	19.44	19.44	27.78	27.78	27.78	27.78	38.89	41.67	41.67	41.67	60.19	67.59	67.59	74.07	74.07	74.07	74.07	81.48	81.48	81.48	81.48	81.48	81.48	81.48	87.04	87.04	87.04	87.04	87.04	87.04	87.04	87.04	87.04	87.04	87.04	87.04	87.04	87.04	87.04	87.04	87.04	87.04
AUS	19.44	19.44	19.44	19.44	19.44	19.44	19.44	19.44	19.44	19.44	30.56	30.56	36.11	44.44	47.22	47.22	47.22	52.78	71.3	71.3	71.3	71.3	71.3	71.3	71.3	71.3	71.3	73.15	73.15	73.15	73.15	73.15	73.15	73.15	73.15	73.15	73.15	73.15	73.15	73.15	69.44	69.44	69.44	69.44	69.44	69.44	69.44	69.44	69.44
AUT	11.11	11.11	11.11	19.44	19.44	30.56	34.26	48.15	48.15	48.15	81.48	81.48	81.48	81.48	81.48	81.48	81.48	81.48	81.48	81.48	81.48	81.48	81.48	81.48	81.48	81.48	81.48	81.48	81.48	81.48	81.48	81.48	81.48	81.48	81.48	81.48	81.48	81.48	81.48	77.78	77.78	77.78	77.78	77.78	77.78	77.78	77.78	77.78	75
AZE	30.56	30.56	30.56	30.56	36.11	36.11	36.11	36.11	52.78	52.78	52.78	52.78	52.78	61.11	61.11	61.11	61.11	68.52	68.52	68.52	68.52	68.52	68.52	68.52	68.52	88.89	88.89	88.89	88.89	88.89	88.89	88.89	88.89	88.89	88.89	88.89	88.89	88.89	88.89	88.89	88.89	91.67	91.67	91.67	91.67	91.67	91.67	91.67	91.67
BDI	11.11	11.11	11.11	11.11	11.11	11.11	11.11	11.11	11.11	11.11	11.11	11.11	11.11	11.11	11.11	11.11	13.89	13.89	13.89	13.89	13.89	13.89	13.89	13.89	13.89	13.89	13.89	13.89	13.89	13.89	13.89	13.89	13.89	13.89	13.89	13.89	13.89	13.89	13.89	13.89	13.89	13.89	13.89	13.89	13.89	13.89	13.89	13.89	13.89
BEL	13.89	13.89	13.89	13.89	19.44	19.44	19.44	23.15	50.93	50.93	50.93	50.93	73.15	73.15	81.48	81.48	81.48	81.48	81.48	81.48	81.48	81.48	81.48	81.48	81.48	81.48	81.48	81.48	81.48	81.48	81.48	81.48	81.48	81.48	81.48	81.48	81.48	81.48	81.48	81.48	81.48	81.48	81.48	81.48	81.48	81.48	81.48	81.48	81.48
BEN	13.89	13.89	13.89	13.89	16.67	16.67	16.67	16.67	16.67	16.67	16.67	27.78	27.78	27.78	27.78	27.78	27.78	27.78	27.78	27.78	27.78	27.78	27.78	27.78	70.83	70.83	70.83	70.83	70.83	70.83	70.83	70.83	70.83	70.83	70.83	70.83	70.83	70.83	70.83	70.83	70.83	70.83	70.83	70.83	70.83	70.83	70.83	70.83	70.83
BFA	0	0	0	0	0	0	19.44	19.44	19.44	19.44	41.67	41.67	41.67	41.67	41.67	78.7	78.7	89.81	89.81	89.81	89.81	89.81	89.81	89.81	89.81	89.81	89.81	89.81	89.81	89.81	89.81	89.81	89.81	89.81	89.81	89.81	89.81	89.81	89.81	89.81	89.81	89.81	89.81	89.81	89.81	89.81	89.81	89.81	89.81
BGD	13.89	13.89	13.89	13.89	13.89	13.89	13.89	13.89	13.89	13.89	33.33	33.33	33.33	75.93	75.93	81.48	81.48	81.48	81.48	82.41	84.26	84.26	84.26	84.26	84.26	87.04	87.04	87.04	87.04	87.04	87.04	87.04	87.04	87.04	87.04	90.74	93.52	93.52	93.52	93.52	93.52	93.52	93.52	93.52	93.52	93.52	93.52	93.52	93.52
BGR	21.3	21.3	21.3	21.3	21.3	26.85	26.85	50.93	50.93	50.93	50.93	56.48	70.37	70.37	70.37	73.15	73.15	73.15	73.15	73.15	73.15	73.15	73.15	73.15	73.15	73.15	71.3	71.3	71.3	71.3	71.3	71.3	71.3	71.3	71.3	71.3	71.3	71.3	71.3	71.3	73.15	73.15	73.15	73.15	73.15	73.15	73.15	73.15	73.15
BHR	30.56	30.56	30.56	30.56	30.56	30.56	30.56	30.56	30.56	30.56	30.56	30.56	66.67	66.67	66.67	66.67	69.44	69.44	69.44	69.44	73.15	73.15	78.7	78.7	78.7	78.7	78.7	78.7	78.7	78.7	78.7	78.7	78.7	78.7	75	75	75	75	75	75	75	75	75	75	75	75	75	75	75
BHS	19.44	19.44	19.44	19.44	19.44	19.44	19.44	19.44	19.44	19.44	30.56	30.56	30.56	30.56	82.41	82.41	82.41	82.41	96.3	96.3	96.3	96.3	96.3	96.3	96.3	96.3	96.3	96.3	96.3	96.3	96.3	96.3	96.3	96.3	96.3	96.3	96.3	96.3	96.3	96.3	96.3	96.3	96.3	96.3	96.3	96.3	96.3	96.3	96.3
BIH	0	0	0	0	18.06	29.17	29.17	29.17	29.17	29.17	34.72	65.28	72.22	72.22	84.26	84.26	84.26	84.26	84.26	84.26	84.26	84.26	84.26	89.81	89.81	89.81	89.81	89.81	89.81	89.81	89.81	89.81	89.81	89.81	89.81	92.59	92.59	92.59	92.59	92.59	92.59	92.59	92.59	92.59	92.59	92.59	92.59	92.59	92.59
BLR	0	0	0	0	0	0	0	0	8.33	8.33	8.33	8.33	8.33	8.33	8.33	8.33	8.33	8.33	8.33	8.33	8.33	8.33	8.33	8.33	8.33	8.33	12.04	12.04	9.26	16.67	16.67	22.22	22.22	33.33	33.33	33.33	33.33	33.33	33.33	33.33	33.33	33.33	33.33	33.33	33.33	31.48	31.48	31.48	31.48
BLZ	13.89	13.89	13.89	13.89	13.89	13.89	13.89	16.67	16.67	19.44	38.89	38.89	38.89	38.89	54.63	54.63	54.63	54.63	54.63	54.63	54.63	54.63	54.63	54.63	54.63	54.63	75	75	75	75	75	75	75	75	75	75	75	75	75	75	75	75	75	75	75	75	75	75	75
BMU	19.44	19.44	19.44	19.44	19.44	19.44	19.44	19.44	19.44	19.44	19.44	19.44	19.44	30.56	44.44	44.44	44.44	44.44	44.44	44.44	48.15	48.15	48.15	51.85	51.85	51.85	51.85	51.85	51.85	96.3	96.3	96.3	96.3	96.3	96.3	96.3	96.3	96.3	96.3	96.3	96.3	96.3	96.3	96.3	96.3	96.3	96.3	96.3	96.3
BOL	0	0	0	0	5.56	5.56	30.56	44.44	44.44	44.44	52.78	68.52	75	75	75	86.11	93.52	93.52	93.52	93.52	93.52	93.52	93.52	93.52	93.52	96.3	96.3	96.3	96.3	96.3	96.3	96.3	96.3	96.3	96.3	96.3	96.3	96.3	96.3	96.3	96.3	96.3	96.3	96.3	96.3	96.3	96.3	96.3	96.3
BRA	11.11	11.11	11.11	11.11	11.11	11.11	11.11	22.22	22.22	22.22	30.56	44.44	50	50	81.02	81.02	81.02	81.02	82.41	82.41	82.41	85.19	85.19	85.19	85.19	85.19	85.19	85.19	85.19	85.19	85.19	85.19	85.19	85.19	85.19	85.19	85.19	85.19	85.19	85.19	85.19	85.19	85.19	85.19	85.19	85.19	85.19	85.19	85.19
BRA	11.11	11.11	11.11	11.11	11.11	11.11	11.11	22.22	22.22	22.22	30.56	44.44	50	50	84.26	84.26	84.26	84.26	84.26	84.26	84.26	87.04	87.04	87.04	87.04	87.04	87.04	87.04	87.04	87.04	87.04	87.04	87.04	87.04	87.04	87.04	87.04	87.04	87.04	87.04	87.04	87.04	87.04	87.04	87.04	87.04	87.04	87.04	87.04
BRA	11.11	11.11	11.11	11.11	11.11	11.11	11.11	22.22	22.22	22.22	22.22	44.91	50.46	50.46	67.59	67.59	67.59	80.09	80.09	80.09	80.09	82.87	82.87	82.87	82.87	82.87	82.87	82.87	82.87	82.87	82.87	82.87	82.87	82.87	82.87	82.87	82.87	82.87	82.87	82.87	82.87	82.87	82.87	82.87	82.87	82.87	82.87	82.87	82.87
BRA	11.11	11.11	11.11	11.11	11.11	11.11	11.11	22.22	22.22	22.22	22.22	36.11	41.67	41.67	67.59	67.59	67.59	84.26	84.26	84.26	84.26	87.04	87.04	87.04	87.04	87.04	87.04	87.04	87.04	87.04	87.04	87.04	87.04	87.04	87.04	87.04	87.04	87.04	87.04	87.04	87.04	87.04	87.04	87.04	87.04	87.04	87.04	87.04	87.04
BRA	11.11	11.11	11.11	11.11	11.11	11.11	11.11	31.94	31.94	31.94	61.57	64.35	64.35	80.09	80.09	82.87	82.87	84.72	84.72	86.57	86.57	89.35	89.35	89.35	89.35	89.35	89.35	89.35	89.35	89.35	89.35	89.35	89.35	89.35	89.35	89.35	89.35	89.35	89.35	89.35	89.35	89.35	89.35	89.35	89.35	89.35	89.35	89.35	89.35
BRA	11.11	11.11	11.11	11.11	11.11	11.11	11.11	36.11	36.11	36.11	54.63	57.41	62.96	79.63	79.63	79.63	79.63	83.33	83.33	83.33	83.33	86.11	86.11	86.11	86.11	86.11	86.11	86.11	86.11	86.11	86.11	86.11	86.11	86.11	86.11	86.11	86.11	86.11	86.11	86.11	86.11	86.11	86.11	86.11	86.11	86.11	86.11	86.11	86.11
BRA	11.11	11.11	11.11	11.11	11.11	11.11	11.11	22.22	22.22	29.17	29.17	50	55.56	60.19	72.22	75.93	78.7	78.7	78.7	78.7	78.7	81.48	81.48	81.48	84.26	84.26	84.26	84.26	84.26	84.26	84.26	84.26	84.26	84.26	84.26	84.26	84.26	84.26	84.26	84.26	84.26	84.26	84.26	84.26	84.26	84.26	84.26	84.26	84.26
BRA	11.11	11.11	11.11	11.11	11.11	11.11	11.11	22.22	22.22	33.33	33.33	52.78	58.33	58.33	75	78.7	78.7	78.7	78.7	78.7	78.7	81.48	81.48	81.48	81.48	81.48	81.48	81.48	81.48	81.48	81.48	81.48	81.48	81.48	81.48	81.48	81.48	81.48	81.48	81.48	81.48	81.48	81.48	81.48	81.48	81.48	81.48	81.48	81.48
BRA	11.11	11.11	11.11	11.11	11.11	11.11	11.11	25	25	25	46.76	51.39	56.94	62.5	67.13	69.91	69.91	71.76	71.76	71.76	71.76	80.56	84.26	84.26	84.26	84.26	84.26	84.26	84.26	84.26	84.26	84.26	84.26	84.26	84.26	84.26	84.26	84.26	84.26	84.26	84.26	84.26	84.26	84.26	84.26	84.26	82.41	82.41	82.41
BRA	11.11	11.11	11.11	11.11	11.11	11.11	11.11	22.22	22.22	22.22	33.33	47.22	60.19	68.52	75	75	75	75	75	77.78	77.78	80.56	84.26	84.26	84.26	84.26	84.26	84.26	84.26	84.26	84.26	84.26	84.26	84.26	84.26	84.26	84.26	84.26	84.26	84.26	84.26	84.26	84.26	84.26	84.26	84.26	84.26	84.26	84.26
BRA	11.11	11.11	11.11	11.11	11.11	11.11	11.11	22.22	22.22	22.22	36.11	55.56	61.11	64.81	66.67	75	75	80.56	83.33	83.33	83.33	83.33	83.33	83.33	83.33	83.33	83.33	83.33	83.33	83.33	83.33	83.33	83.33	83.33	83.33	83.33	83.33	83.33	83.33	83.33	83.33	83.33	83.33	83.33	83.33	83.33	83.33	83.33	83.33
BRA	11.11	11.11	11.11	11.11	11.11	11.11	11.11	22.22	22.22	22.22	36.11	50	55.56	59.26	66.67	66.67	66.67	72.22	75	75	75	80.56	80.56	80.56	80.56	80.56	80.56	80.56	80.56	80.56	80.56	80.56	80.56	80.56	80.56	80.56	80.56	80.56	80.56	80.56	80.56	80.56	80.56	80.56	80.56	80.56	80.56	80.56	80.56
BRA	11.11	11.11	11.11	11.11	11.11	11.11	22.22	33.33	46.3	46.3	46.3	49.07	60.19	63.89	67.59	67.59	67.59	67.59	67.59	67.59	67.59	70.37	70.37	70.37	70.37	70.37	70.37	70.37	70.37	70.37	70.37	70.37	70.37	70.37	70.37	70.37	70.37	70.37	70.37	70.37	70.37	70.37	70.37	70.37	70.37	70.37	70.37	70.37	70.37
BRA	11.11	11.11	11.11	11.11	11.11	11.11	11.11	22.22	22.22	22.22	34.72	55.09	67.59	67.59	67.59	73.15	73.15	73.15	73.15	73.15	73.15	78.7	78.7	78.7	78.7	78.7	78.7	78.7	78.7	78.7	78.7	78.7	78.7	78.7	78.7	78.7	78.7	78.7	78.7	78.7	78.7	78.7	81.48	81.48	81.48	81.48	81.48	81.48	81.48
BRA	11.11	11.11	11.11	11.11	11.11	11.11	11.11	22.22	22.22	22.22	37.96	51.85	62.96	62.96	62.96	70.37	70.37	70.37	70.37	70.37	70.37	73.15	73.15	73.15	73.15	73.15	73.15	73.15	73.15	73.15	73.15	73.15	73.15	73.15	73.15	73.15	73.15	73.15	73.15	73.15	73.15	73.15	75.93	75.93	75.93	75.93	75.93	75.93	75.93
BRA	11.11	11.11	11.11	11.11	11.11	11.11	11.11	38.89	38.89	50	50	63.89	69.44	69.44	82.41	84.26	84.26	84.26	84.26	84.26	84.26	87.04	87.04	87.04	87.04	87.04	87.04	87.04	87.04	87.04	87.04	87.04	87.04	87.04	87.04	87.04	87.04	87.04	87.04	87.04	87.04	87.04	87.04	87.04	81.48	81.48	81.48	81.48	81.48
BRA	11.11	11.11	11.11	11.11	11.11	11.11	11.11	38.89	38.89	50	50	63.89	69.44	69.44	80.56	84.26	84.26	84.26	84.26	84.26	84.26	87.04	87.04	87.04	87.04	87.04	87.04	87.04	87.04	87.04	87.04	87.04	87.04	87.04	87.04	87.04	87.04	87.04	87.04	87.04	87.04	87.04	87.04	87.04	81.48	81.48	81.48	81.48	81.48
BRA	11.11	11.11	11.11	11.11	11.11	11.11	11.11	22.22	22.22	22.22	27.78	52.78	58.33	58.33	60.19	64.81	64.81	64.81	64.81	64.81	64.81	67.59	67.59	67.59	67.59	67.59	67.59	67.59	67.59	67.59	67.59	67.59	67.59	67.59	67.59	67.59	73.15	73.15	73.15	73.15	73.15	73.15	73.15	73.15	73.15	73.15	73.15	73.15	73.15
BRA	11.11	11.11	11.11	11.11	11.11	11.11	11.11	22.22	22.22	22.22	27.78	49.07	54.63	54.63	54.63	62.04	62.04	62.04	62.04	62.04	62.04	64.81	64.81	64.81	64.81	64.81	64.81	64.81	64.81	64.81	64.81	64.81	64.81	64.81	64.81	64.81	70.37	70.37	70.37	70.37	70.37	70.37	70.37	70.37	70.37	70.37	70.37	70.37	70.37
BRA	11.11	11.11	11.11	11.11	20.37	20.37	20.37	31.48	31.48	31.48	31.48	44.91	50.46	71.76	79.17	79.17	79.17	79.17	79.17	79.17	79.17	81.94	81.94	81.94	81.94	81.94	81.94	81.94	81.94	81.94	81.94	81.94	81.94	81.94	81.94	81.94	81.94	81.94	81.94	81.94	81.94	81.94	81.94	81.94	81.94	81.94	81.94	81.94	81.94
BRA	11.11	11.11	11.11	11.11	22.22	22.22	22.22	33.33	33.33	33.33	33.33	36.11	41.67	75	80.56	80.56	80.56	80.56	80.56	80.56	80.56	83.33	83.33	83.33	83.33	83.33	83.33	83.33	83.33	83.33	83.33	83.33	83.33	83.33	83.33	83.33	83.33	83.33	83.33	83.33	83.33	83.33	83.33	83.33	83.33	83.33	83.33	83.33	83.33
BRA	11.11	11.11	11.11	11.11	11.11	11.11	11.11	22.22	22.22	22.22	40.28	54.17	59.72	59.72	62.5	75.46	75.46	79.17	81.94	81.94	81.94	84.72	84.72	84.72	84.72	84.72	84.72	84.72	84.72	84.72	84.72	84.72	82.87	82.87	82.87	82.87	82.87	82.87	82.87	82.87	82.87	82.87	81.02	81.02	81.02	81.02	81.02	81.02	81.02
BRA	11.11	11.11	11.11	11.11	11.11	11.11	11.11	22.22	22.22	22.22	33.33	47.22	56.48	56.48	56.48	78.7	78.7	78.7	84.26	84.26	84.26	87.04	87.04	87.04	87.04	87.04	87.04	87.04	87.04	87.04	87.04	87.04	87.04	87.04	87.04	87.04	87.04	87.04	87.04	87.04	87.04	87.04	79.63	79.63	79.63	79.63	79.63	79.63	79.63
BRA	11.11	11.11	11.11	11.11	11.11	11.11	11.11	22.22	22.22	22.22	31.94	45.83	56.94	56.94	56.94	68.98	68.98	81.02	78.24	87.04	87.04	89.81	89.81	89.81	89.81	84.26	82.41	82.41	76.85	76.85	76.85	76.85	76.85	82.41	82.41	82.41	82.41	82.41	82.41	82.41	82.41	79.63	79.63	79.63	79.63	79.63	79.63	79.63	79.63
BRA	11.11	11.11	11.11	11.11	11.11	11.11	11.11	22.22	22.22	22.22	33.33	47.22	56.48	56.48	56.48	56.48	56.48	84.26	78.7	84.26	84.26	87.04	87.04	87.04	87.04	81.48	81.48	81.48	81.48	81.48	81.48	81.48	81.48	81.48	81.48	81.48	81.48	81.48	81.48	81.48	81.48	81.48	81.48	81.48	81.48	81.48	81.48	81.48	81.48
BRA	11.11	11.11	11.11	11.11	11.11	11.11	11.11	22.22	22.22	22.22	62.96	69.44	77.78	77.78	77.78	77.78	77.78	80.56	80.56	80.56	80.56	83.33	83.33	83.33	83.33	83.33	83.33	83.33	83.33	83.33	83.33	83.33	83.33	83.33	83.33	83.33	83.33	83.33	83.33	83.33	83.33	83.33	83.33	83.33	83.33	83.33	83.33	83.33	83.33
BRA	11.11	11.11	11.11	11.11	11.11	11.11	11.11	22.22	22.22	22.22	62.96	69.44	77.78	77.78	77.78	77.78	77.78	80.56	80.56	80.56	80.56	83.33	83.33	83.33	83.33	83.33	83.33	83.33	83.33	83.33	83.33	83.33	83.33	83.33	83.33	83.33	83.33	83.33	83.33	83.33	83.33	83.33	83.33	83.33	83.33	83.33	83.33	83.33	83.33
BRA	11.11	11.11	11.11	11.11	11.11	11.11	11.11	22.22	22.22	22.22	22.22	48.61	54.17	54.17	67.13	81.02	81.02	81.02	81.02	81.02	81.02	83.8	83.8	83.8	83.8	83.8	83.8	83.8	83.8	86.57	86.57	88.43	85.65	85.65	85.65	85.65	85.65	85.65	85.65	85.65	85.65	85.65	85.65	85.65	85.65	85.65	85.65	85.65	85.65
BRA	11.11	11.11	11.11	11.11	11.11	11.11	11.11	22.22	22.22	22.22	22.22	50	55.56	55.56	59.26	75.93	75.93	83.33	83.33	83.33	83.33	86.11	86.11	86.11	86.11	86.11	86.11	86.11	86.11	86.11	86.11	89.81	89.81	89.81	89.81	89.81	89.81	89.81	89.81	89.81	89.81	89.81	89.81	89.81	89.81	89.81	89.81	89.81	89.81
BRA	11.11	11.11	11.11	11.11	11.11	11.11	11.11	22.22	40.74	40.74	40.74	56.48	63.43	66.2	68.06	68.06	70.83	75	75	75	75	77.78	77.78	77.78	77.78	77.78	77.78	77.78	77.78	77.78	77.78	77.78	77.78	77.78	77.78	77.78	77.78	77.78	77.78	77.78	77.78	77.78	77.78	77.78	77.78	87.96	87.96	87.96	87.96
BRA	11.11	11.11	11.11	11.11	11.11	11.11	11.11	22.22	40.74	40.74	40.74	58.33	63.89	69.44	69.44	69.44	69.44	75	75	75	75	77.78	77.78	77.78	77.78	77.78	77.78	77.78	77.78	77.78	77.78	77.78	77.78	77.78	77.78	77.78	77.78	77.78	77.78	77.78	77.78	77.78	77.78	77.78	77.78	77.78	77.78	77.78	77.78
BRA	11.11	11.11	11.11	11.11	11.11	11.11	11.11	22.22	22.22	22.22	35.19	41.67	58.8	58.8	72.69	72.69	72.69	83.33	83.33	83.33	83.33	86.11	86.11	86.11	86.11	86.11	86.11	86.11	86.11	86.11	86.11	86.11	86.11	86.11	86.11	86.11	86.11	86.11	86.11	86.11	86.11	86.11	86.11	86.11	86.11	86.11	86.11	86.11	86.11
BRA	11.11	11.11	11.11	11.11	11.11	11.11	11.11	22.22	22.22	22.22	35.19	41.67	62.04	62.04	65.74	65.74	65.74	80.56	80.56	80.56	80.56	83.33	83.33	83.33	83.33	83.33	83.33	83.33	83.33	83.33	83.33	83.33	83.33	83.33	83.33	88.89	83.33	88.89	83.33	83.33	83.33	83.33	83.33	83.33	83.33	83.33	83.33	83.33	83.33
BRA	11.11	11.11	11.11	11.11	11.11	11.11	11.11	22.22	22.22	22.22	41.67	58.33	63.89	67.59	75	75	76.85	76.85	76.85	76.85	76.85	79.63	79.63	79.63	79.63	79.63	79.63	79.63	79.63	79.63	79.63	79.63	79.63	79.63	79.63	79.63	79.63	79.63	79.63	79.63	79.63	79.63	79.63	79.63	79.63	77.78	77.78	77.78	77.78
BRA	11.11	11.11	11.11	11.11	11.11	11.11	11.11	22.22	22.22	22.22	43.52	57.41	62.96	62.96	72.22	72.22	72.22	72.22	72.22	72.22	72.22	75	75	75	75	75	75	75	75	75	75	75	75	75	75	75	75	75	75	75	75	75	75	75	75	75	75	75	75
BRA	11.11	11.11	11.11	11.11	11.11	11.11	11.11	59.26	59.26	59.26	61.11	80.56	80.56	80.56	83.33	83.33	83.33	83.33	83.33	83.33	83.33	86.11	86.11	86.11	88.89	88.89	88.89	88.89	88.89	88.89	88.89	88.89	87.04	87.04	87.04	87.04	87.04	87.04	87.04	87.04	87.04	87.04	87.04	87.04	87.04	87.04	87.04	87.04	87.04
BRA	11.11	11.11	11.11	11.11	11.11	11.11	11.11	61.11	61.11	61.11	61.11	80.56	80.56	80.56	75	80.56	80.56	80.56	80.56	80.56	80.56	83.33	83.33	83.33	88.89	88.89	88.89	88.89	88.89	88.89	88.89	88.89	88.89	88.89	88.89	88.89	88.89	88.89	88.89	88.89	88.89	88.89	88.89	88.89	88.89	88.89	88.89	88.89	88.89
BRA	11.11	11.11	11.11	11.11	11.11	11.11	11.11	50	50	50	50	69.44	72.22	72.22	77.78	77.78	77.78	79.63	79.63	79.63	79.63	82.41	82.41	82.41	82.41	82.41	82.41	82.41	82.41	82.41	82.41	82.41	82.41	82.41	82.41	82.41	82.41	82.41	82.41	82.41	82.41	82.41	82.41	82.41	82.41	82.41	82.41	82.41	80.56
BRA	11.11	11.11	11.11	11.11	11.11	11.11	11.11	50	50	50	50	69.44	75	75	77.78	77.78	77.78	77.78	77.78	77.78	77.78	80.56	80.56	80.56	80.56	80.56	80.56	80.56	80.56	80.56	80.56	80.56	80.56	80.56	80.56	80.56	80.56	80.56	80.56	80.56	80.56	80.56	80.56	80.56	80.56	80.56	80.56	80.56	80.56
BRA	11.11	11.11	11.11	11.11	11.11	11.11	11.11	22.22	22.22	22.22	22.22	54.63	61.57	61.57	84.26	84.26	84.26	84.26	84.26	84.26	84.26	87.04	87.04	87.04	87.04	87.04	87.04	87.04	87.04	84.26	81.48	81.48	81.48	81.48	81.48	81.48	81.48	81.48	82.41	82.41	82.41	82.41	82.41	82.41	82.41	82.41	82.41	82.41	82.41
BRA	11.11	11.11	11.11	11.11	11.11	11.11	11.11	22.22	22.22	22.22	22.22	54.63	60.19	60.19	84.26	84.26	84.26	84.26	84.26	84.26	84.26	87.04	87.04	87.04	87.04	87.04	87.04	87.04	87.04	87.04	87.04	87.04	87.04	87.04	87.04	87.04	87.04	87.04	87.04	87.04	87.04	87.04	87.04	87.04	87.04	87.04	87.04	87.04	87.04
BRA	11.11	11.11	11.11	11.11	11.11	11.11	11.11	22.22	22.22	22.22	48.15	66.67	66.67	66.67	66.67	66.67	73.15	86.11	91.67	91.67	91.67	94.44	94.44	94.44	94.44	94.44	94.44	94.44	94.44	94.44	94.44	94.44	94.44	94.44	94.44	94.44	94.44	94.44	94.44	94.44	94.44	94.44	94.44	94.44	94.44	94.44	94.44	94.44	94.44
BRA	11.11	11.11	11.11	11.11	11.11	11.11	11.11	22.22	22.22	22.22	50	52.78	58.33	58.33	58.33	58.33	75	86.11	89.81	89.81	89.81	92.59	92.59	92.59	92.59	92.59	92.59	92.59	92.59	92.59	92.59	92.59	92.59	92.59	92.59	92.59	92.59	92.59	92.59	92.59	92.59	92.59	92.59	92.59	92.59	92.59	92.59	92.59	92.59
BRA	11.11	11.11	11.11	11.11	11.11	11.11	11.11	22.22	22.22	22.22	41.2	51.85	57.41	77.78	79.63	79.63	79.63	79.63	79.63	79.63	79.63	82.41	82.41	82.41	83.8	83.8	87.5	88.89	88.89	88.89	88.89	88.89	88.89	88.89	88.89	88.89	88.89	88.89	88.89	88.89	88.89	88.89	88.89	88.89	88.89	88.89	88.89	88.89	88.89
BRA	11.11	11.11	11.11	11.11	11.11	11.11	11.11	22.22	22.22	22.22	33.33	50	55.56	77.78	81.48	81.48	81.48	81.48	81.48	81.48	81.48	84.26	84.26	84.26	87.04	87.04	90.74	90.74	90.74	90.74	90.74	90.74	90.74	90.74	90.74	90.74	90.74	90.74	90.74	90.74	90.74	90.74	90.74	90.74	90.74	90.74	90.74	90.74	90.74
BRA	11.11	11.11	11.11	11.11	11.11	11.11	11.11	24.07	24.07	33.33	41.67	85.19	85.19	84.26	84.26	84.26	84.26	89.81	89.81	89.81	89.81	92.59	92.59	92.59	92.59	92.59	92.59	92.59	92.59	92.59	92.59	92.59	92.59	92.59	92.59	92.59	92.59	92.59	92.59	92.59	92.59	92.59	92.59	92.59	92.59	92.59	90.74	85.19	85.19
BRA	11.11	11.11	11.11	11.11	11.11	11.11	11.11	25.93	25.93	37.04	50	87.04	87.04	84.26	84.26	84.26	84.26	89.81	89.81	89.81	89.81	92.59	92.59	92.59	92.59	92.59	92.59	92.59	92.59	92.59	92.59	92.59	92.59	92.59	92.59	92.59	92.59	92.59	92.59	92.59	92.59	92.59	92.59	92.59	92.59	92.59	92.59	85.19	85.19
BRA	11.11	11.11	11.11	11.11	11.11	11.11	11.11	22.22	22.22	22.22	33.33	62.04	69.44	69.44	72.22	74.07	74.07	75.93	84.26	84.26	84.26	87.04	87.04	87.04	87.04	87.04	87.04	87.04	87.04	87.04	87.04	87.04	87.04	87.04	87.04	87.04	87.04	87.04	87.04	87.04	87.04	87.04	87.04	85.19	85.19	85.19	85.19	85.19	85.19
BRA	11.11	11.11	11.11	11.11	11.11	11.11	11.11	22.22	22.22	22.22	37.04	63.89	69.44	69.44	75	75	75	78.7	84.26	84.26	84.26	87.04	87.04	87.04	87.04	87.04	87.04	87.04	87.04	87.04	87.04	87.04	87.04	87.04	87.04	87.04	87.04	87.04	87.04	87.04	87.04	87.04	87.04	83.33	83.33	83.33	83.33	83.33	83.33
BRA	11.11	11.11	11.11	11.11	11.11	11.11	11.11	38.89	38.89	38.89	58.33	64.81	70.37	73.15	75	75	75	75	78.7	78.7	78.7	81.48	81.48	81.48	81.48	81.48	81.48	81.48	81.48	81.48	81.48	81.48	81.48	81.48	81.48	81.48	81.48	81.48	81.48	81.48	81.48	81.48	81.48	81.48	81.48	81.48	81.48	81.48	81.48
BRA	11.11	11.11	11.11	11.11	11.11	11.11	11.11	40.74	40.74	40.74	62.96	69.44	75	75	78.7	78.7	78.7	78.7	78.7	78.7	78.7	81.48	81.48	81.48	81.48	81.48	81.48	81.48	81.48	81.48	81.48	81.48	81.48	81.48	81.48	81.48	81.48	81.48	81.48	81.48	81.48	81.48	81.48	81.48	81.48	81.48	81.48	81.48	81.48
BRA	11.11	11.11	11.11	11.11	11.11	11.11	11.11	22.22	27.78	27.78	48.61	51.39	63.43	63.43	63.43	75	79.63	79.63	79.63	79.63	79.63	82.41	82.41	82.41	82.41	82.41	82.41	82.41	82.41	82.41	82.41	82.41	82.41	82.41	82.41	82.41	82.41	82.41	82.41	82.41	82.41	82.41	82.41	82.41	82.41	82.41	82.41	82.41	82.41
BRA	11.11	11.11	11.11	11.11	11.11	11.11	11.11	22.22	29.63	29.63	33.33	36.11	58.33	58.33	58.33	78.7	81.48	81.48	81.48	81.48	81.48	84.26	84.26	84.26	84.26	84.26	84.26	84.26	84.26	84.26	84.26	84.26	84.26	84.26	84.26	84.26	84.26	84.26	84.26	84.26	84.26	84.26	84.26	84.26	84.26	84.26	84.26	84.26	84.26
BRA	11.11	11.11	11.11	11.11	11.11	11.11	28.7	37.96	42.13	42.13	42.13	57.87	60.65	66.2	66.2	71.76	71.76	71.76	71.76	71.76	71.76	74.54	74.54	74.54	74.54	74.54	74.54	74.54	74.54	74.54	74.54	74.54	74.54	74.54	74.54	74.54	74.54	74.54	74.54	74.54	74.54	74.54	74.54	74.54	74.54	74.54	74.54	74.54	74.54
BRB	16.67	16.67	16.67	16.67	16.67	16.67	16.67	16.67	16.67	16.67	16.67	36.11	36.11	47.22	47.22	47.22	47.22	47.22	47.22	47.22	47.22	47.22	62.04	62.04	62.04	62.04	62.04	62.04	83.33	83.33	83.33	83.33	83.33	88.89	88.89	88.89	88.89	88.89	88.89	88.89	88.89	88.89	88.89	88.89	88.89	88.89	88.89	88.89	88.89
BRN	19.44	19.44	19.44	19.44	19.44	30.56	30.56	50	50	50	50	50	50	50	50	50	50	50	52.78	52.78	52.78	52.78	52.78	52.78	52.78	52.78	52.78	52.78	52.78	52.78	52.78	52.78	52.78	52.78	52.78	52.78	58.33	58.33	58.33	58.33	58.33	58.33	58.33	58.33	58.33	58.33	58.33	58.33	58.33
BTN	31.48	31.48	31.48	31.48	31.48	31.48	31.48	31.48	31.48	31.48	31.48	31.48	33.33	33.33	33.33	33.33	33.33	38.89	38.89	38.89	42.59	83.33	83.33	83.33	83.33	83.33	83.33	83.33	83.33	83.33	83.33	83.33	83.33	83.33	83.33	83.33	83.33	83.33	83.33	83.33	83.33	83.33	83.33	83.33	83.33	83.33	83.33	83.33	83.33
BWA	13.89	13.89	13.89	13.89	13.89	13.89	13.89	13.89	13.89	13.89	44.44	44.44	44.44	58.33	58.33	58.33	58.33	58.33	58.33	61.11	61.11	61.11	61.11	61.11	61.11	61.11	61.11	86.11	86.11	86.11	86.11	86.11	86.11	86.11	86.11	86.11	86.11	86.11	86.11	86.11	86.11	86.11	86.11	86.11	86.11	86.11	86.11	86.11	86.11
CAF	0	0	0	0	0	0	0	0	11.11	11.11	11.11	11.11	11.11	11.11	11.11	11.11	11.11	11.11	11.11	11.11	68.52	68.52	68.52	68.52	68.52	68.52	68.52	68.52	68.52	68.52	68.52	68.52	68.52	68.52	68.52	68.52	68.52	68.52	68.52	68.52	68.52	68.52	68.52	68.52	68.52	68.52	68.52	68.52	68.52
CAN	16.67	16.67	16.67	16.67	16.67	16.67	27.78	27.78	27.78	27.78	51.85	57.41	57.41	57.41	57.41	57.41	57.41	57.41	57.41	57.41	57.41	66.67	66.67	66.67	75.93	75.93	75.93	75.93	75.93	75.93	75.93	75.93	75.93	75.93	75.93	75.93	75.93	75.93	75.93	75.93	75.93	75.93	75.93	75.93	75.93	75.93	75.93	75.93	75.93
CAN	16.67	16.67	16.67	16.67	16.67	16.67	25	25	25	25	33.33	75	75	75	75	75	75	75	75	75	78.7	78.7	78.7	78.7	78.7	78.7	78.7	78.7	78.7	78.7	78.7	78.7	78.7	78.7	78.7	78.7	78.7	78.7	78.7	78.7	78.7	78.7	78.7	78.7	78.7	78.7	78.7	78.7	78.7
CAN	5.56	5.56	5.56	5.56	5.56	5.56	12.96	38.89	38.89	38.89	50	50	56.48	56.48	56.48	56.48	56.48	60.19	60.19	65.74	65.74	65.74	65.74	65.74	65.74	65.74	69.44	69.44	69.44	69.44	69.44	69.44	69.44	69.44	69.44	69.44	69.44	69.44	69.44	69.44	69.44	69.44	72.22	72.22	72.22	72.22	72.22	72.22	72.22
CAN	5.56	5.56	5.56	11.11	11.11	11.11	11.11	11.11	11.11	11.11	40.74	44.44	44.44	74.07	74.07	74.07	74.07	74.07	74.07	90.74	90.74	90.74	90.74	90.74	90.74	90.74	90.74	90.74	90.74	90.74	90.74	90.74	90.74	90.74	90.74	90.74	90.74	90.74	90.74	90.74	90.74	90.74	90.74	90.74	90.74	90.74	90.74	90.74	90.74
CAN	5.56	5.56	5.56	5.56	5.56	5.56	5.56	27.78	33.33	33.33	46.3	51.85	65.74	65.74	65.74	65.74	65.74	77.78	77.78	77.78	83.33	83.33	83.33	83.33	83.33	83.33	83.33	83.33	83.33	83.33	83.33	83.33	83.33	83.33	83.33	83.33	83.33	83.33	83.33	83.33	83.33	83.33	83.33	83.33	83.33	83.33	83.33	83.33	83.33
CAN	5.56	5.56	5.56	11.11	11.11	11.11	11.11	16.67	16.67	37.04	42.59	45.37	45.37	45.37	45.37	45.37	66.67	81.48	81.48	81.48	81.48	81.48	81.48	81.48	81.48	81.48	81.48	81.48	81.48	81.48	81.48	81.48	81.48	81.48	81.48	81.48	81.48	81.48	81.48	81.48	81.48	81.48	81.48	81.48	81.48	81.48	81.48	81.48	81.48
CAN	5.56	5.56	5.56	5.56	5.56	5.56	5.56	5.56	5.56	5.56	27.78	27.78	38.89	44.44	44.44	55.56	55.56	55.56	55.56	61.11	61.11	64.81	64.81	64.81	64.81	64.81	64.81	64.81	64.81	64.81	64.81	64.81	64.81	64.81	64.81	70.37	81.48	81.48	81.48	81.48	81.48	81.48	81.48	81.48	81.48	81.48	81.48	81.48	81.48
CAN	5.56	5.56	5.56	5.56	5.56	8.33	8.33	20.37	20.37	25.93	31.48	38.89	46.3	46.3	53.7	53.7	53.7	53.7	53.7	64.81	64.81	64.81	64.81	64.81	64.81	64.81	64.81	64.81	64.81	64.81	64.81	64.81	64.81	64.81	64.81	64.81	64.81	64.81	64.81	64.81	64.81	64.81	64.81	64.81	64.81	64.81	64.81	64.81	64.81
CAN	8.33	8.33	8.33	8.33	8.33	8.33	11.11	16.67	20.37	20.37	44.44	63.89	66.67	66.67	66.67	66.67	66.67	66.67	66.67	70.37	70.37	70.37	73.15	73.15	73.15	73.15	73.15	73.15	73.15	73.15	73.15	73.15	73.15	73.15	73.15	73.15	73.15	73.15	73.15	73.15	73.15	73.15	73.15	73.15	73.15	73.15	73.15	73.15	73.15
CAN	11.11	11.11	11.11	11.11	11.11	16.67	16.67	22.22	22.22	22.22	59.26	66.67	70.37	70.37	70.37	81.48	81.48	81.48	81.48	81.48	81.48	81.48	81.48	81.48	81.48	81.48	81.48	81.48	81.48	81.48	81.48	81.48	81.48	81.48	81.48	81.48	81.48	81.48	81.48	81.48	81.48	81.48	81.48	81.48	81.48	81.48	81.48	81.48	81.48
CAN	5.56	5.56	5.56	5.56	7.41	20.37	37.04	40.74	40.74	46.3	61.11	61.11	61.11	66.67	66.67	72.22	72.22	79.63	79.63	79.63	79.63	79.63	82.41	82.41	82.41	82.41	82.41	82.41	82.41	82.41	82.41	82.41	82.41	82.41	82.41	82.41	82.41	82.41	82.41	82.41	82.41	82.41	82.41	82.41	82.41	82.41	82.41	82.41	82.41
CAN	5.56	5.56	5.56	5.56	5.56	5.56	5.56	5.56	5.56	5.56	20.37	25.93	31.48	34.26	60.19	60.19	60.19	63.89	63.89	63.89	70.37	70.37	70.37	70.37	70.37	70.37	70.37	70.37	70.37	70.37	70.37	70.37	70.37	70.37	70.37	70.37	70.37	70.37	70.37	70.37	70.37	70.37	70.37	70.37	70.37	70.37	70.37	70.37	70.37
CAN	5.56	11.11	11.11	11.11	11.11	11.11	11.11	11.11	11.11	11.11	39.81	39.81	54.63	54.63	54.63	54.63	74.07	74.07	74.07	74.07	79.63	79.63	79.63	79.63	79.63	79.63	79.63	79.63	79.63	79.63	79.63	79.63	79.63	79.63	79.63	79.63	79.63	79.63	79.63	79.63	79.63	79.63	79.63	79.63	79.63	79.63	79.63	79.63	79.63
CAN	2.78	2.78	2.78	2.78	2.78	13.89	22.22	22.22	24.07	24.07	43.52	43.52	62.96	62.96	73.15	73.15	73.15	74.54	74.54	74.54	74.54	74.54	74.54	74.54	74.54	74.54	76.39	76.39	76.39	74.54	74.54	74.54	74.54	74.54	74.54	74.54	74.54	74.54	74.54	74.54	74.54	74.54	74.54	74.54	74.54	74.54	74.54	74.54	74.54
CHE	25	25	25	25	25	25	25	33.33	33.33	33.33	44.44	73.15	73.15	73.15	73.15	73.15	73.15	73.15	73.15	73.15	73.15	73.15	73.15	73.15	73.15	73.15	73.15	73.15	73.15	73.15	73.15	73.15	73.15	73.15	73.15	73.15	73.15	73.15	73.15	73.15	73.15	73.15	73.15	73.15	73.15	73.15	73.15	73.15	73.15
CHL	0	0	0	0	0	0	0	0	11.11	22.22	47.22	47.22	58.33	58.33	58.33	54.63	54.63	54.63	54.63	75.93	75.93	75.93	75.93	75.93	75.93	75.93	75.93	75.93	75.93	75.93	75.93	75.93	75.93	75.93	75.93	75.93	75.93	75.93	75.93	75.93	75.93	75.93	75.93	75.93	75.93	75.93	75.93	75.93	75.93
CHN	71.3	71.3	71.3	71.3	71.3	71.3	71.3	71.3	71.3	74.07	74.07	74.07	60.19	60.19	60.19	60.19	60.19	60.19	60.19	54.63	54.63	54.63	60.19	60.19	60.19	60.19	60.19	60.19	60.19	60.19	60.19	60.19	56.48	56.48	56.48	56.48	56.48	56.48	56.48	56.48	56.48	56.48	56.48	56.48	56.48	56.48	56.48	56.48	56.48
CHN	78.7	78.7	78.7	78.7	78.7	78.7	78.7	78.7	78.7	78.7	78.7	78.7	78.7	78.7	78.7	78.7	78.7	78.7	78.7	70.37	70.37	70.37	75.93	75.93	75.93	75.93	75.93	75.93	75.93	75.93	75.93	75.93	75.93	75.93	75.93	75.93	75.93	75.93	75.93	75.93	75.93	75.93	75.93	75.93	75.93	75.93	75.93	75.93	75.93
CHN	67.59	67.59	67.59	67.59	67.59	67.59	67.59	70.37	70.37	70.37	70.37	70.37	70.37	70.37	70.37	64.81	64.81	64.81	64.81	58.33	58.33	58.33	63.89	63.89	63.89	63.89	63.89	63.89	63.89	63.89	63.89	63.89	63.89	63.89	63.89	63.89	63.89	63.89	63.89	63.89	63.89	63.89	63.89	63.89	63.89	60.19	60.19	60.19	60.19
CHN	71.3	71.3	71.3	71.3	71.3	71.3	71.3	69.44	69.44	69.44	69.44	69.44	69.44	72.22	72.22	72.22	72.22	72.22	72.22	66.67	66.67	66.67	72.22	72.22	72.22	72.22	72.22	72.22	72.22	72.22	72.22	72.22	68.52	68.52	68.52	68.52	68.52	68.52	68.52	68.52	68.52	68.52	68.52	68.52	68.52	66.67	66.67	66.67	66.67
CHN	75.93	75.93	75.93	75.93	75.93	75.93	75.93	75.93	75.93	75.93	74.07	74.07	74.07	74.07	74.07	74.07	74.07	74.07	74.07	74.07	74.07	74.07	79.63	79.63	79.63	79.63	79.63	79.63	79.63	79.63	79.63	79.63	79.63	79.63	79.63	79.63	79.63	79.63	79.63	79.63	79.63	79.63	79.63	79.63	79.63	79.63	79.63	79.63	77.78
CHN	57.41	57.41	57.41	57.41	57.41	57.41	57.41	57.41	60.19	60.19	60.19	60.19	60.19	60.19	60.19	60.19	60.19	60.19	60.19	60.19	60.19	60.19	65.74	65.74	65.74	65.74	65.74	65.74	65.74	65.74	65.74	65.74	65.74	65.74	62.04	62.04	62.04	62.04	62.04	62.04	62.04	62.04	62.04	62.04	62.04	56.48	52.78	52.78	52.78
CHN	70.37	73.15	73.15	73.15	68.52	68.52	68.52	68.52	68.52	68.52	68.52	68.52	68.52	68.52	68.52	68.52	68.52	68.52	62.96	62.96	62.96	62.96	68.52	68.52	68.52	62.96	62.96	62.96	62.96	62.96	62.96	62.96	59.26	59.26	59.26	59.26	59.26	59.26	59.26	59.26	59.26	59.26	59.26	55.56	55.56	55.56	55.56	55.56	55.56
CHN	75	75	75	75	75	75	75	75	77.78	77.78	74.07	74.07	74.07	74.07	74.07	74.07	74.07	74.07	74.07	74.07	74.07	74.07	79.63	79.63	79.63	79.63	79.63	79.63	79.63	79.63	79.63	79.63	79.63	79.63	79.63	79.63	79.63	79.63	79.63	79.63	79.63	79.63	53.7	53.7	53.7	53.7	53.7	53.7	53.7
CHN	80.56	80.56	80.56	80.56	80.56	80.56	80.56	77.78	77.78	77.78	77.78	77.78	77.78	75	75	75	75	69.44	69.44	69.44	63.89	63.89	69.44	69.44	69.44	69.44	71.3	71.3	71.3	71.3	71.3	71.3	67.59	67.59	67.59	67.59	67.59	67.59	67.59	67.59	67.59	67.59	65.74	65.74	65.74	65.74	65.74	65.74	65.74
CHN	89.81	89.81	89.81	87.96	87.96	87.96	85.19	85.19	85.19	85.19	85.19	87.96	87.96	87.96	87.96	86.11	86.11	86.11	86.11	86.11	86.11	83.33	88.89	88.89	88.89	88.89	88.89	88.89	88.89	88.89	88.89	88.89	88.89	84.26	84.26	84.26	84.26	84.26	84.26	84.26	84.26	84.26	84.26	80.56	80.56	80.56	80.56	77.78	77.78
CHN	73.15	73.15	73.15	73.15	75.93	75.93	75.93	75.93	75.93	75.93	75.93	75.93	75.93	75.93	75.93	75.93	75.93	75.93	75.93	73.15	73.15	69.44	75	72.22	69.44	69.44	69.44	69.44	69.44	69.44	69.44	69.44	69.44	69.44	69.44	69.44	69.44	69.44	69.44	69.44	69.44	69.44	69.44	69.44	69.44	69.44	69.44	69.44	65.74
CHN	51.85	51.85	51.85	51.85	51.85	51.85	51.85	51.85	51.85	51.85	54.63	54.63	54.63	54.63	54.63	54.63	54.63	54.63	54.63	46.3	46.3	46.3	51.85	51.85	51.85	51.85	51.85	51.85	51.85	51.85	51.85	51.85	51.85	48.15	48.15	48.15	48.15	48.15	48.15	48.15	48.15	48.15	48.15	48.15	48.15	48.15	48.15	48.15	48.15
CHN	86.11	86.11	86.11	86.11	86.11	86.11	86.11	86.11	86.11	86.11	86.11	86.11	86.11	86.11	86.11	86.11	86.11	86.11	86.11	80.56	80.56	80.56	86.11	86.11	86.11	86.11	86.11	86.11	86.11	86.11	86.11	86.11	82.41	87.96	87.96	87.96	79.63	79.63	79.63	79.63	79.63	79.63	79.63	79.63	79.63	79.63	79.63	79.63	85.19
CHN	73.15	73.15	73.15	73.15	73.15	57.41	57.41	57.41	57.41	57.41	57.41	57.41	57.41	57.41	57.41	57.41	57.41	57.41	57.41	49.07	49.07	49.07	57.41	57.41	57.41	57.41	57.41	57.41	57.41	57.41	57.41	57.41	57.41	53.7	53.7	53.7	53.7	53.7	53.7	53.7	53.7	53.7	53.7	53.7	53.7	53.7	53.7	53.7	53.7
CHN	66.67	66.67	66.67	66.67	66.67	66.67	66.67	66.67	66.67	66.67	66.67	66.67	66.67	66.67	66.67	66.67	66.67	69.44	69.44	66.67	66.67	66.67	72.22	72.22	72.22	72.22	72.22	72.22	72.22	72.22	72.22	72.22	68.52	68.52	68.52	68.52	68.52	68.52	68.52	68.52	68.52	68.52	68.52	68.52	68.52	68.52	68.52	68.52	68.52
CHN	75	75	75	75	75	75	75	75	75	75	75	75	75	75	75	67.59	67.59	67.59	67.59	67.59	67.59	67.59	73.15	73.15	73.15	73.15	73.15	73.15	67.59	67.59	67.59	67.59	67.59	67.59	67.59	67.59	67.59	67.59	63.89	63.89	63.89	63.89	63.89	63.89	63.89	63.89	63.89	63.89	63.89
CHN	83.33	83.33	83.33	83.33	83.33	83.33	83.33	83.33	83.33	83.33	83.33	83.33	83.33	83.33	83.33	79.63	79.63	79.63	79.63	74.07	76.85	63.89	69.44	69.44	69.44	69.44	69.44	69.44	69.44	69.44	69.44	69.44	65.74	65.74	65.74	65.74	60.19	60.19	60.19	60.19	60.19	60.19	60.19	60.19	60.19	60.19	60.19	60.19	60.19
CHN	66.67	66.67	66.67	66.67	66.67	66.67	66.67	66.67	66.67	66.67	66.67	66.67	66.67	66.67	69.44	69.44	69.44	69.44	65.74	65.74	49.07	49.07	54.63	54.63	54.63	54.63	54.63	54.63	54.63	54.63	54.63	54.63	54.63	54.63	54.63	54.63	54.63	54.63	54.63	54.63	49.07	49.07	49.07	49.07	49.07	49.07	49.07	49.07	49.07
CHN	61.11	61.11	61.11	61.11	61.11	61.11	61.11	61.11	61.11	63.89	58.33	58.33	58.33	58.33	58.33	58.33	58.33	58.33	58.33	50	50	50	55.56	55.56	51.85	51.85	51.85	51.85	51.85	51.85	51.85	51.85	51.85	51.85	51.85	51.85	51.85	51.85	51.85	51.85	51.85	51.85	51.85	51.85	51.85	51.85	51.85	51.85	51.85
CHN	69.44	69.44	69.44	69.44	69.44	69.44	63.89	63.89	63.89	63.89	63.89	63.89	66.67	66.67	66.67	66.67	66.67	66.67	66.67	62.96	62.96	62.96	68.52	68.52	68.52	68.52	68.52	68.52	68.52	68.52	68.52	68.52	68.52	68.52	68.52	68.52	68.52	68.52	68.52	68.52	68.52	68.52	68.52	68.52	68.52	68.52	68.52	68.52	68.52
CHN	77.78	77.78	77.78	74.07	68.52	68.52	68.52	68.52	68.52	68.52	68.52	68.52	68.52	68.52	68.52	68.52	68.52	68.52	68.52	65.74	65.74	62.96	62.96	62.96	62.96	62.96	62.96	62.96	62.96	62.96	62.96	62.96	62.96	62.96	62.96	59.26	59.26	59.26	64.81	64.81	64.81	64.81	64.81	64.81	64.81	64.81	64.81	64.81	64.81
CHN	74.07	74.07	74.07	74.07	74.07	74.07	74.07	74.07	74.07	74.07	74.07	74.07	74.07	72.22	72.22	72.22	72.22	72.22	72.22	50	50	50	55.56	55.56	55.56	55.56	51.85	51.85	51.85	51.85	51.85	51.85	51.85	51.85	51.85	51.85	51.85	51.85	48.15	48.15	48.15	48.15	48.15	48.15	48.15	48.15	48.15	48.15	48.15
CHN	73.61	73.61	73.61	73.61	73.61	73.61	73.61	73.61	73.61	73.61	73.61	76.39	76.39	76.39	76.39	76.39	76.39	76.39	75	69.44	69.44	69.44	75	72.22	72.22	72.22	72.22	72.22	72.22	72.22	72.22	72.22	72.22	72.22	72.22	72.22	72.22	72.22	72.22	72.22	68.52	68.52	68.52	68.52	68.52	68.52	68.52	68.52	68.52
CHN	72.22	72.22	72.22	72.22	72.22	72.22	72.22	72.22	72.22	72.22	72.22	72.22	72.22	72.22	72.22	72.22	72.22	72.22	63.89	63.89	63.89	63.89	69.44	69.44	69.44	69.44	69.44	69.44	69.44	69.44	69.44	69.44	69.44	69.44	69.44	69.44	69.44	69.44	69.44	69.44	69.44	69.44	69.44	69.44	69.44	69.44	69.44	69.44	69.44
CHN	63.89	66.67	66.67	66.67	66.67	66.67	66.67	66.67	66.67	66.67	66.67	66.67	66.67	66.67	66.67	66.67	66.67	66.67	66.67	66.67	62.96	62.96	68.52	68.52	70.37	70.37	70.37	70.37	70.37	70.37	70.37	70.37	70.37	70.37	70.37	70.37	70.37	70.37	70.37	70.37	70.37	70.37	70.37	70.37	70.37	64.81	64.81	64.81	60.19
CHN	79.17	79.17	79.17	79.17	69.44	69.44	69.44	69.44	69.44	61.11	61.11	61.11	61.11	61.11	61.11	61.11	61.11	61.11	61.11	57.41	60.19	60.19	65.74	65.74	65.74	65.74	65.74	65.74	65.74	65.74	65.74	65.74	65.74	65.74	65.74	65.74	65.74	65.74	65.74	65.74	65.74	65.74	65.74	65.74	65.74	65.74	65.74	65.74	65.74
CHN	81.48	81.48	81.48	81.48	81.48	81.48	81.48	81.48	81.48	75	75	75	75	75	75	75	75	75	75	66.67	66.67	66.67	72.22	72.22	72.22	72.22	72.22	72.22	72.22	72.22	72.22	72.22	72.22	72.22	72.22	72.22	72.22	72.22	72.22	72.22	72.22	72.22	72.22	72.22	72.22	68.52	68.52	68.52	68.52
CHN	80.56	80.56	80.56	75	75	72.22	62.96	62.96	62.96	62.96	62.96	62.96	62.96	65.74	65.74	65.74	65.74	58.33	52.78	44.44	44.44	44.44	50	50	50	50	50	50	50	50	50	50	50	50	50	50	50	50	50	50	50	50	50	50	50	50	50	50	50
CHN	75	75	75	75	75	75	75	75	75	75	75	75	75	75	69.44	69.44	69.44	69.44	69.44	65.74	65.74	65.74	71.3	71.3	71.3	71.3	71.3	71.3	71.3	71.3	71.3	71.3	71.3	71.3	71.3	71.3	71.3	71.3	71.3	71.3	65.74	65.74	65.74	65.74	65.74	62.04	62.04	62.04	62.04
CHN	61.11	61.11	61.11	61.11	61.11	61.11	63.89	63.89	63.89	63.89	63.89	63.89	63.89	63.89	63.89	63.89	63.89	63.89	63.89	61.11	61.11	63.89	69.44	69.44	69.44	69.44	69.44	69.44	69.44	69.44	69.44	69.44	69.44	69.44	69.44	69.44	69.44	69.44	69.44	69.44	69.44	69.44	69.44	69.44	69.44	65.74	62.96	62.96	62.96
CHN	63.89	63.89	63.89	63.89	63.89	63.89	63.89	63.89	63.89	63.89	63.89	63.89	63.89	63.89	63.89	63.89	63.89	58.33	58.33	52.78	52.78	52.78	58.33	58.33	58.33	58.33	58.33	58.33	58.33	58.33	58.33	58.33	58.33	58.33	58.33	58.33	58.33	58.33	54.63	54.63	54.63	54.63	54.63	54.63	54.63	54.63	54.63	54.63	54.63
CHN	81.02	81.02	81.02	81.02	81.02	81.02	81.02	81.02	81.02	81.02	79.17	79.17	79.17	79.17	79.17	79.17	79.17	79.17	79.17	79.17	81.94	81.94	73.61	73.61	73.61	73.61	73.61	73.61	69.91	69.91	69.91	69.91	69.91	56.94	56.94	56.94	56.94	56.94	56.94	56.94	56.94	56.94	56.94	56.94	56.94	56.94	56.94	56.94	56.94
CIV	0	0	0	0	0	0	11.11	11.11	11.11	11.11	30.56	30.56	30.56	57.41	57.41	57.41	60.19	63.89	80.56	80.56	80.56	80.56	80.56	80.56	80.56	80.56	80.56	80.56	80.56	80.56	80.56	80.56	80.56	80.56	80.56	80.56	80.56	80.56	80.56	80.56	80.56	80.56	80.56	80.56	80.56	80.56	80.56	80.56	80.56
CMR	0	0	0	0	0	0	0	2.78	2.78	2.78	2.78	2.78	57.41	57.41	57.41	57.41	57.41	57.41	57.41	57.41	57.41	57.41	57.41	57.41	57.41	57.41	57.41	57.41	57.41	68.52	68.52	68.52	68.52	68.52	68.52	68.52	68.52	68.52	68.52	68.52	68.52	68.52	68.52	71.3	71.3	71.3	71.3	71.3	71.3
COD	5.56	5.56	5.56	5.56	11.11	11.11	11.11	11.11	11.11	11.11	11.11	11.11	19.44	52.78	55.56	55.56	58.33	58.33	77.78	77.78	77.78	77.78	77.78	77.78	77.78	77.78	77.78	77.78	77.78	77.78	77.78	80.56	80.56	80.56	80.56	80.56	80.56	80.56	80.56	80.56	80.56	80.56	80.56	80.56	80.56	80.56	80.56	80.56	80.56
COG	5.56	5.56	5.56	5.56	5.56	5.56	5.56	5.56	5.56	11.11	11.11	11.11	11.11	11.11	11.11	16.67	16.67	16.67	16.67	16.67	16.67	16.67	80.56	80.56	86.11	97.22	97.22	97.22	97.22	97.22	97.22	97.22	97.22	97.22	97.22	97.22	97.22	97.22	97.22	97.22	97.22	97.22	97.22	97.22	97.22	97.22	97.22	97.22	97.22
COL	12.04	12.04	12.04	14.81	14.81	14.81	34.26	34.26	34.26	34.26	45.37	50.93	50.93	50.93	50.93	50.93	50.93	53.7	53.7	87.96	87.96	87.96	87.96	87.96	87.96	87.96	87.96	87.96	87.96	87.96	87.96	87.96	87.96	87.96	87.96	87.96	87.96	87.96	87.96	84.26	84.26	84.26	84.26	84.26	84.26	84.26	84.26	84.26	84.26
CPV	19.44	19.44	19.44	19.44	19.44	19.44	19.44	19.44	19.44	19.44	30.56	30.56	30.56	33.33	43.52	43.52	43.52	50.93	50.93	50.93	50.93	53.7	74.07	74.07	74.07	74.07	79.63	79.63	79.63	79.63	79.63	79.63	79.63	79.63	79.63	79.63	79.63	79.63	79.63	79.63	79.63	79.63	79.63	79.63	79.63	79.63	79.63	79.63	79.63
CRI	11.11	11.11	11.11	11.11	29.63	29.63	37.04	37.04	37.04	37.04	37.04	62.96	62.96	62.96	62.96	71.3	71.3	71.3	71.3	71.3	71.3	71.3	71.3	71.3	71.3	71.3	75	75	75	75	75	75	75	77.78	77.78	77.78	77.78	77.78	75.93	75.93	75.93	75.93	75.93	75.93	75.93	75.93	75.93	75.93	75.93
CUB	13.89	13.89	13.89	13.89	13.89	13.89	13.89	13.89	13.89	13.89	13.89	13.89	13.89	13.89	30.56	30.56	30.56	41.67	66.67	66.67	66.67	66.67	66.67	66.67	66.67	66.67	66.67	66.67	66.67	66.67	66.67	66.67	70.37	70.37	70.37	70.37	73.15	73.15	73.15	73.15	73.15	73.15	83.33	83.33	83.33	83.33	83.33	83.33	83.33
CYP	11.11	11.11	11.11	11.11	22.22	22.22	22.22	38.89	38.89	44.44	51.85	51.85	51.85	51.85	51.85	51.85	51.85	62.96	92.59	92.59	92.59	92.59	92.59	92.59	92.59	92.59	92.59	92.59	92.59	92.59	92.59	92.59	92.59	92.59	92.59	92.59	92.59	92.59	92.59	92.59	92.59	94.44	94.44	94.44	94.44	94.44	94.44	94.44	94.44
CZE	19.44	19.44	19.44	19.44	25	47.22	50	57.41	61.11	68.52	79.63	79.63	79.63	79.63	79.63	79.63	79.63	82.41	82.41	82.41	82.41	82.41	82.41	82.41	82.41	82.41	82.41	74.07	74.07	74.07	74.07	74.07	74.07	74.07	74.07	74.07	74.07	74.07	74.07	68.52	68.52	68.52	68.52	68.52	68.52	61.11	57.41	57.41	57.41
DEU	25	25	25	28.7	32.87	32.87	32.87	32.87	32.87	32.87	42.13	42.13	52.31	55.09	57.87	68.06	76.85	76.85	76.85	76.85	76.85	76.85	76.85	76.85	76.85	76.85	76.85	76.85	76.85	76.85	76.85	76.85	76.85	76.85	76.85	76.85	76.85	76.85	76.85	76.85	76.85	76.85	76.85	76.85	76.85	76.85	76.85	76.85	76.85
DJI	0	0	0	0	0	0	0	0	0	0	0	0	22.22	33.33	33.33	33.33	46.3	94.44	94.44	94.44	94.44	94.44	94.44	94.44	94.44	94.44	94.44	94.44	94.44	94.44	94.44	94.44	94.44	94.44	94.44	94.44	94.44	94.44	94.44	94.44	94.44	94.44	94.44	94.44	94.44	94.44	94.44	94.44	94.44
DMA	0	0	0	0	0	0	0	0	0	0	0	0	0	0	0	0	13.89	25	25	25	25	25	30.56	30.56	30.56	30.56	79.63	79.63	79.63	79.63	79.63	79.63	79.63	79.63	79.63	79.63	79.63	79.63	79.63	79.63	79.63	79.63	79.63	79.63	79.63	79.63	79.63	79.63	79.63
DNK	25.93	25.93	25.93	25.93	31.48	37.96	37.96	62.96	65.74	65.74	65.74	65.74	72.22	72.22	72.22	72.22	72.22	72.22	72.22	72.22	72.22	72.22	72.22	72.22	72.22	72.22	72.22	72.22	72.22	72.22	72.22	72.22	72.22	72.22	72.22	72.22	72.22	72.22	72.22	72.22	68.52	68.52	68.52	68.52	68.52	68.52	68.52	68.52	68.52
DOM	11.11	11.11	11.11	11.11	11.11	11.11	11.11	11.11	11.11	11.11	19.44	34.26	34.26	81.48	92.59	92.59	92.59	92.59	92.59	92.59	92.59	92.59	92.59	92.59	92.59	92.59	92.59	92.59	92.59	92.59	92.59	92.59	92.59	92.59	92.59	92.59	92.59	92.59	92.59	92.59	92.59	92.59	92.59	96.3	96.3	96.3	96.3	96.3	96.3
DZA	5.56	5.56	5.56	5.56	16.67	16.67	30.56	30.56	36.11	36.11	36.11	38.89	38.89	38.89	38.89	38.89	38.89	75	75	75	75	75	75	75	86.57	86.57	86.57	86.57	86.57	86.57	86.57	86.57	86.57	86.57	86.57	86.57	86.57	86.57	86.57	92.13	92.13	92.13	92.13	92.13	92.13	92.13	92.13	92.13	92.13
ECU	8.33	8.33	8.33	8.33	8.33	8.33	8.33	36.11	36.11	55.56	55.56	93.52	93.52	93.52	93.52	93.52	93.52	93.52	93.52	93.52	93.52	93.52	93.52	93.52	93.52	93.52	93.52	93.52	93.52	93.52	93.52	93.52	93.52	93.52	93.52	93.52	93.52	93.52	93.52	93.52	93.52	93.52	93.52	93.52	93.52	93.52	93.52	93.52	93.52
EGY	0	0	0	11.11	11.11	11.11	11.11	11.11	11.11	22.22	29.63	29.63	29.63	40.74	40.74	40.74	40.74	40.74	51.85	84.26	84.26	84.26	84.26	84.26	84.26	84.26	84.26	84.26	84.26	84.26	84.26	84.26	84.26	84.26	84.26	84.26	84.26	84.26	84.26	84.26	84.26	84.26	84.26	84.26	84.26	84.26	84.26	84.26	84.26
ERI	0	0	0	0	0	11.11	11.11	11.11	11.11	11.11	22.22	22.22	22.22	22.22	22.22	22.22	22.22	53.7	53.7	56.48	56.48	73.15	73.15	73.15	73.15	80.56	93.52	93.52	93.52	93.52	93.52	93.52	93.52	93.52	93.52	93.52	93.52	93.52	93.52	93.52	93.52	93.52	93.52	93.52	93.52	93.52	93.52	93.52	93.52
ESP	11.11	11.11	11.11	25	45.83	45.83	45.83	45.83	67.13	67.13	68.98	71.76	71.76	71.76	71.76	71.76	71.76	71.76	71.76	71.76	71.76	71.76	71.76	71.76	85.19	85.19	85.19	85.19	85.19	85.19	85.19	85.19	85.19	85.19	85.19	85.19	85.19	85.19	85.19	85.19	85.19	85.19	85.19	85.19	85.19	85.19	85.19	85.19	85.19
EST	0	0	0	0	0	0	25	25	33.33	33.33	44.44	50	50	50	50	50	50	50	50	61.11	61.11	72.22	72.22	77.78	77.78	77.78	77.78	77.78	77.78	77.78	77.78	77.78	77.78	77.78	77.78	77.78	77.78	77.78	77.78	77.78	77.78	77.78	77.78	77.78	77.78	77.78	77.78	77.78	77.78
ETH	2.78	2.78	2.78	2.78	2.78	2.78	2.78	2.78	2.78	2.78	35.19	35.19	35.19	35.19	35.19	35.19	35.19	40.74	40.74	51.85	60.19	60.19	60.19	58.33	66.67	66.67	66.67	66.67	66.67	66.67	66.67	66.67	66.67	80.56	80.56	80.56	80.56	80.56	80.56	80.56	80.56	80.56	80.56	80.56	80.56	80.56	80.56	80.56	80.56
FIN	19.44	19.44	19.44	19.44	19.44	19.44	37.04	37.04	37.04	37.04	61.11	61.11	68.52	68.52	68.52	68.52	68.52	68.52	68.52	68.52	68.52	71.3	71.3	71.3	71.3	71.3	71.3	71.3	71.3	71.3	71.3	71.3	71.3	71.3	71.3	71.3	71.3	71.3	71.3	68.52	68.52	68.52	68.52	68.52	68.52	68.52	68.52	68.52	68.52
FJI	19.44	19.44	19.44	19.44	19.44	19.44	19.44	19.44	19.44	19.44	30.56	30.56	30.56	79.63	79.63	79.63	79.63	81.48	81.48	81.48	81.48	81.48	81.48	84.26	86.11	86.11	86.11	86.11	86.11	86.11	86.11	86.11	86.11	86.11	86.11	86.11	86.11	86.11	86.11	86.11	86.11	86.11	86.11	86.11	86.11	86.11	86.11	86.11	86.11
FRA	43.98	43.98	43.98	43.98	43.98	43.98	43.98	43.98	49.54	49.54	56.94	87.96	87.96	87.96	87.96	87.96	87.96	87.96	87.96	87.96	87.96	87.96	87.96	87.96	87.96	87.96	87.96	87.96	87.96	87.96	87.96	87.96	87.96	87.96	87.96	87.96	87.96	87.96	87.96	87.96	87.96	87.96	87.96	87.96	87.96	87.96	87.96	87.96	87.96
FRO	5.56	5.56	5.56	5.56	5.56	5.56	29.63	35.19	35.19	40.74	51.85	51.85	51.85	51.85	51.85	51.85	51.85	51.85	51.85	51.85	51.85	51.85	51.85	54.63	54.63	60.19	60.19	60.19	60.19	60.19	60.19	60.19	60.19	60.19	60.19	60.19	60.19	60.19	60.19	60.19	60.19	60.19	60.19	60.19	60.19	56.48	56.48	56.48	56.48
GAB	13.89	13.89	13.89	13.89	13.89	13.89	13.89	33.33	33.33	33.33	44.44	44.44	44.44	44.44	62.96	70.37	70.37	70.37	70.37	70.37	70.37	70.37	70.37	70.37	70.37	70.37	70.37	70.37	70.37	70.37	70.37	70.37	70.37	70.37	70.37	76.85	76.85	78.7	78.7	81.48	81.48	81.48	81.48	81.48	81.48	81.48	81.48	81.48	81.48
GBR	11.11	11.11	11.11	11.11	11.11	11.11	11.11	11.11	11.11	11.11	14.81	20.37	20.37	20.37	25.93	38.89	44.44	79.63	79.63	79.63	79.63	79.63	79.63	79.63	79.63	79.63	79.63	79.63	79.63	79.63	79.63	79.63	79.63	79.63	79.63	79.63	79.63	79.63	79.63	79.63	79.63	79.63	79.63	79.63	79.63	79.63	79.63	79.63	79.63
GBR	11.11	11.11	11.11	11.11	11.11	11.11	11.11	11.11	11.11	11.11	14.81	20.37	31.48	31.48	37.04	50	55.56	79.63	79.63	79.63	79.63	79.63	79.63	79.63	79.63	79.63	79.63	79.63	79.63	79.63	79.63	79.63	79.63	79.63	79.63	79.63	79.63	79.63	79.63	79.63	79.63	79.63	79.63	79.63	79.63	79.63	79.63	79.63	79.63
GBR	11.11	11.11	11.11	11.11	11.11	11.11	11.11	14.81	14.81	14.81	29.63	29.63	29.63	29.63	46.3	59.26	74.07	74.07	79.63	79.63	79.63	79.63	79.63	79.63	79.63	79.63	79.63	79.63	79.63	79.63	79.63	79.63	79.63	79.63	79.63	79.63	79.63	79.63	79.63	79.63	79.63	79.63	79.63	79.63	79.63	79.63	79.63	79.63	79.63
GBR	11.11	11.11	11.11	11.11	11.11	11.11	11.11	11.11	11.11	11.11	14.81	20.37	24.07	24.07	37.04	50	55.56	79.63	79.63	79.63	79.63	79.63	79.63	79.63	79.63	79.63	79.63	79.63	79.63	79.63	79.63	79.63	79.63	79.63	79.63	79.63	79.63	79.63	79.63	79.63	79.63	79.63	79.63	79.63	79.63	79.63	79.63	79.63	79.63
GBR	11.11	11.11	11.11	11.11	11.11	11.11	11.11	12.96	12.96	12.96	16.67	22.22	31.48	31.48	37.04	47.22	62.04	78.24	79.63	79.63	79.63	79.63	79.63	79.63	79.63	79.63	79.63	79.63	79.63	79.63	79.63	79.63	79.63	79.63	79.63	79.63	79.63	79.63	79.63	79.63	79.63	79.63	79.63	79.63	79.63	79.63	79.63	79.63	79.63
GEO	41.67	41.67	41.67	45.37	45.37	45.37	45.37	45.37	52.78	52.78	52.78	52.78	55.56	59.26	59.26	70.37	78.7	88.89	88.89	88.89	90.74	90.74	90.74	90.74	90.74	100	100	100	100	100	100	100	100	100	100	100	100	100	100	100	100	100	100	100	100	100	100	100	100
GHA	2.78	2.78	2.78	2.78	2.78	8.33	8.33	8.33	8.33	13.89	44.44	50	50	50	50	50	52.78	52.78	52.78	52.78	52.78	52.78	52.78	52.78	84.26	84.26	84.26	84.26	84.26	84.26	84.26	84.26	84.26	84.26	84.26	84.26	84.26	84.26	84.26	84.26	84.26	84.26	84.26	84.26	70.37	62.04	62.04	62.04	62.04
GIN	11.11	13.89	13.89	13.89	13.89	13.89	13.89	13.89	13.89	13.89	13.89	13.89	13.89	13.89	13.89	25	25	25	25	25	25	71.3	71.3	71.3	78.7	78.7	78.7	78.7	78.7	78.7	78.7	78.7	78.7	78.7	78.7	78.7	78.7	78.7	78.7	78.7	78.7	78.7	78.7	78.7	78.7	78.7	78.7	78.7	78.7
GMB	11.11	11.11	11.11	11.11	11.11	11.11	11.11	11.11	11.11	11.11	11.11	11.11	45.37	45.37	53.7	53.7	53.7	56.48	56.48	56.48	56.48	78.7	78.7	78.7	78.7	78.7	78.7	78.7	78.7	78.7	78.7	78.7	78.7	78.7	78.7	78.7	78.7	78.7	78.7	78.7	78.7	78.7	78.7	78.7	78.7	78.7	78.7	78.7	78.7
GRC	28.7	28.7	28.7	31.48	33.33	33.33	40.74	40.74	54.63	54.63	54.63	54.63	65.74	65.74	65.74	74.07	74.07	84.26	84.26	84.26	84.26	84.26	84.26	84.26	84.26	84.26	84.26	84.26	84.26	84.26	84.26	84.26	84.26	84.26	84.26	84.26	84.26	84.26	84.26	84.26	84.26	84.26	84.26	84.26	84.26	84.26	84.26	84.26	84.26
GRL	5.56	5.56	5.56	5.56	5.56	5.56	5.56	33.33	33.33	33.33	33.33	33.33	61.11	72.22	72.22	72.22	72.22	72.22	72.22	72.22	77.78	77.78	77.78	77.78	77.78	77.78	77.78	77.78	77.78	77.78	77.78	77.78	77.78	77.78	77.78	77.78	77.78	77.78	77.78	75.93	75.93	75.93	75.93	75.93	75.93	74.07	74.07	71.3	71.3
GTM	25	25	25	30.56	30.56	30.56	33.33	33.33	33.33	41.67	52.78	83.33	83.33	83.33	83.33	83.33	93.52	93.52	93.52	93.52	93.52	93.52	93.52	93.52	93.52	93.52	93.52	93.52	93.52	93.52	93.52	93.52	93.52	93.52	93.52	93.52	93.52	93.52	93.52	93.52	93.52	93.52	93.52	96.3	96.3	96.3	96.3	96.3	96.3
GUM	11.11	11.11	11.11	11.11	11.11	11.11	11.11	11.11	11.11	11.11	55.56	55.56	55.56	55.56	67.59	67.59	67.59	67.59	67.59	67.59	67.59	67.59	67.59	67.59	67.59	67.59	67.59	67.59	67.59	67.59	67.59	67.59	67.59	67.59	67.59	67.59	75.93	75.93	75.93	75.93	75.93	75.93	75.93	75.93	75.93	75.93	75.93	75.93	75.93
GUY	13.89	13.89	13.89	13.89	13.89	25	25	25	25	25	36.11	36.11	41.67	41.67	41.67	41.67	41.67	41.67	41.67	41.67	45.37	48.15	59.26	59.26	59.26	59.26	59.26	59.26	85.19	85.19	85.19	85.19	85.19	85.19	87.04	87.04	87.04	87.04	87.04	87.04	87.04	87.04	87.04	87.04	87.04	87.04	87.04	87.04	87.04
HKG	49.07	49.07	49.07	49.07	49.07	49.07	49.07	49.07	49.07	49.07	49.07	49.07	49.07	49.07	49.07	49.07	49.07	52.78	52.78	52.78	52.78	52.78	52.78	63.89	63.89	63.89	63.89	63.89	63.89	63.89	63.89	66.67	66.67	66.67	66.67	66.67	66.67	66.67	66.67	66.67	66.67	66.67	66.67	66.67	66.67	66.67	66.67	66.67	66.67
HND	11.11	11.11	11.11	11.11	11.11	11.11	11.11	33.33	33.33	33.33	93.52	93.52	93.52	93.52	97.22	100	100	100	100	100	100	100	100	100	100	100	100	100	100	100	100	100	100	100	100	100	100	100	100	100	100	100	100	100	100	100	100	100	100
HRV	13.89	13.89	13.89	13.89	22.22	22.22	22.22	31.48	37.04	39.81	41.67	41.67	44.44	50	74.07	85.19	85.19	96.3	96.3	96.3	96.3	96.3	96.3	96.3	96.3	96.3	96.3	96.3	96.3	96.3	96.3	96.3	96.3	96.3	96.3	96.3	96.3	96.3	96.3	96.3	96.3	96.3	96.3	96.3	96.3	96.3	96.3	96.3	96.3
HTI	8.33	8.33	8.33	8.33	8.33	8.33	13.89	13.89	13.89	25	30.56	30.56	30.56	82.41	82.41	82.41	82.41	82.41	82.41	82.41	82.41	82.41	82.41	82.41	82.41	82.41	82.41	82.41	82.41	82.41	82.41	90.74	90.74	90.74	90.74	90.74	90.74	90.74	90.74	90.74	90.74	90.74	90.74	90.74	93.52	89.81	89.81	89.81	89.81
HUN	11.11	11.11	11.11	19.44	19.44	46.3	50	50	50	50	67.59	67.59	67.59	67.59	67.59	67.59	67.59	67.59	67.59	67.59	67.59	71.3	76.85	76.85	76.85	76.85	76.85	76.85	76.85	76.85	76.85	76.85	76.85	76.85	76.85	76.85	76.85	76.85	76.85	76.85	76.85	76.85	76.85	76.85	76.85	76.85	76.85	76.85	76.85
IDN	37.04	37.04	37.04	37.04	37.04	37.04	37.04	37.04	37.04	40.74	45.37	42.59	42.59	45.37	45.37	45.37	45.37	48.15	48.15	48.15	48.15	48.15	48.15	50.93	50.93	50.93	50.93	50.93	50.93	50.93	50.93	50.93	60.65	60.65	60.65	71.76	71.76	71.76	71.76	71.76	71.76	71.76	71.76	71.76	71.76	71.76	71.76	71.76	71.76
IND	25	25	25	25	25	25	32.41	32.41	32.41	32.41	39.81	39.81	39.81	39.81	86.11	86.11	86.11	88.89	88.89	100	100	100	100	100	100	100	100	100	100	100	100	100	100	100	100	100	100	100	100	100	100	100	100	100	100	100	100	100	100
IND	25	25	25	25	25	25	25	25	25	25	39.81	39.81	39.81	93.52	93.52	96.3	96.3	96.3	96.3	100	100	100	100	100	100	100	100	100	100	100	100	100	100	100	100	100	100	100	100	100	100	100	100	100	100	100	100	100	100
IND	25	25	25	25	25	25	25	25	25	25	39.81	39.81	39.81	39.81	39.81	39.81	87.04	89.81	89.81	97.22	97.22	97.22	97.22	97.22	97.22	97.22	97.22	97.22	97.22	97.22	97.22	97.22	97.22	97.22	97.22	97.22	97.22	97.22	97.22	100	100	100	100	97.22	97.22	97.22	97.22	97.22	97.22
IND	25	25	25	25	25	25	25	25	25	43.52	43.52	43.52	71.76	71.76	71.76	71.76	71.76	100	100	100	100	100	100	100	100	100	100	100	100	100	100	100	100	100	100	100	100	100	100	100	100	100	100	100	100	100	100	100	100
IND	25	25	25	25	25	25	25	44.44	44.44	44.44	44.44	44.44	44.44	44.44	44.44	44.44	85.65	85.65	85.65	100	100	100	100	100	100	100	100	100	100	100	100	100	100	100	100	100	100	100	100	100	100	100	100	100	100	100	100	100	100
IND	25	36.11	36.11	36.11	36.11	36.11	36.11	36.11	36.11	36.11	39.81	97.22	97.22	97.22	97.22	97.22	97.22	100	100	100	100	100	100	100	100	100	100	100	100	100	100	100	100	100	100	100	100	100	100	100	100	100	100	100	100	100	100	100	100
IND	25	25	25	25	25	25	25	36.11	36.11	36.11	45.37	45.37	45.37	56.48	56.48	56.48	56.48	59.26	59.26	97.22	97.22	97.22	97.22	97.22	97.22	97.22	97.22	97.22	97.22	97.22	97.22	97.22	97.22	97.22	97.22	97.22	97.22	97.22	97.22	100	100	100	100	97.22	97.22	97.22	94.44	94.44	94.44
IND	25	25	25	25	25	25	25	25	25	25	39.81	39.81	39.81	39.81	39.81	39.81	39.81	42.59	42.59	100	100	100	100	100	100	100	100	100	100	100	100	100	100	100	100	100	100	100	100	100	100	100	100	100	100	100	100	100	100
IND	25	25	25	25	25	25	41.67	52.78	52.78	52.78	55.56	55.56	55.56	57.41	57.41	57.41	57.41	96.3	96.3	100	100	100	100	100	100	100	100	100	100	100	100	100	100	100	100	100	100	100	100	100	100	100	100	100	100	100	100	100	100
IND	25	25	25	25	25	25	25	25	36.11	36.11	39.81	39.81	39.81	39.81	63.89	63.89	66.67	66.67	66.67	100	100	100	100	100	100	100	100	100	100	100	100	100	100	100	100	100	100	100	100	100	100	100	100	100	100	100	100	100	100
IND	25	25	25	25	25	25	25	25	25	47.22	47.22	47.22	47.22	47.22	47.22	47.22	47.22	50	100	100	100	100	100	100	100	100	100	100	100	100	100	100	100	100	100	100	100	100	100	100	100	100	100	100	100	100	100	100	100
IND	25	25	25	25	25	25	25	25	25	25	39.81	39.81	39.81	39.81	39.81	39.81	39.81	42.59	100	100	100	100	100	100	100	100	100	100	100	100	100	100	100	100	100	100	100	100	100	100	100	100	100	100	100	97.22	97.22	97.22	97.22
IND	25	25	25	25	25	25	25	60.19	60.19	60.19	60.19	60.19	60.19	60.19	60.19	60.19	97.22	100	100	100	100	100	100	100	100	100	100	100	100	100	100	100	100	100	100	100	100	100	100	100	100	100	100	97.22	97.22	97.22	97.22	97.22	97.22
IND	25	25	25	25	25	25	25	25	25	25	39.81	39.81	39.81	39.81	39.81	39.81	93.52	96.3	96.3	97.22	97.22	97.22	97.22	97.22	97.22	97.22	97.22	97.22	97.22	97.22	97.22	97.22	97.22	97.22	97.22	97.22	97.22	97.22	97.22	100	100	100	100	97.22	97.22	97.22	97.22	97.22	97.22
IND	25	25	25	25	25	25	25	25	25	25	39.81	39.81	39.81	50.93	50.93	50.93	50.93	53.7	53.7	100	100	100	100	100	100	100	100	100	100	100	100	100	100	100	100	100	100	100	100	100	100	100	100	100	100	100	100	100	100
IND	25	25	25	30.56	30.56	30.56	30.56	36.11	36.11	36.11	39.81	39.81	39.81	39.81	39.81	39.81	39.81	42.59	42.59	97.22	97.22	97.22	97.22	97.22	97.22	97.22	97.22	97.22	97.22	97.22	97.22	97.22	97.22	97.22	97.22	97.22	97.22	97.22	97.22	100	100	100	100	100	100	100	100	100	100
IND	60.19	60.19	60.19	60.19	60.19	60.19	60.19	60.19	60.19	60.19	63.89	63.89	63.89	63.89	63.89	63.89	63.89	96.3	96.3	100	100	100	100	100	100	100	100	100	100	100	100	100	100	100	100	100	100	100	100	100	100	100	100	100	100	100	100	100	100
IND	25	25	25	25	25	25	25	25	25	25	39.81	100	100	100	100	100	100	100	100	100	100	100	100	100	100	100	100	100	100	100	100	100	100	100	100	100	100	100	100	100	100	100	100	100	100	100	100	100	100
IND	25	25	25	25	25	25	25	25	25	25	39.81	39.81	39.81	39.81	39.81	39.81	62.04	64.81	75.93	100	100	100	100	100	100	100	100	100	100	100	100	100	100	100	100	100	100	100	100	100	100	100	100	100	100	100	100	100	100
IND	25	25	25	25	25	25	25	36.57	36.57	36.57	42.13	42.13	42.13	42.13	42.13	42.13	42.13	44.91	44.91	100	100	100	100	100	100	100	100	100	100	100	100	100	100	100	100	100	100	100	100	100	100	100	100	100	100	97.22	97.22	97.22	97.22
IND	25	25	25	25	25	25	25	25	25	25	39.81	39.81	39.81	87.96	87.96	87.96	87.96	90.74	90.74	100	100	100	100	100	100	100	100	100	100	100	100	100	100	100	100	100	100	100	100	100	100	100	100	100	100	100	100	100	100
IND	25	25	25	25	25	25	93.52	93.52	93.52	93.52	93.52	93.52	93.52	93.52	93.52	93.52	93.52	96.3	96.3	100	100	100	100	100	100	100	100	100	100	100	100	100	100	100	100	100	100	100	100	100	100	100	100	100	100	100	100	100	100
IND	41.67	41.67	41.67	41.67	41.67	25	25	25	25	51.85	51.85	51.85	51.85	51.85	51.85	51.85	94.44	97.22	97.22	97.22	97.22	97.22	97.22	97.22	97.22	97.22	100	100	100	100	100	100	100	100	100	100	100	100	100	100	100	100	100	100	100	87.96	87.96	87.96	87.96
IND	25	25	25	25	25	39.81	39.81	39.81	39.81	39.81	54.63	54.63	54.63	54.63	54.63	54.63	54.63	57.41	57.41	97.22	97.22	97.22	97.22	97.22	97.22	97.22	97.22	97.22	97.22	97.22	97.22	97.22	97.22	97.22	97.22	97.22	97.22	97.22	97.22	100	100	100	100	100	100	100	100	100	100
IND	25	25	25	25	25	25	25	25	25	25	84.26	84.26	84.26	84.26	84.26	84.26	97.22	100	100	100	100	100	100	100	100	100	100	100	100	100	100	100	100	100	100	100	100	100	100	100	98.15	98.15	98.15	98.15	98.15	98.15	98.15	98.15	98.15
IND	25	25	25	25	25	25	25	93.52	93.52	93.52	93.52	93.52	93.52	93.52	93.52	93.52	93.52	96.3	96.3	100	100	100	100	100	100	100	100	100	84.72	84.72	84.72	100	100	100	100	100	100	100	100	100	100	100	100	100	100	100	100	100	100
IND	64.81	64.81	64.81	64.81	64.81	64.81	64.81	64.81	64.81	64.81	64.81	64.81	64.81	64.81	64.81	64.81	97.22	100	100	100	100	100	100	100	100	100	100	100	100	100	100	100	100	100	100	100	100	100	100	100	100	100	100	100	100	100	100	100	100
IND	25	25	25	25	25	25	25	25	25	25	39.81	97.22	97.22	97.22	97.22	97.22	100	100	100	100	100	100	100	100	100	100	100	100	100	100	100	100	100	100	100	100	100	100	100	100	100	100	100	100	100	100	100	100	100
IND	25	25	25	25	25	25	25	25	25	36.11	48.15	48.15	48.15	48.15	48.15	48.15	48.15	50.93	50.93	97.22	100	100	100	100	100	100	100	100	100	100	100	100	100	100	100	100	100	100	100	100	100	100	100	100	100	100	100	100	100
IND	25	25	25	25	25	25	25	25	25	25	39.81	49.07	49.07	49.07	49.07	49.07	49.07	51.85	51.85	100	100	100	100	100	100	100	100	100	100	100	100	100	100	100	100	100	100	100	100	100	100	100	100	100	100	100	100	100	100
IND	25	25	25	25	25	25	25	25	25	54.63	54.63	54.63	54.63	54.63	54.63	54.63	93.52	96.3	96.3	100	100	100	100	100	100	100	100	100	100	100	100	100	100	100	100	100	100	100	100	100	100	100	100	100	100	100	100	100	100
IND	25	25	25	25	25	25	25	25	25	25	39.81	39.81	39.81	39.81	39.81	39.81	39.81	42.59	96.3	100	100	100	100	100	100	100	100	100	100	100	100	100	100	100	100	100	100	100	100	100	100	100	100	100	100	100	100	100	100
IND	25	25	25	25	50	50	50	50	50	50	57.41	57.41	57.41	57.41	57.41	60.19	60.19	62.96	62.96	97.22	97.22	97.22	97.22	97.22	97.22	97.22	97.22	97.22	97.22	97.22	97.22	97.22	97.22	97.22	97.22	97.22	97.22	97.22	97.22	100	100	100	100	97.22	97.22	97.22	97.22	97.22	97.22
IND	25	25	25	25	25	25	25	36.11	36.11	36.11	56.94	64.35	64.35	64.35	64.35	69.91	78.24	81.02	96.3	100	100	100	100	100	100	100	100	100	100	100	84.72	84.72	84.72	86.57	86.57	86.57	86.57	86.57	86.57	86.57	86.57	100	100	100	100	100	100	100	100
IND	25	25	25	25	25	25	25	36.11	36.11	41.67	45.37	45.37	45.37	58.33	63.89	75.93	97.22	100	100	100	100	100	100	100	100	100	100	100	100	100	100	100	100	100	100	100	100	100	100	100	93.52	93.52	93.52	93.52	93.52	93.52	93.52	93.52	93.52
IND	25	25	25	25	25	25	25	25	25	25	39.81	39.81	39.81	39.81	43.52	43.52	43.52	85.19	85.19	100	100	100	100	100	100	100	100	100	100	100	100	100	100	100	100	100	100	95.37	95.37	95.37	95.37	95.37	95.37	95.37	95.37	95.37	95.37	95.37	95.37
IND	26.85	26.85	26.85	26.85	26.85	26.85	26.85	41.67	41.67	44.44	44.44	44.44	44.44	44.44	44.44	44.44	100	86.57	86.57	100	100	100	100	100	100	100	100	100	100	100	100	100	100	100	100	100	100	100	100	100	100	100	100	100	100	96.3	96.3	96.3	96.3
IRL	11.11	11.11	11.11	11.11	11.11	11.11	31.48	42.59	42.59	48.15	48.15	48.15	48.15	48.15	48.15	48.15	48.15	48.15	48.15	48.15	57.41	75.93	85.19	85.19	85.19	85.19	85.19	85.19	85.19	85.19	85.19	90.74	90.74	90.74	90.74	90.74	90.74	90.74	90.74	90.74	90.74	90.74	90.74	90.74	90.74	90.74	90.74	90.74	90.74
IRN	42.59	42.59	42.59	42.59	42.59	48.15	48.15	48.15	48.15	48.15	48.15	48.15	48.15	51.85	51.85	51.85	57.41	57.41	57.41	57.41	57.41	57.41	57.41	57.41	57.41	57.41	57.41	57.41	57.41	57.41	59.26	59.26	59.26	59.26	59.26	59.26	50.93	50.93	50.93	50.93	50.93	50.93	50.93	50.93	53.7	53.7	53.7	53.7	53.7
IRQ	52.78	52.78	52.78	52.78	52.78	61.11	61.11	75	75	75	77.78	89.81	89.81	89.81	89.81	89.81	94.44	94.44	94.44	94.44	96.3	96.3	96.3	96.3	96.3	96.3	96.3	96.3	96.3	96.3	96.3	96.3	96.3	96.3	96.3	96.3	96.3	96.3	96.3	96.3	96.3	96.3	96.3	96.3	96.3	96.3	85.19	85.19	85.19
ISL	16.67	16.67	16.67	16.67	16.67	16.67	16.67	16.67	16.67	25	50.93	50.93	50.93	50.93	53.7	53.7	53.7	53.7	53.7	53.7	53.7	53.7	53.7	53.7	53.7	53.7	53.7	53.7	53.7	53.7	53.7	53.7	53.7	53.7	53.7	53.7	53.7	53.7	53.7	53.7	53.7	53.7	53.7	53.7	53.7	53.7	53.7	53.7	53.7
ISR	33.33	33.33	33.33	33.33	33.33	33.33	41.67	52.78	52.78	62.96	68.52	77.78	77.78	77.78	81.48	81.48	81.48	81.48	81.48	81.48	81.48	81.48	81.48	81.48	81.48	81.48	85.19	85.19	87.96	87.96	87.96	87.96	90.74	94.44	94.44	94.44	91.67	91.67	91.67	94.44	94.44	94.44	91.67	91.67	87.96	87.96	87.96	87.96	87.96
ITA	74.54	74.54	74.54	74.54	79.63	82.41	82.41	82.41	82.41	82.41	82.41	82.41	82.41	82.41	85.19	85.19	85.19	85.19	85.19	85.19	85.19	85.19	85.19	85.19	85.19	85.19	85.19	85.19	85.19	85.19	85.19	85.19	85.19	85.19	85.19	87.96	87.96	93.52	93.52	93.52	93.52	93.52	93.52	93.52	93.52	93.52	93.52	93.52	93.52
JAM	19.44	19.44	19.44	19.44	25	30.56	30.56	59.26	59.26	59.26	59.26	59.26	71.3	71.3	71.3	74.07	74.07	74.07	74.07	75	75	75	75	75	75	75	87.04	87.04	87.04	87.04	87.04	87.04	87.04	87.04	87.04	87.04	87.04	87.04	87.04	87.04	88.89	88.89	88.89	88.89	88.89	88.89	88.89	89.81	89.81
JOR	11.11	11.11	11.11	11.11	11.11	11.11	11.11	11.11	11.11	33.33	33.33	33.33	100	100	100	100	100	100	100	100	100	100	100	100	100	100	100	100	100	100	100	100	100	100	100	100	100	100	100	100	100	100	100	100	100	100	96.3	96.3	96.3
JPN	43.52	43.52	43.52	40.74	40.74	40.74	40.74	40.74	40.74	40.74	40.74	40.74	40.74	40.74	40.74	40.74	40.74	40.74	40.74	40.74	40.74	40.74	40.74	40.74	40.74	40.74	40.74	40.74	43.52	43.52	43.52	43.52	45.37	45.37	45.37	45.37	45.37	45.37	45.37	45.37	45.37	47.22	47.22	47.22	47.22	47.22	47.22	47.22	47.22
KAZ	8.33	8.33	8.33	8.33	8.33	8.33	22.22	22.22	22.22	22.22	47.22	47.22	55.56	80.09	80.09	80.09	80.09	80.09	80.09	80.09	80.09	80.09	80.09	82.87	92.13	92.13	92.13	92.13	92.13	92.13	92.13	92.13	92.13	92.13	92.13	92.13	92.13	92.13	92.13	92.13	92.13	92.13	92.13	92.13	92.13	92.13	92.13	92.13	92.13
KEN	13.89	13.89	13.89	13.89	13.89	13.89	13.89	36.11	36.11	50.93	50.93	59.26	59.26	59.26	68.52	68.52	68.52	68.52	72.22	72.22	72.22	87.04	87.04	87.04	87.04	87.04	87.04	87.04	87.04	87.04	87.04	88.89	88.89	88.89	88.89	88.89	88.89	88.89	88.89	88.89	88.89	88.89	88.89	88.89	88.89	88.89	88.89	88.89	88.89
KGZ	22.22	22.22	22.22	22.22	22.22	22.22	27.78	27.78	34.26	34.26	45.37	63.89	63.89	63.89	63.89	63.89	69.44	69.44	69.44	92.13	92.13	92.13	92.13	92.13	92.13	92.13	92.13	92.13	92.13	92.13	92.13	92.13	92.13	92.13	92.13	92.13	92.13	92.13	92.13	92.13	92.13	92.13	92.13	92.13	92.13	92.13	92.13	92.13	92.13
KHM	0	19.44	19.44	19.44	19.44	19.44	19.44	27.78	27.78	27.78	27.78	46.3	46.3	46.3	46.3	46.3	46.3	46.3	46.3	46.3	65.74	65.74	65.74	65.74	65.74	65.74	65.74	65.74	65.74	65.74	65.74	65.74	68.52	65.74	76.85	76.85	76.85	76.85	76.85	76.85	76.85	76.85	65.74	65.74	65.74	65.74	65.74	65.74	65.74
KIR	8.33	8.33	8.33	8.33	8.33	8.33	8.33	8.33	8.33	8.33	8.33	8.33	8.33	8.33	8.33	11.11	11.11	11.11	22.22	22.22	22.22	22.22	22.22	22.22	33.33	33.33	40.74	40.74	40.74	40.74	40.74	40.74	40.74	40.74	40.74	40.74	40.74	40.74	40.74	40.74	40.74	40.74	33.33	33.33	33.33	22.22	22.22	22.22	22.22
KOR	55.56	55.56	55.56	55.56	55.56	55.56	55.56	55.56	55.56	55.56	55.56	55.56	55.56	55.56	55.56	69.44	75.93	75.93	75.93	75.93	75.93	75.93	75.93	75.93	75.93	75.93	75.93	75.93	75.93	78.7	78.7	82.41	82.41	82.41	82.41	82.41	82.41	82.41	82.41	82.41	82.41	82.41	82.41	73.15	73.15	43.52	43.52	43.52	43.52
KWT	27.78	36.11	36.11	36.11	41.67	60.19	71.3	74.07	74.07	74.07	74.07	74.07	74.07	74.07	74.07	74.07	81.48	81.48	81.48	81.48	81.48	81.48	81.48	81.48	81.48	81.48	81.48	81.48	81.48	81.48	81.48	93.52	93.52	93.52	93.52	93.52	93.52	93.52	93.52	93.52	93.52	93.52	93.52	93.52	93.52	93.52	88.89	88.89	88.89
LAO	0	0	0	0	0	9.26	9.26	9.26	9.26	9.26	14.81	14.81	14.81	25.93	25.93	25.93	25.93	25.93	25.93	25.93	28.7	28.7	28.7	28.7	96.3	96.3	96.3	96.3	96.3	96.3	96.3	96.3	96.3	96.3	96.3	96.3	96.3	96.3	96.3	96.3	96.3	96.3	96.3	96.3	96.3	96.3	96.3	96.3	96.3
LBN	37.96	37.96	37.96	37.96	37.96	37.96	37.96	37.96	37.96	37.96	52.78	52.78	85.19	85.19	85.19	85.19	85.19	85.19	85.19	85.19	85.19	85.19	85.19	85.19	85.19	85.19	85.19	85.19	85.19	85.19	85.19	85.19	85.19	85.19	85.19	85.19	85.19	85.19	85.19	85.19	85.19	85.19	85.19	85.19	85.19	85.19	85.19	85.19	85.19
LBR	5.56	5.56	5.56	5.56	11.11	11.11	11.11	11.11	11.11	11.11	13.89	30.56	30.56	30.56	30.56	44.44	74.07	74.07	79.63	79.63	79.63	79.63	79.63	79.63	79.63	79.63	79.63	79.63	79.63	79.63	79.63	79.63	79.63	81.48	81.48	84.26	84.26	87.96	87.96	87.96	87.96	87.96	87.96	87.96	87.96	87.96	87.96	87.96	87.96
LBY	5.56	5.56	5.56	5.56	5.56	5.56	5.56	5.56	23.15	34.26	39.81	39.81	39.81	39.81	39.81	39.81	77.78	77.78	90.74	90.74	90.74	90.74	90.74	90.74	90.74	90.74	90.74	90.74	90.74	90.74	90.74	90.74	90.74	88.89	88.89	88.89	88.89	88.89	88.89	88.89	88.89	96.3	100	100	100	100	100	100	100
LIE	25	25	25	25	25	25	25	63.89	63.89	63.89	67.59	64.81	64.81	64.81	64.81	64.81	64.81	64.81	64.81	64.81	64.81	64.81	64.81	64.81	64.81	64.81	64.81	64.81	64.81	64.81	64.81	64.81	64.81	64.81	64.81	64.81	64.81	64.81	64.81	64.81	64.81	64.81	64.81	64.81	64.81	64.81	64.81	64.81	64.81
LKA	11.11	11.11	11.11	11.11	11.11	11.11	11.11	18.52	49.07	49.07	60.19	60.19	81.48	84.26	88.89	88.89	88.89	97.22	97.22	97.22	97.22	100	100	100	100	100	100	100	100	100	100	100	100	100	100	100	100	100	100	100	100	100	100	83.33	83.33	81.48	81.48	77.78	77.78
LSO	11.11	11.11	11.11	11.11	11.11	11.11	11.11	11.11	11.11	11.11	11.11	11.11	70.37	75.93	75.93	75.93	75.93	75.93	75.93	75.93	75.93	75.93	75.93	90.74	90.74	90.74	90.74	90.74	90.74	90.74	90.74	90.74	90.74	90.74	90.74	90.74	90.74	90.74	90.74	90.74	90.74	90.74	90.74	90.74	90.74	90.74	90.74	90.74	90.74
LTU	11.11	11.11	11.11	11.11	11.11	11.11	30.56	39.81	39.81	39.81	81.48	81.48	81.48	81.48	81.48	81.48	81.48	81.48	81.48	81.48	81.48	81.48	81.48	81.48	81.48	81.48	81.48	81.48	81.48	81.48	81.48	81.48	81.48	81.48	81.48	87.04	87.04	87.04	87.04	81.48	81.48	81.48	81.48	81.48	81.48	81.48	81.48	81.48	81.48
LUX	11.11	11.11	11.11	22.22	22.22	22.22	31.48	42.59	42.59	53.7	72.22	79.63	79.63	79.63	79.63	79.63	79.63	79.63	79.63	79.63	79.63	79.63	79.63	79.63	79.63	79.63	79.63	79.63	79.63	79.63	79.63	79.63	79.63	79.63	79.63	79.63	79.63	79.63	79.63	79.63	79.63	79.63	79.63	79.63	79.63	70.37	70.37	70.37	70.37
LVA	8.33	8.33	8.33	8.33	8.33	11.11	11.11	49.07	51.85	51.85	51.85	57.41	57.41	57.41	57.41	57.41	57.41	57.41	61.11	61.11	61.11	61.11	61.11	61.11	61.11	61.11	61.11	61.11	61.11	61.11	61.11	61.11	61.11	61.11	61.11	61.11	61.11	61.11	61.11	61.11	61.11	61.11	61.11	61.11	61.11	61.11	61.11	61.11	61.11
MAC	38.89	38.89	38.89	38.89	38.89	38.89	38.89	38.89	38.89	38.89	38.89	38.89	41.67	41.67	41.67	41.67	41.67	41.67	41.67	41.67	41.67	41.67	41.67	41.67	41.67	41.67	41.67	41.67	41.67	41.67	41.67	41.67	41.67	41.67	41.67	44.44	44.44	44.44	44.44	44.44	44.44	44.44	44.44	44.44	44.44	40.74	40.74	40.74	40.74
MAR	5.56	5.56	5.56	5.56	5.56	5.56	5.56	25	44.44	44.44	55.56	55.56	55.56	55.56	90.74	90.74	90.74	90.74	90.74	93.52	93.52	93.52	93.52	93.52	93.52	93.52	93.52	93.52	93.52	93.52	93.52	93.52	93.52	93.52	93.52	93.52	93.52	93.52	93.52	93.52	93.52	93.52	93.52	93.52	93.52	93.52	93.52	93.52	93.52
MCO	22.22	22.22	22.22	22.22	22.22	50	50	57.41	57.41	74.07	74.07	76.85	76.85	76.85	76.85	76.85	76.85	76.85	76.85	76.85	76.85	76.85	76.85	76.85	76.85	76.85	76.85	76.85	76.85	76.85	76.85	76.85	76.85	76.85	76.85	76.85	76.85	76.85	76.85	76.85	76.85	76.85	76.85	76.85	76.85	76.85	76.85	76.85	76.85
MDA	8.33	8.33	11.11	11.11	33.33	51.85	51.85	51.85	51.85	51.85	51.85	54.63	54.63	54.63	54.63	57.41	57.41	65.74	87.04	87.04	87.04	87.04	87.04	87.04	87.04	87.04	87.04	87.04	87.04	87.04	87.04	87.04	87.04	87.04	87.04	87.04	87.04	87.04	87.04	87.04	87.04	87.04	87.04	84.26	84.26	84.26	84.26	84.26	84.26
MDG	0	0	0	0	0	0	0	0	0	8.33	8.33	8.33	19.44	19.44	22.22	82.41	82.41	91.67	91.67	91.67	91.67	91.67	91.67	91.67	91.67	91.67	91.67	91.67	91.67	91.67	95.37	95.37	95.37	95.37	95.37	95.37	95.37	95.37	95.37	95.37	95.37	95.37	95.37	95.37	95.37	72.22	72.22	70.37	70.37
MEX	2.78	2.78	2.78	2.78	2.78	2.78	2.78	2.78	2.78	2.78	2.78	2.78	2.78	2.78	2.78	8.33	8.33	19.44	52.78	52.78	63.89	63.89	63.89	63.89	82.41	82.41	82.41	82.41	82.41	82.41	82.41	82.41	82.41	82.41	82.41	82.41	82.41	82.41	82.41	82.41	82.41	82.41	82.41	82.41	82.41	82.41	82.41	82.41	82.41
MLI	0	0	0	0	0	2.78	2.78	2.78	2.78	2.78	2.78	2.78	13.89	25	25	25	25	25	25	71.3	78.7	78.7	78.7	78.7	78.7	78.7	78.7	78.7	78.7	78.7	78.7	78.7	78.7	78.7	78.7	78.7	78.7	78.7	78.7	78.7	78.7	78.7	78.7	78.7	78.7	78.7	78.7	78.7	78.7
MLT	11.11	11.11	11.11	16.67	27.78	27.78	33.33	57.41	57.41	57.41	57.41	57.41	62.96	62.96	62.96	65.74	65.74	69.44	69.44	69.44	69.44	69.44	81.48	81.48	81.48	81.48	81.48	81.48	87.04	87.04	87.04	87.04	87.04	87.04	87.04	87.04	87.04	87.04	87.04	87.04	87.04	87.04	87.04	87.04	87.04	87.04	87.04	87.04	87.04
MMR	2.78	2.78	2.78	13.89	13.89	13.89	13.89	33.33	33.33	36.11	36.11	36.11	36.11	36.11	43.52	43.52	43.52	43.52	47.22	47.22	54.63	54.63	54.63	54.63	57.41	57.41	65.74	65.74	65.74	69.44	69.44	69.44	77.78	77.78	77.78	79.63	79.63	81.48	81.48	83.33	83.33	83.33	86.11	86.11	86.11	86.11	86.11	86.11	86.11
MNG	66.67	66.67	66.67	66.67	68.06	68.06	68.06	68.06	68.06	68.06	68.06	58.33	58.33	58.33	58.33	58.33	58.33	58.33	61.11	61.11	61.11	61.11	61.11	61.11	61.11	61.11	61.11	61.11	61.11	61.11	63.89	63.89	63.89	63.89	63.89	63.89	63.89	63.89	63.89	63.89	63.89	63.89	63.89	63.89	63.89	63.89	63.89	63.89	63.89
MOZ	8.33	8.33	8.33	8.33	8.33	8.33	8.33	8.33	8.33	8.33	8.33	8.33	8.33	13.89	16.67	16.67	22.22	47.22	47.22	47.22	47.22	47.22	47.22	47.22	47.22	47.22	56.48	56.48	56.48	56.48	56.48	56.48	56.48	56.48	56.48	56.48	56.48	56.48	56.48	56.48	56.48	56.48	56.48	56.48	56.48	56.48	56.48	56.48	56.48
MRT	5.56	5.56	5.56	5.56	5.56	5.56	5.56	16.67	16.67	16.67	27.78	27.78	27.78	57.41	57.41	57.41	57.41	62.96	62.96	62.96	62.96	66.67	66.67	77.78	77.78	77.78	77.78	77.78	77.78	77.78	77.78	77.78	77.78	77.78	77.78	77.78	77.78	77.78	77.78	77.78	77.78	77.78	77.78	77.78	77.78	77.78	77.78	77.78	77.78
MUS	0	0	0	0	0	0	0	0	0	0	0	0	5.56	22.22	50	50	50	71.3	71.3	71.3	82.41	82.41	82.41	82.41	82.41	82.41	82.41	82.41	82.41	82.41	82.41	82.41	82.41	82.41	82.41	82.41	82.41	82.41	82.41	82.41	82.41	82.41	82.41	82.41	82.41	82.41	82.41	82.41	82.41
MWI	5.56	11.11	11.11	11.11	11.11	11.11	11.11	11.11	11.11	11.11	11.11	11.11	11.11	11.11	41.67	41.67	41.67	52.78	52.78	52.78	52.78	52.78	52.78	52.78	52.78	52.78	52.78	52.78	52.78	56.48	56.48	56.48	56.48	56.48	56.48	56.48	56.48	56.48	56.48	56.48	56.48	56.48	56.48	60.19	60.19	60.19	60.19	60.19	60.19
MYS	19.44	22.22	22.22	22.22	22.22	22.22	27.78	27.78	38.89	38.89	38.89	38.89	73.15	73.15	73.15	73.15	73.15	73.15	73.15	73.15	73.15	78.7	78.7	78.7	78.7	78.7	78.7	78.7	78.7	78.7	78.7	78.7	78.7	78.7	78.7	73.15	73.15	73.15	73.15	78.7	78.7	78.7	78.7	78.7	78.7	78.7	78.7	78.7	78.7
NAM	2.78	2.78	2.78	2.78	2.78	2.78	2.78	2.78	8.33	8.33	8.33	50	50	50	50	50	50	50	52.78	52.78	52.78	66.67	66.67	66.67	66.67	66.67	66.67	66.67	66.67	66.67	66.67	66.67	66.67	66.67	66.67	66.67	66.67	66.67	66.67	66.67	66.67	66.67	73.15	73.15	73.15	73.15	73.15	73.15	73.15
NER	0	0	0	0	0	0	0	13.89	13.89	13.89	13.89	25	25	41.67	52.78	52.78	52.78	52.78	52.78	52.78	52.78	52.78	61.11	66.67	66.67	66.67	66.67	66.67	66.67	66.67	66.67	66.67	66.67	66.67	66.67	61.11	61.11	61.11	61.11	61.11	61.11	61.11	61.11	61.11	61.11	61.11	61.11	61.11	61.11
NGA	11.11	11.11	11.11	11.11	11.11	11.11	11.11	11.11	11.11	11.11	11.11	11.11	25.46	25.46	33.8	33.8	33.8	48.61	48.61	48.61	52.31	52.31	55.09	82.87	82.87	82.87	82.87	82.87	82.87	82.87	82.87	82.87	82.87	82.87	82.87	82.87	82.87	82.87	82.87	82.87	82.87	82.87	82.87	82.87	82.87	82.87	82.87	82.87	85.65
NIC	8.33	8.33	8.33	8.33	8.33	8.33	8.33	8.33	8.33	8.33	8.33	8.33	8.33	15.74	15.74	15.74	15.74	15.74	15.74	15.74	15.74	15.74	15.74	15.74	15.74	15.74	15.74	15.74	15.74	15.74	15.74	15.74	15.74	15.74	15.74	15.74	15.74	15.74	15.74	15.74	24.07	24.07	24.07	24.07	24.07	24.07	24.07	24.07	24.07
NLD	11.11	11.11	11.11	11.11	20.83	20.83	45.37	53.7	53.7	53.7	61.11	61.11	61.11	61.11	61.11	61.11	61.11	78.7	78.7	78.7	78.7	78.7	78.7	78.7	78.7	78.7	78.7	78.7	78.7	78.7	78.7	78.7	78.7	78.7	78.7	78.7	78.7	78.7	78.7	78.7	78.7	78.7	78.7	78.7	78.7	78.7	78.7	78.7	78.7
NOR	11.11	11.11	11.11	11.11	20.37	25.93	40.74	40.74	46.3	51.85	60.19	60.19	60.19	62.96	62.96	62.96	62.96	62.96	79.63	79.63	79.63	79.63	79.63	79.63	79.63	79.63	79.63	79.63	79.63	79.63	79.63	79.63	79.63	79.63	79.63	79.63	79.63	79.63	79.63	79.63	79.63	79.63	79.63	79.63	79.63	74.07	71.3	71.3	71.3
NPL	22.22	22.22	22.22	22.22	22.22	22.22	22.22	22.22	22.22	22.22	22.22	22.22	36.11	47.22	58.33	58.33	78.7	83.33	96.3	96.3	96.3	96.3	96.3	96.3	96.3	96.3	96.3	96.3	96.3	96.3	96.3	96.3	96.3	96.3	96.3	96.3	96.3	96.3	96.3	96.3	96.3	96.3	96.3	96.3	96.3	96.3	96.3	96.3	96.3
NZL	19.44	19.44	19.44	19.44	19.44	19.44	19.44	19.44	19.44	19.44	36.11	36.11	36.11	36.11	38.89	58.33	58.33	79.63	87.04	90.74	96.3	96.3	96.3	96.3	96.3	96.3	96.3	96.3	96.3	96.3	96.3	96.3	96.3	96.3	96.3	96.3	96.3	96.3	96.3	96.3	96.3	96.3	96.3	96.3	96.3	96.3	96.3	96.3	96.3
OMN	19.44	19.44	19.44	19.44	19.44	19.44	19.44	19.44	19.44	30.56	30.56	52.78	66.67	77.78	77.78	81.48	81.48	81.48	81.48	81.48	81.48	81.48	81.48	81.48	81.48	85.19	85.19	85.19	85.19	85.19	85.19	85.19	85.19	85.19	85.19	92.59	92.59	92.59	92.59	92.59	92.59	92.59	92.59	92.59	92.59	92.59	92.59	92.59	92.59
PAK	28.7	28.7	28.7	28.7	28.7	28.7	28.7	52.78	52.78	52.78	52.78	52.78	52.78	52.78	52.78	55.56	55.56	85.19	93.52	93.52	96.3	96.3	96.3	96.3	96.3	96.3	96.3	96.3	96.3	96.3	96.3	96.3	96.3	96.3	96.3	96.3	96.3	96.3	96.3	96.3	92.59	92.59	92.59	92.59	92.59	92.59	92.59	92.59	92.59
PAN	8.33	8.33	8.33	8.33	8.33	8.33	19.44	44.44	44.44	44.44	48.15	51.85	51.85	51.85	59.26	59.26	59.26	70.37	75.93	79.63	79.63	79.63	79.63	79.63	79.63	79.63	79.63	79.63	90.74	90.74	90.74	90.74	90.74	90.74	90.74	90.74	90.74	90.74	90.74	90.74	90.74	90.74	90.74	93.52	93.52	93.52	93.52	93.52	93.52
PER	13.89	13.89	13.89	13.89	13.89	16.67	44.44	44.44	50	74.07	90.74	90.74	94.44	94.44	94.44	94.44	94.44	94.44	94.44	94.44	94.44	94.44	94.44	94.44	94.44	94.44	94.44	94.44	94.44	94.44	94.44	94.44	94.44	94.44	94.44	94.44	94.44	94.44	94.44	94.44	94.44	94.44	94.44	94.44	94.44	94.44	94.44	94.44	94.44
PHL	25	25	25	25	34.26	34.26	34.26	34.26	34.26	75	75	75	97.22	97.22	97.22	97.22	100	100	100	100	100	100	100	100	100	100	100	100	100	100	100	100	100	100	100	100	100	100	100	100	100	100	100	100	100	100	100	100	100
PNG	13.89	13.89	13.89	13.89	13.89	13.89	13.89	13.89	13.89	13.89	13.89	13.89	13.89	13.89	19.44	19.44	22.22	33.33	74.07	74.07	74.07	74.07	74.07	74.07	74.07	74.07	74.07	74.07	74.07	74.07	74.07	74.07	71.3	76.85	82.41	82.41	82.41	82.41	82.41	76.85	76.85	83.8	83.8	83.8	83.8	83.8	83.8	83.8	83.8
POL	11.11	11.11	11.11	13.89	25	25	41.67	41.67	49.07	57.41	57.41	57.41	57.41	57.41	57.41	57.41	57.41	57.41	57.41	57.41	57.41	57.41	57.41	57.41	57.41	81.48	81.48	81.48	81.48	81.48	81.48	81.48	81.48	81.48	87.04	87.04	87.04	87.04	87.04	87.04	87.04	87.04	87.04	87.04	87.04	83.33	83.33	83.33	83.33
PRI	13.89	13.89	13.89	13.89	13.89	13.89	28.7	39.81	39.81	82.41	93.52	93.52	93.52	93.52	93.52	93.52	93.52	93.52	93.52	93.52	93.52	93.52	93.52	93.52	93.52	93.52	93.52	93.52	93.52	93.52	93.52	93.52	93.52	93.52	93.52	93.52	93.52	93.52	93.52	93.52	93.52	93.52	93.52	93.52	93.52	93.52	93.52	93.52	93.52
PRT	5.56	5.56	5.56	27.31	35.65	35.65	43.06	43.06	43.06	53.7	55.56	55.56	61.11	82.41	82.41	82.41	82.41	82.41	82.41	82.41	82.41	82.41	82.41	82.41	82.41	82.41	82.41	82.41	82.41	82.41	82.41	82.41	82.41	82.41	87.96	87.96	87.96	87.96	87.96	82.41	82.41	82.41	82.41	82.41	82.41	82.41	82.41	82.41	82.41
PRY	5.56	5.56	5.56	5.56	47.22	47.22	47.22	47.22	55.56	55.56	55.56	59.26	59.26	59.26	59.26	71.3	71.3	76.85	79.63	79.63	79.63	79.63	79.63	79.63	79.63	79.63	79.63	79.63	79.63	79.63	82.41	82.41	82.41	82.41	83.33	83.33	83.33	83.33	94.44	94.44	94.44	94.44	94.44	94.44	94.44	94.44	94.44	94.44	94.44
PSE	74.07	74.07	74.07	74.07	74.07	74.07	74.07	74.07	74.07	74.07	74.07	74.07	74.07	74.07	74.07	74.07	96.3	96.3	96.3	96.3	96.3	96.3	96.3	96.3	96.3	96.3	96.3	96.3	96.3	96.3	96.3	96.3	96.3	96.3	96.3	96.3	96.3	96.3	96.3	96.3	96.3	96.3	96.3	96.3	96.3	96.3	96.3	96.3	96.3
QAT	13.89	13.89	13.89	13.89	25	25	30.56	30.56	30.56	41.67	41.67	61.11	63.89	63.89	63.89	63.89	80.56	80.56	80.56	80.56	80.56	80.56	86.11	86.11	86.11	86.11	86.11	86.11	86.11	86.11	86.11	86.11	86.11	86.11	86.11	86.11	86.11	86.11	86.11	86.11	86.11	86.11	86.11	86.11	86.11	86.11	86.11	83.33	83.33
RKS	0	0	5.56	5.56	5.56	25	41.67	70.37	70.37	83.33	83.33	83.33	83.33	83.33	83.33	83.33	83.33	89.81	92.59	92.59	92.59	92.59	92.59	92.59	92.59	92.59	92.59	92.59	92.59	92.59	92.59	92.59	92.59	92.59	92.59	92.59	92.59	92.59	92.59	92.59	92.59	92.59	92.59	92.59	92.59	92.59	92.59	92.59	92.59
ROU	16.67	16.67	30.56	33.33	33.33	44.44	58.33	58.33	58.33	58.33	58.33	58.33	58.33	61.11	61.11	69.44	75	75	75	78.7	78.7	78.7	78.7	78.7	81.48	87.04	87.04	87.04	87.04	87.04	87.04	87.04	87.04	87.04	87.04	87.04	87.04	87.04	87.04	87.04	87.04	87.04	87.04	87.04	87.04	87.04	87.04	87.04	87.04
RUS	16.67	16.67	16.67	16.67	26.39	26.39	26.39	26.39	30.09	30.09	44.91	55.09	55.09	60.65	60.65	62.5	62.5	62.5	62.5	62.5	62.5	62.5	64.35	64.35	87.04	87.04	87.04	87.04	87.04	87.04	87.04	85.19	85.19	85.19	85.19	85.19	85.19	85.19	85.19	85.19	85.19	85.19	85.19	85.19	85.19	85.19	85.19	85.19	85.19
RWA	13.89	13.89	26.39	26.39	26.39	26.39	26.39	26.39	30.09	30.09	41.2	41.2	41.2	41.2	42.59	90.74	90.74	90.74	90.74	90.74	90.74	90.74	90.74	90.74	90.74	90.74	90.74	90.74	90.74	90.74	90.74	90.74	90.74	90.74	90.74	90.74	90.74	90.74	90.74	90.74	90.74	90.74	90.74	90.74	90.74	90.74	90.74	90.74	90.74
SAU	11.11	11.11	19.44	30.56	30.56	30.56	30.56	41.67	41.67	52.78	68.52	68.52	68.52	68.52	68.52	79.63	79.63	87.04	87.04	89.81	89.81	89.81	89.81	89.81	89.81	89.81	89.81	89.81	89.81	89.81	89.81	91.67	91.67	91.67	91.67	91.67	91.67	91.67	91.67	91.67	91.67	91.67	91.67	91.67	91.67	91.67	91.67	91.67	91.67
SDN	5.56	5.56	5.56	5.56	5.56	5.56	5.56	11.11	45.37	45.37	56.48	56.48	56.48	56.48	56.48	56.48	56.48	65.74	65.74	65.74	76.85	76.85	76.85	76.85	76.85	76.85	76.85	76.85	76.85	76.85	76.85	76.85	76.85	76.85	76.85	76.85	76.85	76.85	79.63	79.63	79.63	79.63	79.63	87.04	87.04	87.04	87.04	87.04	87.04
SEN	0	0	0	0	0	0	0	0	27.78	30.56	41.67	41.67	47.22	47.22	50	50	50	66.67	66.67	77.78	77.78	77.78	77.78	77.78	77.78	77.78	77.78	77.78	77.78	77.78	77.78	77.78	77.78	77.78	77.78	77.78	77.78	77.78	77.78	77.78	77.78	77.78	77.78	77.78	77.78	77.78	77.78	77.78	77.78
SGP	25	25	25	25	25	25	25	39.81	39.81	39.81	39.81	39.81	39.81	39.81	39.81	39.81	39.81	39.81	39.81	39.81	45.37	45.37	45.37	45.37	45.37	45.37	45.37	45.37	54.63	54.63	54.63	54.63	62.04	82.41	82.41	82.41	82.41	82.41	82.41	82.41	82.41	82.41	82.41	82.41	82.41	82.41	82.41	82.41	82.41
SLB	8.33	8.33	8.33	8.33	8.33	8.33	8.33	8.33	8.33	8.33	8.33	8.33	19.44	19.44	31.48	31.48	31.48	42.59	42.59	42.59	42.59	42.59	42.59	42.59	42.59	44.44	44.44	44.44	44.44	44.44	44.44	44.44	44.44	44.44	44.44	52.78	52.78	44.44	44.44	44.44	44.44	44.44	44.44	44.44	44.44	44.44	44.44	44.44	44.44
SLE	0	0	0	0	0	0	0	0	0	0	5.56	5.56	5.56	5.56	11.11	19.44	30.56	36.11	36.11	36.11	36.11	43.52	46.3	46.3	46.3	57.41	57.41	57.41	57.41	57.41	88.89	88.89	88.89	75.93	75.93	75.93	75.93	75.93	75.93	75.93	75.93	75.93	75.93	81.48	81.48	81.48	81.48	81.48	81.48
SLV	19.44	19.44	19.44	19.44	19.44	41.67	44.44	44.44	44.44	44.44	51.85	51.85	65.74	65.74	65.74	88.89	88.89	88.89	88.89	88.89	88.89	88.89	88.89	88.89	88.89	88.89	88.89	88.89	88.89	88.89	88.89	88.89	88.89	88.89	88.89	88.89	88.89	88.89	88.89	88.89	88.89	88.89	88.89	88.89	88.89	88.89	94.44	94.44	94.44
SMR	33.33	33.33	68.52	68.52	68.52	68.52	68.52	68.52	68.52	79.63	79.63	79.63	79.63	79.63	83.33	83.33	83.33	83.33	83.33	83.33	83.33	83.33	83.33	83.33	83.33	83.33	83.33	83.33	83.33	83.33	83.33	83.33	83.33	83.33	83.33	87.04	87.04	87.04	87.04	87.04	87.04	87.04	92.59	92.59	92.59	92.59	92.59	92.59	92.59
SOM	0	0	0	0	0	0	0	0	8.33	8.33	8.33	8.33	11.11	41.67	41.67	52.78	52.78	52.78	52.78	52.78	52.78	52.78	52.78	52.78	52.78	52.78	52.78	52.78	52.78	52.78	52.78	52.78	52.78	52.78	52.78	52.78	63.89	63.89	63.89	63.89	63.89	63.89	63.89	63.89	63.89	63.89	63.89	63.89	63.89
SRB	13.89	13.89	13.89	13.89	13.89	25	25	25	25	49.07	66.67	66.67	81.48	81.48	81.48	100	100	100	100	100	100	100	100	100	100	100	100	100	100	100	100	100	100	100	100	100	100	100	100	100	100	100	100	100	100	100	96.3	96.3	96.3
SSD	5.56	5.56	5.56	5.56	5.56	5.56	5.56	8.33	8.33	8.33	38.89	38.89	38.89	38.89	50	50	50	50	56.48	60.19	60.19	60.19	67.59	73.15	73.15	73.15	73.15	73.15	73.15	73.15	73.15	73.15	73.15	73.15	73.15	73.15	73.15	84.26	84.26	84.26	84.26	84.26	84.26	86.11	86.11	86.11	86.11	86.11	86.11
SUR	0	0	0	0	0	0	0	11.11	33.33	33.33	52.78	52.78	52.78	52.78	52.78	52.78	52.78	52.78	52.78	52.78	52.78	52.78	71.3	71.3	71.3	71.3	71.3	71.3	71.3	71.3	71.3	82.41	82.41	82.41	82.41	82.41	82.41	82.41	82.41	82.41	82.41	82.41	82.41	82.41	82.41	82.41	82.41	82.41	82.41
SVK	16.67	16.67	16.67	22.22	33.33	33.33	45.37	58.33	63.89	63.89	75	75	75	75	75	75	75	75	75	75	75	75	75	75	75	75	75	75	75	75	75	75	75	87.04	87.04	87.04	87.04	87.04	87.04	75	75	75	75	75	75	75	75	75	75
SVN	11.11	16.67	16.67	16.67	25	25	25	25	28.7	28.7	50.93	50.93	50.93	67.59	78.7	78.7	78.7	78.7	78.7	78.7	78.7	78.7	78.7	78.7	89.81	89.81	89.81	89.81	89.81	89.81	89.81	89.81	89.81	89.81	89.81	89.81	89.81	89.81	89.81	89.81	89.81	89.81	89.81	89.81	89.81	86.11	86.11	86.11	86.11
SWE	19.44	19.44	19.44	19.44	19.44	19.44	30.56	30.56	30.56	30.56	34.26	41.67	41.67	47.22	47.22	47.22	47.22	47.22	47.22	50.93	50.93	50.93	50.93	59.26	59.26	59.26	64.81	64.81	64.81	64.81	64.81	64.81	64.81	64.81	64.81	64.81	64.81	64.81	64.81	64.81	64.81	64.81	64.81	64.81	64.81	64.81	64.81	64.81	64.81
SWZ	13.89	13.89	13.89	13.89	13.89	13.89	13.89	13.89	19.44	19.44	19.44	55.56	55.56	55.56	55.56	55.56	55.56	55.56	55.56	55.56	55.56	86.11	86.11	86.11	86.11	86.11	86.11	86.11	89.81	89.81	89.81	89.81	89.81	89.81	89.81	89.81	89.81	89.81	89.81	89.81	89.81	84.26	84.26	84.26	84.26	84.26	84.26	84.26	84.26
SYC	16.67	16.67	16.67	16.67	19.44	19.44	19.44	19.44	19.44	25	34.26	34.26	34.26	34.26	34.26	34.26	39.81	41.67	41.67	41.67	41.67	41.67	41.67	41.67	52.78	52.78	52.78	52.78	52.78	52.78	52.78	52.78	52.78	82.41	93.52	93.52	93.52	93.52	93.52	93.52	93.52	93.52	93.52	93.52	93.52	93.52	93.52	93.52	93.52
SYR	2.78	2.78	13.89	13.89	19.44	19.44	23.15	30.56	41.67	41.67	61.11	61.11	61.11	61.11	61.11	61.11	61.11	72.22	72.22	84.26	84.26	84.26	84.26	84.26	84.26	84.26	87.04	87.04	87.04	87.04	87.04	87.04	87.04	87.04	87.04	87.04	87.04	87.04	87.04	87.04	87.04	87.04	87.04	87.04	87.04	75.93	75.93	87.04	87.04
TCD	0	11.11	16.67	16.67	16.67	16.67	16.67	16.67	16.67	16.67	16.67	16.67	19.44	27.78	27.78	27.78	27.78	27.78	27.78	27.78	27.78	27.78	27.78	27.78	27.78	27.78	27.78	33.33	33.33	33.33	33.33	33.33	33.33	33.33	33.33	33.33	33.33	33.33	88.89	88.89	88.89	88.89	88.89	88.89	88.89	88.89	88.89	88.89	88.89
TGO	0	0	0	0	0	0	0	0	0	0	22.22	22.22	22.22	27.78	61.11	69.44	69.44	69.44	69.44	69.44	69.44	69.44	69.44	69.44	69.44	69.44	69.44	73.15	73.15	73.15	73.15	73.15	73.15	73.15	73.15	73.15	73.15	73.15	73.15	73.15	73.15	73.15	73.15	73.15	73.15	73.15	73.15	73.15	73.15
THA	16.67	16.67	16.67	16.67	25	25	25	25	25	26.85	33.8	39.35	48.61	48.61	48.61	52.31	52.31	52.31	52.31	57.87	68.06	68.06	68.06	68.06	68.06	68.06	68.06	68.06	76.85	76.85	76.85	76.85	76.85	76.85	76.85	76.85	76.85	76.85	76.85	76.85	76.85	76.85	76.85	76.85	76.85	76.85	76.85	76.85	76.85
TJK	13.89	13.89	13.89	13.89	13.89	13.89	13.89	13.89	13.89	13.89	13.89	13.89	19.44	19.44	19.44	19.44	19.44	19.44	19.44	19.44	19.44	19.44	19.44	19.44	19.44	19.44	19.44	19.44	19.44	19.44	19.44	19.44	19.44	19.44	19.44	22.22	22.22	22.22	22.22	22.22	22.22	22.22	22.22	41.67	41.67	41.67	41.67	41.67	41.67
TKM	19.44	19.44	19.44	19.44	19.44	19.44	19.44	19.44	19.44	19.44	19.44	19.44	19.44	27.78	27.78	30.56	30.56	30.56	47.22	50.93	50.93	50.93	50.93	50.93	50.93	50.93	45.37	45.37	45.37	45.37	45.37	45.37	45.37	45.37	45.37	45.37	45.37	45.37	45.37	45.37	45.37	45.37	45.37	45.37	45.37	34.26	34.26	34.26	31.48
TLS	11.11	11.11	11.11	11.11	11.11	11.11	11.11	11.11	11.11	11.11	11.11	11.11	11.11	11.11	13.89	13.89	13.89	30.56	30.56	30.56	30.56	30.56	75	75	75	75	75	75	75	75	75	75	75	75	75	75	75	75	77.78	77.78	77.78	77.78	77.78	77.78	77.78	77.78	77.78	77.78	77.78
TON	5.56	5.56	5.56	5.56	5.56	5.56	5.56	5.56	5.56	5.56	5.56	8.33	8.33	8.33	41.67	41.67	41.67	41.67	41.67	49.07	49.07	49.07	49.07	93.52	93.52	93.52	93.52	93.52	93.52	93.52	93.52	93.52	93.52	93.52	93.52	93.52	93.52	56.48	56.48	56.48	56.48	56.48	56.48	56.48	56.48	56.48	56.48	56.48	56.48
TTO	19.44	19.44	19.44	19.44	19.44	19.44	19.44	26.85	37.96	37.96	51.85	55.56	55.56	55.56	55.56	61.11	61.11	63.89	63.89	63.89	63.89	63.89	63.89	69.44	76.85	79.63	79.63	79.63	79.63	79.63	79.63	79.63	79.63	79.63	79.63	79.63	79.63	79.63	79.63	79.63	79.63	79.63	79.63	79.63	79.63	79.63	79.63	79.63	79.63
TUN	13.89	13.89	13.89	16.67	16.67	16.67	27.78	33.33	33.33	33.33	38.89	38.89	48.15	48.15	77.78	77.78	90.74	90.74	90.74	90.74	90.74	90.74	90.74	90.74	90.74	90.74	90.74	90.74	90.74	90.74	90.74	90.74	90.74	90.74	90.74	90.74	90.74	90.74	90.74	90.74	90.74	90.74	90.74	90.74	90.74	90.74	90.74	90.74	90.74
TUR	19.44	19.44	19.44	23.15	23.15	23.15	23.15	23.15	23.15	23.15	52.78	52.78	58.33	58.33	58.33	62.04	62.04	62.04	67.59	67.59	67.59	70.37	75.93	75.93	75.93	75.93	75.93	75.93	75.93	75.93	75.93	75.93	75.93	75.93	75.93	75.93	77.78	77.78	75.93	75.93	75.93	75.93	75.93	77.78	77.78	75.93	75.93	75.93	75.93
TWN	28.7	28.7	28.7	28.7	28.7	28.7	28.7	28.7	28.7	28.7	28.7	28.7	28.7	31.48	31.48	31.48	31.48	31.48	31.48	31.48	31.48	31.48	31.48	31.48	31.48	31.48	31.48	31.48	31.48	31.48	31.48	31.48	31.48	31.48	31.48	31.48	31.48	31.48	31.48	31.48	31.48	31.48	31.48	31.48	31.48	31.48	31.48	31.48	31.48
TZA	2.78	2.78	2.78	2.78	2.78	2.78	2.78	2.78	2.78	2.78	13.89	29.63	33.33	33.33	33.33	33.33	36.11	36.11	36.11	36.11	47.22	47.22	47.22	47.22	47.22	47.22	47.22	47.22	47.22	47.22	47.22	47.22	47.22	47.22	47.22	47.22	47.22	52.78	52.78	52.78	52.78	52.78	52.78	52.78	52.78	52.78	52.78	52.78	52.78
UGA	16.67	16.67	16.67	16.67	16.67	16.67	16.67	16.67	16.67	16.67	16.67	16.67	33.33	33.33	44.44	44.44	47.22	47.22	47.22	69.44	69.44	69.44	69.44	69.44	93.52	93.52	93.52	93.52	93.52	93.52	93.52	93.52	93.52	93.52	93.52	93.52	93.52	93.52	93.52	93.52	93.52	93.52	93.52	93.52	93.52	93.52	93.52	93.52	93.52
UKR	11.11	11.11	11.11	11.11	11.11	11.11	50	50	50	50	64.81	77.78	88.89	88.89	88.89	88.89	88.89	88.89	88.89	88.89	88.89	88.89	88.89	88.89	88.89	88.89	88.89	88.89	88.89	88.89	88.89	88.89	88.89	88.89	88.89	88.89	88.89	88.89	88.89	88.89	88.89	88.89	88.89	88.89	88.89	88.89	88.89	88.89	88.89
URY	0	0	0	0	0	0	0	25.93	48.15	51.85	54.63	54.63	54.63	54.63	54.63	54.63	54.63	54.63	57.41	57.41	57.41	62.96	62.96	62.96	62.96	62.96	68.52	72.22	72.22	72.22	72.22	72.22	72.22	72.22	72.22	72.22	72.22	72.22	62.96	62.96	62.96	62.96	62.96	62.96	62.96	62.96	62.96	61.11	61.11
USA	19.44	19.44	19.44	19.44	19.44	19.44	19.44	29.63	29.63	29.63	51.39	59.72	64.35	64.35	64.35	67.13	74.54	74.54	75.93	75.93	75.93	75.93	85.19	85.19	85.19	85.19	85.19	85.19	90.74	90.74	90.74	90.74	90.74	90.74	90.74	90.74	90.74	90.74	90.74	90.74	90.74	90.74	90.74	90.74	90.74	90.74	90.74	90.74	90.74
USA	13.89	13.89	13.89	13.89	16.67	16.67	16.67	26.85	26.85	26.85	35.19	46.76	46.76	52.31	57.87	57.87	57.87	57.87	68.98	68.98	68.98	68.98	73.61	73.61	73.61	73.61	73.61	73.61	76.39	79.63	79.63	79.63	79.63	79.63	79.63	79.63	79.63	79.63	79.63	79.63	79.63	79.63	79.63	79.63	79.63	79.63	79.63	79.63	79.63
USA	8.33	8.33	8.33	8.33	8.33	13.89	15.74	22.22	22.22	22.22	37.96	49.07	49.07	49.07	49.07	49.07	49.07	49.07	49.07	49.07	49.07	65.74	65.74	65.74	65.74	65.74	65.74	65.74	69.44	69.44	69.44	69.44	69.44	69.44	69.44	69.44	69.44	69.44	69.44	69.44	69.44	69.44	69.44	69.44	69.44	69.44	69.44	69.44	69.44
USA	19.44	19.44	19.44	19.44	19.44	19.44	19.44	26.85	26.85	32.41	45.37	47.22	47.22	47.22	47.22	47.22	47.22	47.22	47.22	47.22	47.22	47.22	47.22	47.22	47.22	62.04	62.04	62.04	62.04	62.04	62.04	62.04	62.04	62.04	67.59	67.59	67.59	67.59	67.59	67.59	67.59	67.59	67.59	67.59	67.59	67.59	67.59	67.59	67.59
USA	13.89	23.15	23.15	23.15	23.15	37.96	37.96	43.52	43.52	43.52	60.19	73.15	73.15	82.41	82.41	82.41	82.41	82.41	82.41	82.41	82.41	82.41	82.41	82.41	82.41	82.41	82.41	82.41	82.41	82.41	82.41	82.41	82.41	82.41	82.41	82.41	82.41	82.41	82.41	82.41	82.41	82.41	82.41	82.41	82.41	82.41	82.41	82.41	82.41
USA	13.89	13.89	13.89	13.89	13.89	13.89	23.61	31.02	31.02	37.5	50.46	50.46	50.46	56.02	60.19	60.19	60.19	62.04	69.44	69.44	73.15	73.15	73.15	78.7	82.41	82.41	82.41	82.41	82.41	82.41	82.41	82.41	82.41	82.41	82.41	87.96	87.96	87.96	87.96	87.96	87.96	87.96	87.96	87.96	87.96	87.96	87.96	87.96	87.96
USA	19.44	19.44	19.44	27.78	27.78	33.33	38.89	46.3	46.3	46.3	58.33	60.19	60.19	61.57	61.57	61.57	65.28	68.98	68.98	68.98	73.15	78.7	78.7	78.7	81.48	81.48	81.48	81.48	81.48	81.48	81.48	81.48	81.48	81.48	81.48	81.48	81.48	81.48	81.48	81.48	81.48	81.48	81.48	81.48	81.48	81.48	81.48	81.48	81.48
USA	19.44	19.44	19.44	19.44	19.44	25	25	43.52	43.52	43.52	55.56	55.56	55.56	55.56	55.56	55.56	55.56	55.56	55.56	68.52	68.52	68.52	68.52	68.52	68.52	68.52	87.04	87.04	87.04	87.04	87.04	87.04	87.04	87.04	87.04	87.04	87.04	87.04	87.04	87.04	87.04	87.04	87.04	87.04	87.04	87.04	87.04	87.04	87.04
USA	19.44	19.44	19.44	23.15	23.15	23.15	28.7	41.67	41.67	41.67	66.67	66.67	72.22	72.22	72.22	72.22	72.22	72.22	75.93	75.93	75.93	75.93	75.93	75.93	81.48	81.48	81.48	84.26	84.26	84.26	84.26	84.26	84.26	84.26	84.26	84.26	84.26	84.26	84.26	84.26	84.26	84.26	84.26	84.26	84.26	84.26	84.26	84.26	84.26
USA	19.44	19.44	19.44	19.44	19.44	19.44	30.56	34.26	34.26	34.26	53.7	69.91	68.06	68.06	71.76	71.76	71.76	77.31	77.31	77.31	77.31	77.31	77.31	77.31	77.31	77.31	77.31	77.31	81.94	81.94	81.94	81.94	81.94	81.94	81.94	81.94	81.94	81.94	81.94	81.94	81.94	81.94	81.94	81.94	81.94	81.94	81.94	81.94	81.94
USA	8.33	8.33	8.33	8.33	8.33	8.33	15.74	15.74	32.41	32.41	45.37	45.37	45.37	45.37	45.37	50.93	50.93	68.52	68.52	68.52	68.52	68.52	68.52	68.52	68.52	68.52	68.52	68.52	75.93	75.93	75.93	75.93	75.93	75.93	75.93	75.93	75.93	75.93	75.93	75.93	75.93	75.93	75.93	75.93	75.93	75.93	75.93	75.93	75.93
USA	19.44	19.44	19.44	19.44	19.44	19.44	19.44	32.41	32.41	32.41	37.96	37.96	37.96	37.96	45.37	45.37	45.37	47.22	47.22	65.74	71.3	71.3	71.3	71.3	76.85	76.85	76.85	76.85	76.85	76.85	76.85	76.85	76.85	76.85	76.85	76.85	76.85	76.85	76.85	76.85	76.85	76.85	76.85	76.85	76.85	76.85	76.85	76.85	76.85
USA	13.89	13.89	13.89	13.89	13.89	13.89	13.89	21.3	21.3	26.85	37.96	58.33	58.33	58.33	58.33	60.19	62.04	62.04	62.04	62.04	62.04	62.04	62.04	62.04	62.04	62.04	62.04	69.44	69.44	69.44	69.44	72.22	72.22	72.22	72.22	72.22	72.22	72.22	72.22	72.22	72.22	72.22	72.22	72.22	72.22	72.22	72.22	72.22	72.22
USA	8.33	8.33	8.33	8.33	8.33	8.33	19.44	26.85	26.85	32.41	37.96	37.96	37.96	37.96	37.96	37.96	37.96	45.37	45.37	87.96	87.96	87.96	87.96	87.96	87.96	87.96	87.96	87.96	87.96	87.96	87.96	87.96	87.96	87.96	87.96	87.96	87.96	87.96	87.96	87.96	87.96	87.96	87.96	87.96	87.96	87.96	87.96	87.96	87.96
USA	13.89	13.89	13.89	13.89	13.89	13.89	13.89	29.63	29.63	29.63	40.74	48.15	55.56	55.56	55.56	82.41	82.41	82.41	82.41	82.41	82.41	82.41	82.41	82.41	82.41	82.41	82.41	82.41	82.41	82.41	82.41	82.41	82.41	82.41	82.41	82.41	82.41	82.41	82.41	82.41	82.41	82.41	82.41	82.41	82.41	82.41	82.41	82.41	82.41
USA	13.89	13.89	13.89	13.89	13.89	13.89	23.15	28.7	28.7	34.26	59.26	58.33	61.11	64.81	64.81	64.81	64.81	64.81	64.81	76.85	76.85	76.85	76.85	79.63	79.63	79.63	79.63	79.63	79.63	79.63	79.63	79.63	79.63	79.63	79.63	79.63	79.63	71.3	71.3	71.3	71.3	71.3	71.3	71.3	71.3	71.3	71.3	71.3	71.3
USA	13.89	13.89	13.89	13.89	13.89	13.89	13.89	21.3	21.3	26.85	46.3	60.65	60.65	63.43	63.43	63.43	63.43	63.43	72.22	72.22	72.22	72.22	72.22	72.22	79.63	79.63	79.63	79.63	79.63	79.63	79.63	79.63	79.63	79.63	79.63	79.63	79.63	79.63	79.63	79.63	79.63	79.63	79.63	79.63	79.63	79.63	79.63	79.63	79.63
USA	13.89	19.44	19.44	19.44	19.44	34.26	37.04	40.74	42.59	42.59	42.59	42.59	44.44	58.33	68.52	68.52	68.52	72.22	72.22	72.22	79.63	79.63	79.63	79.63	85.19	85.19	85.19	85.19	90.74	90.74	90.74	90.74	90.74	90.74	90.74	90.74	90.74	90.74	90.74	90.74	90.74	90.74	90.74	90.74	90.74	90.74	90.74	90.74	90.74
USA	8.33	8.33	8.33	8.33	19.44	19.44	27.78	40.74	40.74	40.74	50	56.48	56.48	56.48	56.48	60.19	60.19	75.93	75.93	75.93	75.93	75.93	75.93	75.93	75.93	75.93	75.93	75.93	75.93	75.93	75.93	75.93	75.93	75.93	75.93	75.93	75.93	75.93	75.93	75.93	75.93	75.93	75.93	75.93	75.93	75.93	75.93	75.93	75.93
USA	13.89	13.89	13.89	13.89	13.89	13.89	19.44	45.37	45.37	45.37	50.93	55.56	55.56	55.56	55.56	55.56	55.56	62.96	73.15	73.15	73.15	75.93	75.93	75.93	75.93	75.93	75.93	75.93	75.93	75.93	75.93	75.93	75.93	75.93	75.93	75.93	75.93	75.93	75.93	75.93	75.93	75.93	75.93	75.93	75.93	75.93	75.93	75.93	75.93
USA	13.89	13.89	13.89	13.89	13.89	13.89	30.56	37.96	43.52	43.52	62.96	62.96	68.52	71.3	71.3	71.3	71.3	75	75	75	75	75	75	75	87.96	87.96	87.96	87.96	87.96	87.96	87.96	93.52	93.52	93.52	93.52	93.52	93.52	93.52	93.52	93.52	93.52	93.52	93.52	93.52	93.52	93.52	93.52	93.52	93.52
USA	19.44	19.44	19.44	19.44	19.44	19.44	25	32.41	32.41	50.93	56.48	56.48	56.48	56.48	56.48	56.48	56.48	58.33	58.33	81.48	81.48	81.48	81.48	81.48	81.48	81.48	81.48	87.96	93.52	93.52	93.52	93.52	93.52	93.52	93.52	93.52	93.52	93.52	93.52	93.52	93.52	93.52	93.52	93.52	93.52	93.52	93.52	93.52	93.52
USA	13.89	13.89	13.89	13.89	13.89	23.15	28.7	41.67	41.67	41.67	63.89	69.44	69.44	69.44	69.44	69.44	69.44	69.44	85.19	85.19	85.19	85.19	85.19	85.19	85.19	85.19	85.19	85.19	85.19	85.19	85.19	85.19	85.19	85.19	85.19	85.19	85.19	85.19	85.19	85.19	85.19	85.19	85.19	85.19	85.19	85.19	85.19	85.19	85.19
USA	19.44	19.44	19.44	19.44	19.44	19.44	19.44	47.22	47.22	50	50	56.48	63.89	63.89	63.89	63.89	63.89	63.89	63.89	63.89	63.89	82.41	82.41	82.41	82.41	82.41	82.41	82.41	82.41	82.41	82.41	82.41	82.41	76.85	76.85	76.85	76.85	76.85	76.85	76.85	76.85	76.85	76.85	76.85	76.85	76.85	76.85	76.85	76.85
USA	13.89	13.89	13.89	13.89	13.89	13.89	13.89	33.8	33.8	36.57	47.69	53.24	53.24	53.24	56.02	60.19	60.19	65.74	67.59	67.59	67.59	67.59	67.59	67.59	67.59	67.59	67.59	67.59	67.59	67.59	67.59	76.85	76.85	76.85	76.85	76.85	76.85	76.85	76.85	76.85	76.85	76.85	76.85	76.85	76.85	76.85	76.85	76.85	76.85
USA	8.33	8.33	8.33	8.33	8.33	19.44	19.44	26.85	26.85	32.41	37.96	37.96	37.96	45.37	45.37	45.37	45.37	45.37	62.04	62.04	62.04	62.04	62.04	62.04	62.04	69.44	69.44	69.44	76.85	76.85	76.85	76.85	76.85	76.85	76.85	76.85	76.85	76.85	76.85	76.85	76.85	76.85	73.15	73.15	73.15	73.15	73.15	73.15	73.15
USA	19.44	19.44	19.44	19.44	19.44	19.44	19.44	26.85	26.85	44.44	54.63	54.63	54.63	54.63	56.48	56.48	56.48	60.19	62.96	62.96	62.96	68.52	79.63	79.63	79.63	79.63	79.63	79.63	79.63	79.63	79.63	79.63	79.63	79.63	79.63	79.63	79.63	79.63	79.63	79.63	79.63	79.63	79.63	79.63	79.63	79.63	79.63	79.63	79.63
USA	8.33	8.33	8.33	8.33	21.3	32.41	32.41	36.11	36.11	36.11	53.7	57.41	57.41	57.41	60.19	60.19	60.19	63.89	63.89	68.52	73.15	73.15	73.15	73.15	80.56	80.56	80.56	80.56	80.56	80.56	80.56	80.56	80.56	80.56	80.56	80.56	80.56	80.56	80.56	80.56	80.56	80.56	80.56	80.56	80.56	80.56	80.56	80.56	80.56
USA	13.89	13.89	13.89	13.89	13.89	13.89	19.44	32.41	32.41	32.41	41.67	41.67	41.67	41.67	48.15	48.15	48.15	51.85	51.85	51.85	51.85	51.85	51.85	51.85	51.85	51.85	51.85	51.85	55.56	55.56	55.56	55.56	55.56	61.11	61.11	61.11	61.11	61.11	61.11	61.11	61.11	61.11	61.11	61.11	61.11	61.11	61.11	61.11	61.11
USA	13.89	13.89	13.89	13.89	13.89	13.89	13.89	25	28.7	28.7	45.37	48.15	48.15	63.43	63.43	63.43	63.43	63.43	63.43	66.2	66.2	66.2	66.2	66.2	66.2	66.2	66.2	66.2	69.91	73.15	73.15	73.15	73.15	75	75	75	75	75	75	75	75	75	75	75	75	75	75	75	75
USA	13.89	13.89	13.89	13.89	13.89	13.89	19.44	26.85	26.85	32.41	41.67	55.56	55.56	59.26	59.26	59.26	59.26	62.04	62.04	62.04	62.04	69.44	76.85	76.85	76.85	76.85	85.19	85.19	85.19	85.19	85.19	85.19	85.19	85.19	85.19	85.19	85.19	85.19	85.19	85.19	85.19	85.19	85.19	85.19	85.19	85.19	85.19	85.19	85.19
USA	13.89	13.89	13.89	13.89	13.89	13.89	19.44	26.85	26.85	26.85	55.56	55.56	62.96	62.96	62.96	76.85	76.85	76.85	76.85	76.85	76.85	76.85	76.85	76.85	76.85	76.85	76.85	76.85	76.85	76.85	76.85	76.85	76.85	76.85	76.85	76.85	76.85	76.85	82.41	82.41	82.41	82.41	82.41	82.41	82.41	82.41	82.41	82.41	82.41
USA	8.33	8.33	8.33	8.33	8.33	8.33	25	34.26	34.26	41.67	62.04	70.37	70.37	77.78	77.78	77.78	77.78	77.78	81.48	81.48	81.48	87.04	87.04	87.04	87.04	87.04	87.04	87.04	87.04	87.04	87.04	87.04	87.04	87.04	87.04	87.04	87.04	87.04	87.04	87.04	87.04	87.04	87.04	87.04	87.04	87.04	87.04	87.04	87.04
USA	19.44	19.44	19.44	19.44	19.44	19.44	19.44	26.85	26.85	32.41	41.67	45.37	49.07	49.07	56.48	56.48	56.48	56.48	73.15	73.15	73.15	73.15	73.15	73.15	73.15	73.15	76.85	76.85	76.85	76.85	76.85	76.85	76.85	76.85	76.85	76.85	76.85	76.85	76.85	76.85	76.85	76.85	76.85	76.85	76.85	76.85	76.85	76.85	76.85
USA	19.44	19.44	19.44	30.56	30.56	30.56	48.15	56.48	56.48	56.48	63.89	63.89	66.67	68.52	68.52	68.52	75.93	82.41	82.41	82.41	82.41	82.41	82.41	82.41	82.41	82.41	82.41	82.41	82.41	82.41	82.41	82.41	82.41	82.41	82.41	82.41	82.41	82.41	82.41	82.41	82.41	82.41	82.41	82.41	82.41	82.41	82.41	82.41	82.41
USA	33.33	33.33	33.33	33.33	34.26	34.26	42.59	46.3	46.3	50	62.96	68.52	68.52	68.52	68.52	68.52	68.52	82.41	82.41	82.41	82.41	82.41	82.41	82.41	82.41	82.41	82.41	82.41	82.41	82.41	82.41	82.41	82.41	82.41	82.41	82.41	82.41	82.41	82.41	82.41	82.41	82.41	82.41	82.41	82.41	82.41	82.41	82.41	82.41
USA	19.44	19.44	19.44	19.44	19.44	19.44	19.44	26.85	26.85	32.41	44.91	48.61	48.61	48.61	48.61	50.46	50.46	54.17	71.3	71.3	76.85	76.85	76.85	76.85	79.63	79.63	79.63	79.63	79.63	79.63	79.63	79.63	79.63	79.63	79.63	79.63	79.63	79.63	79.63	79.63	79.63	79.63	79.63	79.63	79.63	79.63	79.63	79.63	79.63
USA	13.89	13.89	13.89	13.89	13.89	13.89	13.89	21.3	21.3	26.85	50	59.26	62.96	62.96	62.96	62.96	62.96	62.96	68.52	68.52	68.52	78.7	78.7	78.7	78.7	78.7	78.7	78.7	78.7	78.7	78.7	78.7	78.7	78.7	78.7	78.7	78.7	78.7	78.7	78.7	78.7	78.7	78.7	78.7	78.7	78.7	78.7	78.7	78.7
USA	19.44	19.44	19.44	19.44	19.44	19.44	19.44	37.04	37.04	37.04	46.3	46.3	46.3	51.85	51.85	51.85	51.85	70.83	70.83	70.83	70.83	70.83	70.83	70.83	70.83	70.83	79.63	79.63	79.63	79.63	79.63	79.63	79.63	79.63	85.19	85.19	85.19	85.19	85.19	85.19	85.19	85.19	85.19	85.19	85.19	81.48	81.48	81.48	81.48
USA	19.44	19.44	19.44	19.44	19.44	19.44	27.78	35.19	35.19	35.19	58.33	61.11	61.11	61.11	61.11	63.89	67.59	67.59	76.85	76.85	76.85	76.85	78.7	78.7	82.41	82.41	82.41	82.41	82.41	82.41	82.41	82.41	82.41	82.41	82.41	82.41	82.41	82.41	82.41	82.41	82.41	82.41	82.41	82.41	82.41	82.41	82.41	82.41	82.41
USA	19.44	19.44	19.44	19.44	19.44	19.44	19.44	26.85	26.85	40.74	50	50	55.56	58.33	58.33	58.33	58.33	61.11	61.11	61.11	66.67	66.67	66.67	66.67	66.67	66.67	70.37	70.37	75.93	75.93	75.93	79.63	81.48	81.48	81.48	81.48	81.48	81.48	81.48	81.48	81.48	81.48	81.48	81.48	81.48	77.78	77.78	77.78	77.78
USA	19.44	19.44	27.78	27.78	27.78	27.78	35.19	38.89	38.89	45.37	49.07	49.07	49.07	49.07	49.07	49.07	49.07	65.74	65.74	65.74	65.74	65.74	65.74	65.74	65.74	65.74	65.74	65.74	69.44	69.44	69.44	67.59	67.59	67.59	67.59	67.59	67.59	67.59	67.59	67.59	67.59	67.59	67.59	67.59	67.59	67.59	67.59	67.59	67.59
USA	13.89	13.89	13.89	13.89	13.89	13.89	23.15	38.89	33.33	35.19	48.15	48.15	48.15	48.15	48.15	48.15	53.7	68.52	68.52	68.52	68.52	68.52	68.52	68.52	75.93	75.93	79.63	79.63	79.63	79.63	79.63	79.63	79.63	79.63	79.63	79.63	79.63	79.63	79.63	79.63	79.63	79.63	79.63	79.63	79.63	79.63	79.63	79.63	79.63
USA	8.33	8.33	8.33	8.33	8.33	16.67	16.67	28.24	28.24	28.24	48.61	54.17	54.17	54.17	67.59	67.59	67.59	69.44	69.44	69.44	69.44	69.44	75	75	75	75	75	78.24	78.24	78.24	78.24	78.24	78.24	78.24	78.24	78.24	78.24	78.24	78.24	78.24	78.24	78.24	78.24	78.24	78.24	78.24	78.24	78.24	78.24
USA	19.44	19.44	19.44	19.44	19.44	19.44	26.85	30.56	30.56	36.11	56.48	56.48	56.48	62.04	62.04	62.04	62.04	62.04	62.04	62.04	62.04	65.74	65.74	65.74	69.44	69.44	69.44	69.44	69.44	69.44	69.44	69.44	69.44	69.44	69.44	69.44	69.44	69.44	69.44	69.44	69.44	69.44	63.89	63.89	63.89	63.89	63.89	63.89	63.89
USA	8.33	13.89	13.89	13.89	13.89	13.89	30.56	37.96	37.96	37.96	47.22	47.22	47.22	47.22	47.22	47.22	47.22	47.22	67.59	67.59	67.59	64.81	64.81	64.81	75.93	75.93	75.93	75.93	75.93	75.93	75.93	75.93	75.93	75.93	75.93	75.93	75.93	75.93	75.93	75.93	75.93	75.93	75.93	75.93	75.93	75.93	75.93	75.93	75.93
USA	13.89	13.89	13.89	13.89	13.89	13.89	13.89	49.07	49.07	49.07	59.26	62.96	68.52	68.52	68.52	68.52	68.52	72.22	82.41	82.41	82.41	82.41	82.41	82.41	82.41	82.41	82.41	82.41	82.41	82.41	82.41	82.41	82.41	82.41	82.41	82.41	82.41	82.41	82.41	82.41	82.41	82.41	82.41	82.41	82.41	78.7	78.7	78.7	78.7
USA	20.37	20.37	20.37	20.37	20.37	30.09	30.09	33.8	33.8	33.8	57.41	64.81	64.81	64.81	64.81	64.81	64.81	79.63	79.63	79.63	79.63	79.63	79.63	79.63	79.63	79.63	79.63	79.63	79.63	79.63	79.63	79.63	79.63	79.63	79.63	79.63	79.63	79.63	79.63	79.63	79.63	79.63	79.63	79.63	79.63	79.63	79.63	79.63	79.63
USA	13.89	13.89	13.89	13.89	13.89	13.89	16.67	24.07	24.07	29.63	35.19	55.56	65.74	65.74	65.74	65.74	65.74	65.74	65.74	79.63	76.85	76.85	76.85	76.85	76.85	76.85	76.85	76.85	79.63	79.63	79.63	79.63	79.63	79.63	79.63	79.63	79.63	79.63	79.63	79.63	79.63	79.63	79.63	79.63	79.63	79.63	79.63	79.63	79.63
USA	13.89	13.89	13.89	19.44	19.44	19.44	25	36.11	36.11	41.67	41.67	41.67	45.37	45.37	45.37	49.07	49.07	73.15	73.15	76.85	76.85	76.85	76.85	76.85	82.41	82.41	82.41	82.41	82.41	82.41	82.41	82.41	82.41	82.41	82.41	82.41	82.41	82.41	82.41	82.41	82.41	82.41	82.41	82.41	82.41	82.41	82.41	82.41	82.41
USA	19.44	19.44	19.44	19.44	19.44	19.44	19.44	26.85	26.85	32.41	39.81	46.76	46.76	61.57	65.74	65.74	65.74	65.74	65.74	69.44	69.44	69.44	69.44	69.44	69.44	69.44	69.44	69.44	69.44	69.44	69.44	69.44	69.44	69.44	69.44	69.44	77.78	77.78	77.78	77.78	77.78	77.78	77.78	77.78	77.78	77.78	77.78	77.78	77.78
USA	20.37	20.37	20.37	20.37	20.37	21.76	30.09	30.09	35.65	41.2	52.31	55.09	55.09	67.13	67.13	72.69	72.69	72.69	72.69	72.69	72.69	72.69	72.69	72.69	72.69	72.69	72.69	72.69	72.69	72.69	72.69	72.69	72.69	72.69	72.69	72.69	72.69	72.69	72.69	72.69	72.69	72.69	72.69	72.69	72.69	72.69	72.69	72.69	72.69
UZB	16.67	16.67	16.67	16.67	16.67	16.67	16.67	16.67	16.67	16.67	57.41	57.41	57.41	57.41	57.41	61.11	69.44	72.22	80.56	80.56	80.56	90.74	90.74	90.74	90.74	90.74	90.74	90.74	90.74	90.74	90.74	90.74	90.74	90.74	90.74	90.74	90.74	90.74	90.74	90.74	90.74	90.74	90.74	90.74	90.74	90.74	90.74	90.74	90.74
VEN	11.11	11.11	11.11	11.11	11.11	11.11	33.33	51.85	51.85	51.85	72.22	79.63	82.41	82.41	82.41	82.41	82.41	82.41	82.41	82.41	82.41	82.41	82.41	82.41	82.41	82.41	82.41	82.41	82.41	82.41	82.41	82.41	82.41	82.41	82.41	82.41	82.41	82.41	82.41	82.41	82.41	82.41	82.41	82.41	82.41	82.41	82.41	82.41	82.41
VIR	0	0	0	0	0	0	0	11.11	11.11	11.11	11.11	11.11	22.22	22.22	22.22	30.56	30.56	47.22	47.22	60.19	60.19	60.19	60.19	60.19	60.19	60.19	60.19	60.19	60.19	60.19	60.19	60.19	60.19	60.19	60.19	60.19	60.19	60.19	60.19	60.19	60.19	60.19	60.19	60.19	60.19	60.19	60.19	60.19	60.19
VNM	47.22	47.22	47.22	47.22	47.22	47.22	47.22	47.22	47.22	47.22	47.22	47.22	47.22	47.22	47.22	47.22	50	50	50	55.56	61.11	66.67	83.33	83.33	83.33	83.33	96.3	96.3	96.3	96.3	96.3	96.3	96.3	96.3	96.3	96.3	96.3	96.3	96.3	96.3	88.43	88.43	88.43	88.43	88.43	88.43	88.43	79.63	79.63
VUT	11.11	11.11	11.11	11.11	11.11	11.11	11.11	11.11	11.11	11.11	11.11	11.11	11.11	11.11	11.11	11.11	11.11	11.11	11.11	11.11	83.33	83.33	83.33	83.33	83.33	83.33	83.33	83.33	83.33	83.33	72.22	72.22	72.22	72.22	72.22	72.22	77.78	77.78	77.78	77.78	77.78	77.78	77.78	77.78	77.78	77.78	77.78	77.78	77.78
YEM	0	0	0	0	0	0	0	0	0	11.11	48.15	48.15	48.15	48.15	48.15	53.7	53.7	53.7	53.7	53.7	53.7	53.7	53.7	53.7	53.7	53.7	53.7	53.7	53.7	53.7	53.7	53.7	53.7	53.7	53.7	61.11	61.11	61.11	61.11	61.11	61.11	61.11	61.11	61.11	61.11	61.11	61.11	61.11	61.11
ZAF	13.89	13.89	13.89	13.89	13.89	13.89	13.89	13.89	13.89	19.44	38.89	38.89	55.56	55.56	55.56	55.56	55.56	55.56	55.56	55.56	87.96	87.96	87.96	87.96	87.96	87.96	87.96	87.96	87.96	87.96	87.96	87.96	87.96	87.96	87.96	87.96	87.96	87.96	87.96	87.96	87.96	87.96	87.96	87.96	87.96	87.96	87.96	87.96	87.96
ZMB	16.67	16.67	16.67	16.67	16.67	16.67	16.67	16.67	16.67	16.67	16.67	16.67	16.67	16.67	27.78	27.78	27.78	27.78	27.78	27.78	36.11	41.67	41.67	47.22	47.22	47.22	47.22	47.22	47.22	47.22	47.22	47.22	47.22	47.22	50.93	50.93	50.93	50.93	50.93	53.7	65.28	65.28	65.28	65.28	65.28	65.28	65.28	65.28	65.28
ZWE	8.33	8.33	8.33	8.33	8.33	8.33	8.33	8.33	8.33	8.33	8.33	27.78	27.78	27.78	27.78	27.78	27.78	45.37	56.48	56.48	56.48	62.04	62.04	62.04	87.96	87.96	87.96	87.96	87.96	87.96	87.96	87.96	87.96	87.96	87.96	87.96	87.96	87.96	87.96	87.96	87.96	87.96	87.96	87.96	87.96	87.96	87.96	87.96	87.96
[truncated: 905 more columns]

## Sheet: ContainmentHealthIndex
CountryCode	1	2	3	4	5	6	7	8	9	10	11	12	13	14	15	16	17	18	19	20	21	22	23	24	25	26	27	28	29	30	31	32	33	34	35	36	37	38	39	40	41	42	43	44	45	46	47	48	49
ABW	0	0	0	0	2.38	2.38	2.38	2.38	2.38	2.38	9.52	16.67	26.19	29.76	29.76	36.9	36.9	36.9	36.9	36.9	36.9	36.9	36.9	67.86	67.86	67.86	67.86	67.86	67.86	67.86	67.86	67.86	67.86	67.86	67.86	70.24	67.86	70.24	70.24	67.86	67.86	67.86	67.86	67.86	67.86	67.86	67.86	67.86	67.86
AFG	26.19	26.19	26.19	26.19	26.19	26.19	26.19	26.19	33.33	33.33	33.33	33.33	35.12	35.12	35.12	35.12	35.12	35.12	41.07	50	50	50	55.36	55.36	55.36	55.36	55.36	55.36	55.36	55.36	62.5	62.5	62.5	62.5	62.5	62.5	62.5	66.07	66.07	66.07	66.07	66.07	66.07	66.07	66.07	66.07	66.07	66.07	66.07
AGO	7.74	7.74	7.74	7.74	7.74	7.74	7.74	7.74	7.74	7.74	7.74	7.74	7.74	7.74	9.52	9.52	9.52	9.52	23.81	23.81	23.81	60.71	60.71	60.71	60.71	60.71	63.1	63.1	63.1	63.1	63.1	63.1	63.1	63.1	68.45	68.45	68.45	68.45	68.45	68.45	68.45	68.45	68.45	68.45	68.45	68.45	68.45	68.45	60.71
ALB	7.14	7.14	13.1	30.95	41.67	48.21	48.21	65.48	65.48	67.26	67.26	67.26	67.26	67.26	67.26	67.26	67.26	69.05	69.05	69.05	69.05	69.05	69.05	69.05	69.05	69.05	69.05	69.05	69.05	69.05	69.05	69.05	69.05	69.05	69.05	69.05	69.05	69.05	69.05	69.05	69.05	69.05	69.05	72.62	72.62	72.62	75	75	75
AND	2.38	2.38	2.38	2.38	2.38	13.1	13.1	19.05	26.19	26.19	30.95	30.95	30.95	30.95	33.33	33.33	33.33	33.33	33.33	44.05	44.05	51.19	51.19	51.19	51.19	51.19	51.19	51.19	51.19	51.19	51.19	51.19	51.19	52.98	52.98	52.98	52.98	52.98	52.98	52.98	52.98	52.98	52.98	52.98	52.98	50.6	50.6	50.6	50.6
ARE	17.26	17.26	20.83	20.83	23.21	30.36	30.36	31.55	31.55	33.93	41.07	41.07	41.07	41.07	41.07	41.07	41.07	54.17	54.17	59.52	61.31	68.45	68.45	68.45	68.45	68.45	68.45	68.45	68.45	79.17	79.17	79.17	79.17	79.17	79.17	79.17	79.17	79.17	83.93	83.93	83.93	83.93	82.14	82.14	82.14	82.14	82.14	82.14	82.14
ARG	23.81	23.81	23.81	23.81	23.81	32.74	32.74	32.74	32.74	32.74	43.45	43.45	43.45	64.88	73.81	73.81	73.81	80.95	80.95	80.95	80.95	80.95	80.95	80.95	80.95	80.95	80.95	80.95	80.95	80.95	80.95	80.95	80.95	80.95	80.95	80.95	80.95	80.95	80.95	86.31	86.31	86.31	86.31	86.31	86.31	86.31	86.31	86.31	86.31
AUS	22.02	22.02	22.02	22.02	22.02	22.02	22.02	22.02	22.02	27.38	33.33	41.67	41.67	41.67	43.45	43.45	47.02	62.5	67.26	67.26	71.43	71.43	71.43	75	75	75	75	75	75	75	75	75	75	75	75	75	75	75	75	75	75	75	75	75	75	75	75	75	75
AUS	25.6	25.6	25.6	25.6	25.6	25.6	25.6	25.6	29.17	34.52	41.67	41.67	41.67	41.67	43.45	43.45	43.45	54.76	61.9	61.9	64.29	64.29	64.29	71.43	71.43	71.43	71.43	71.43	71.43	71.43	71.43	71.43	71.43	71.43	71.43	71.43	71.43	71.43	71.43	71.43	71.43	71.43	71.43	71.43	71.43	71.43	71.43	71.43	71.43
AUS	25.6	25.6	25.6	25.6	25.6	25.6	25.6	25.6	29.17	34.52	41.67	41.67	41.67	41.67	43.45	43.45	43.45	54.76	61.9	61.9	64.29	64.29	64.29	71.43	71.43	71.43	71.43	71.43	71.43	71.43	71.43	71.43	71.43	71.43	71.43	71.43	71.43	71.43	71.43	71.43	71.43	71.43	71.43	71.43	71.43	71.43	71.43	71.43	71.43
AUS	25.6	25.6	25.6	25.6	25.6	25.6	25.6	25.6	29.17	34.52	41.67	41.67	41.67	41.67	43.45	43.45	43.45	54.76	61.9	61.9	64.29	64.29	64.29	71.43	71.43	71.43	71.43	71.43	71.43	71.43	71.43	71.43	71.43	71.43	71.43	71.43	71.43	71.43	71.43	71.43	71.43	71.43	71.43	71.43	71.43	71.43	71.43	71.43	71.43
AUS	7.74	7.74	14.88	14.88	14.88	14.88	22.02	22.02	25.6	41.67	41.67	41.67	47.02	50.6	52.38	52.38	58.93	58.93	58.93	58.93	63.1	63.1	63.1	67.86	67.86	67.86	67.86	67.86	67.86	67.86	67.86	67.86	70.24	70.24	70.24	67.86	67.86	67.86	67.86	70.24	70.24	70.24	70.24	70.24	70.24	70.24	64.29	64.29	64.29
AUS	7.74	7.74	14.88	14.88	14.88	14.88	22.02	22.02	25.6	41.67	41.67	41.67	41.67	45.24	47.02	47.02	58.93	58.93	58.93	58.93	63.1	63.1	63.1	67.86	67.86	67.86	67.86	67.86	67.86	67.86	67.86	67.86	70.24	70.24	70.24	67.86	67.86	67.86	67.86	70.24	70.24	70.24	70.24	70.24	70.24	70.24	64.29	64.29	64.29
AUS	7.74	7.74	14.88	14.88	14.88	14.88	22.02	22.02	25.6	41.67	41.67	41.67	47.02	50.6	52.38	52.38	58.93	58.93	58.93	58.93	63.1	63.1	63.1	67.86	67.86	67.86	67.86	67.86	67.86	67.86	67.86	67.86	70.24	70.24	70.24	67.86	67.86	67.86	67.86	70.24	70.24	70.24	70.24	70.24	70.24	70.24	64.29	64.29	64.29
AUS	22.02	22.02	22.02	22.02	22.02	22.02	22.02	22.02	22.02	27.38	35.71	40.48	40.48	46.43	48.21	54.17	54.17	64.29	64.29	64.29	73.21	73.21	73.21	77.98	77.38	77.38	77.38	77.38	77.38	77.38	77.38	77.38	75	75	75	75	75	75	75	75	75	75	75	75	75	75	75	72.62	72.62
AUS	22.02	22.02	22.02	22.02	22.02	22.02	22.02	22.02	22.02	27.38	35.71	40.48	40.48	46.43	48.21	54.17	54.17	64.29	64.29	64.29	73.21	73.21	73.21	77.98	77.38	77.38	77.38	77.38	77.38	77.38	77.38	77.38	75	75	75	75	75	75	75	75	75	75	75	75	75	75	75	72.62	72.62
AUS	22.02	22.02	22.02	22.02	22.02	22.02	22.02	22.02	22.02	27.38	35.71	40.48	40.48	46.43	48.21	54.17	54.17	64.29	64.29	64.29	73.21	73.21	73.21	77.98	77.38	77.38	77.38	77.38	77.38	77.38	77.38	77.38	75	75	75	75	75	75	75	75	75	75	75	75	75	75	75	72.62	72.62
AUS	18.45	18.45	18.45	18.45	18.45	18.45	18.45	23.21	23.21	28.57	28.57	33.33	36.9	36.9	38.69	38.69	38.69	47.02	54.17	54.17	58.33	58.33	58.33	63.1	64.29	63.1	63.1	63.1	64.88	64.88	64.88	64.88	64.88	64.88	64.88	64.88	64.88	64.88	64.88	64.88	64.88	67.26	67.26	67.26	67.26	67.26	67.26	67.26	67.26
AUS	18.45	18.45	18.45	18.45	18.45	18.45	18.45	23.21	23.21	28.57	28.57	33.33	36.9	36.9	38.69	38.69	38.69	47.02	54.17	54.17	58.33	58.33	58.33	63.1	58.33	63.1	63.1	63.1	66.67	66.67	66.67	66.67	66.67	66.67	66.67	66.67	66.67	66.67	66.67	66.67	66.67	69.05	69.05	69.05	69.05	69.05	69.05	69.05	69.05
AUS	18.45	18.45	18.45	18.45	18.45	18.45	18.45	23.21	23.21	28.57	28.57	33.33	36.9	36.9	38.69	38.69	38.69	47.02	54.17	54.17	58.33	58.33	58.33	63.1	64.29	63.1	63.1	63.1	63.1	63.1	63.1	63.1	63.1	63.1	63.1	63.1	63.1	63.1	63.1	63.1	63.1	65.48	65.48	65.48	65.48	65.48	65.48	65.48	65.48
AUS	18.45	18.45	18.45	18.45	18.45	18.45	18.45	18.45	18.45	23.81	33.04	37.8	37.8	37.8	46.73	46.73	46.73	51.49	55.06	55.06	58.33	58.33	58.33	60.71	60.71	60.71	68.45	68.45	68.45	68.45	68.45	68.45	68.45	68.45	68.45	68.45	68.45	68.45	69.64	69.64	69.64	69.64	69.64	69.64	69.64	69.64	69.64	70.83	70.83
AUS	18.45	18.45	18.45	18.45	18.45	18.45	18.45	18.45	18.45	23.81	32.14	36.9	36.9	36.9	45.83	45.83	45.83	50.6	54.17	54.17	58.33	58.33	58.33	60.71	60.71	60.71	68.45	68.45	68.45	68.45	68.45	68.45	68.45	68.45	68.45	68.45	68.45	68.45	66.07	66.07	66.07	66.07	66.07	66.07	66.07	66.07	66.07	70.83	70.83
AUS	18.45	18.45	18.45	18.45	18.45	18.45	18.45	18.45	18.45	23.81	32.14	36.9	36.9	36.9	45.83	45.83	45.83	50.6	54.17	54.17	58.33	58.33	58.33	60.71	60.71	60.71	68.45	68.45	68.45	68.45	68.45	68.45	68.45	68.45	68.45	68.45	68.45	68.45	66.07	66.07	66.07	66.07	66.07	66.07	66.07	66.07	66.07	70.83	70.83
AUS	24.4	24.4	24.4	24.4	24.4	24.4	24.4	24.4	24.4	27.38	27.38	32.14	39.29	39.29	41.07	41.07	41.07	45.83	55.36	58.93	60.71	60.71	60.71	72.62	72.62	72.62	72.62	72.62	72.62	72.62	72.62	72.62	72.62	72.62	72.62	72.62	72.62	72.62	72.62	75	75	75	75	75	75	75	75	75	75
AUS	24.4	24.4	24.4	24.4	24.4	24.4	24.4	24.4	24.4	27.38	27.38	32.14	39.29	39.29	41.07	41.07	41.07	45.83	55.36	58.93	60.71	60.71	60.71	72.62	72.62	72.62	72.62	72.62	72.62	72.62	72.62	72.62	72.62	72.62	72.62	72.62	72.62	72.62	72.62	75	75	75	75	75	75	75	75	75	75
AUS	24.4	24.4	24.4	24.4	24.4	24.4	24.4	24.4	24.4	27.38	27.38	32.14	39.29	39.29	41.07	41.07	41.07	45.83	55.36	58.93	60.71	60.71	60.71	72.62	72.62	72.62	72.62	72.62	72.62	72.62	72.62	72.62	72.62	72.62	72.62	72.62	72.62	72.62	72.62	75	75	75	75	75	75	75	75	75	75
AUS	22.02	22.02	22.02	22.02	22.02	22.02	22.02	22.02	22.02	27.38	27.38	32.14	32.14	39.29	41.07	41.07	41.07	52.98	57.74	57.74	61.9	61.9	61.9	61.9	66.67	66.67	66.67	69.05	69.05	69.05	69.05	72.62	72.62	72.62	72.62	72.62	72.62	72.62	72.62	72.62	72.62	72.62	72.62	72.62	72.62	72.62	72.62	72.62	72.62
AUS	22.02	22.02	22.02	22.02	22.02	22.02	22.02	22.02	22.02	27.38	27.38	32.14	32.14	39.29	41.07	41.07	41.07	52.98	57.74	57.74	61.9	61.9	61.9	61.9	66.67	66.67	66.67	69.05	69.05	69.05	69.05	72.62	72.62	72.62	72.62	72.62	72.62	72.62	72.62	72.62	72.62	72.62	72.62	72.62	72.62	72.62	72.62	72.62	72.62
AUS	22.02	22.02	22.02	22.02	22.02	22.02	22.02	22.02	22.02	27.38	27.38	32.14	32.14	39.29	41.07	41.07	41.07	52.98	57.74	57.74	61.9	61.9	61.9	61.9	66.67	66.67	66.67	69.05	69.05	69.05	69.05	72.62	72.62	72.62	72.62	72.62	72.62	72.62	72.62	72.62	72.62	72.62	72.62	72.62	72.62	72.62	72.62	72.62	72.62
AUS	22.02	22.02	22.02	22.02	22.02	22.02	22.02	22.02	22.02	22.02	29.17	29.17	37.5	42.86	44.64	44.64	44.64	48.21	60.12	60.12	60.12	60.12	60.12	60.12	60.12	60.12	60.12	60.12	60.12	60.12	60.12	60.12	60.12	60.12	60.12	60.12	60.12	60.12	60.12	60.12	57.74	57.74	57.74	57.74	57.74	57.74	57.74	57.74	57.74
AUT	13.1	13.1	13.1	18.45	18.45	25.6	27.98	36.9	36.9	36.9	64.29	64.29	64.29	64.29	64.29	64.29	64.29	66.67	66.67	66.67	66.67	66.67	66.67	66.67	70.24	70.24	72.02	72.02	72.02	72.02	72.02	73.81	73.81	73.81	73.81	73.81	73.81	73.81	73.81	71.43	71.43	71.43	71.43	71.43	71.43	71.43	71.43	71.43	69.64
AZE	31.55	31.55	31.55	31.55	35.12	35.12	35.12	35.12	52.98	52.98	52.98	52.98	52.98	58.33	58.33	58.33	58.33	63.1	63.1	63.1	63.1	63.1	63.1	63.1	63.1	76.19	76.19	76.19	76.19	76.19	76.19	76.19	76.19	76.19	76.19	76.19	76.19	76.19	76.19	76.19	76.19	77.98	77.98	77.98	77.98	77.98	77.98	77.98	77.98
BDI	7.14	7.14	7.14	7.14	7.14	7.14	7.14	7.14	7.14	7.14	7.14	7.14	7.14	7.14	7.14	7.14	8.93	8.93	8.93	8.93	8.93	8.93	8.93	8.93	8.93	11.31	18.45	18.45	18.45	18.45	18.45	18.45	18.45	18.45	18.45	18.45	18.45	18.45	18.45	18.45	18.45	18.45	18.45	18.45	18.45	18.45	18.45	18.45	18.45
BEL	18.45	18.45	18.45	18.45	22.02	25.6	25.6	24.4	42.26	42.26	42.26	42.26	56.55	56.55	61.9	61.9	61.9	61.9	61.9	61.9	61.9	61.9	61.9	63.1	63.1	63.1	63.1	63.1	63.1	63.1	63.1	63.1	63.1	63.1	63.1	63.1	63.1	63.1	63.1	63.1	61.9	61.9	61.9	61.9	61.9	61.9	61.9	61.9	61.9
BEN	8.93	16.07	18.45	18.45	20.24	20.24	20.24	20.24	20.24	20.24	20.24	27.38	27.38	27.38	27.38	27.38	27.38	27.38	27.38	27.38	27.38	27.38	27.38	27.38	55.06	55.06	55.06	55.06	55.06	55.06	55.06	55.06	55.06	60.42	60.42	60.42	60.42	60.42	60.42	60.42	60.42	60.42	60.42	60.42	60.42	62.8	62.8	62.8	62.8
BFA	2.38	2.38	2.38	9.52	9.52	9.52	22.02	22.02	22.02	22.02	36.31	36.31	36.31	36.31	36.31	60.12	60.12	67.26	67.26	67.26	67.26	67.26	67.26	67.26	67.26	67.26	67.26	67.26	67.26	67.26	67.26	67.26	67.26	67.26	67.26	67.26	67.26	67.26	67.26	67.26	67.26	67.26	67.26	67.26	67.26	67.26	67.26	67.26	67.26
BGD	14.88	14.88	17.26	17.26	17.26	17.26	17.26	17.26	17.26	17.26	29.76	29.76	29.76	57.14	57.14	60.71	60.71	60.71	60.71	61.31	62.5	62.5	62.5	62.5	62.5	64.29	64.29	64.29	64.29	64.29	64.29	64.29	64.29	64.29	64.29	66.67	68.45	68.45	68.45	68.45	68.45	68.45	68.45	68.45	68.45	68.45	68.45	68.45	68.45
BGR	13.69	13.69	16.07	16.07	16.07	19.64	19.64	35.12	35.12	35.12	35.12	38.69	53.57	53.57	53.57	55.36	55.36	55.36	55.36	55.36	55.36	55.36	55.36	55.36	60.71	51.19	50	50	50	50	50	50	50	50	50	50	50	53.57	53.57	53.57	60.71	60.71	60.71	60.71	60.71	60.71	60.71	60.71	60.71
BHR	31.55	31.55	31.55	31.55	31.55	31.55	31.55	31.55	31.55	31.55	31.55	31.55	57.14	57.14	57.14	57.14	58.93	58.93	58.93	58.93	61.31	61.31	64.88	64.88	64.88	67.26	67.26	67.26	67.26	67.26	67.26	67.26	67.26	67.26	70.24	70.24	70.24	70.24	70.24	70.24	70.24	70.24	70.24	70.24	70.24	70.24	70.24	70.24	70.24
BHS	14.88	14.88	14.88	14.88	14.88	14.88	14.88	14.88	22.02	22.02	29.17	29.17	31.55	33.33	66.67	66.67	66.67	66.67	80.36	80.36	80.36	80.36	80.36	80.36	80.36	80.36	80.36	80.36	80.36	80.36	80.36	80.36	80.36	85.71	85.71	85.71	85.71	85.71	85.71	85.71	85.71	85.71	85.71	85.71	85.71	85.71	85.71	85.71	85.71
BIH	2.38	2.38	2.38	2.38	13.99	21.13	21.13	21.13	21.13	21.13	24.7	44.35	48.81	48.81	63.69	63.69	63.69	63.69	63.69	63.69	63.69	63.69	63.69	72.62	72.62	72.62	72.62	72.62	72.62	72.62	72.62	72.62	72.62	72.62	72.62	74.4	74.4	74.4	74.4	74.4	74.4	74.4	74.4	74.4	74.4	74.4	74.4	74.4	74.4
BLR	0	0	0	0	0	0	0	0	7.74	7.74	7.74	7.74	7.74	7.74	7.74	7.74	7.74	7.74	7.74	9.52	9.52	9.52	9.52	9.52	9.52	9.52	11.9	11.9	10.12	14.88	14.88	18.45	18.45	25.6	32.74	32.74	32.74	32.74	32.74	32.74	32.74	32.74	32.74	32.74	32.74	38.69	38.69	38.69	38.69
BLZ	8.93	8.93	8.93	8.93	8.93	8.93	8.93	10.71	10.71	12.5	25	25	27.38	27.38	37.5	37.5	37.5	37.5	37.5	47.02	47.02	47.02	47.02	47.02	47.02	47.02	60.12	60.12	60.12	60.12	60.12	60.12	60.12	60.12	60.12	60.12	60.12	60.12	60.12	60.12	60.12	60.12	60.12	60.12	60.12	60.12	60.12	60.12	60.12
BMU	22.02	22.02	22.02	22.02	22.02	22.02	22.02	22.02	22.02	22.02	22.02	24.4	24.4	31.55	40.48	40.48	40.48	40.48	40.48	40.48	42.86	42.86	42.86	45.24	45.24	45.24	45.24	45.24	45.24	75.6	75.6	75.6	75.6	75.6	75.6	75.6	75.6	75.6	75.6	75.6	75.6	75.6	75.6	75.6	75.6	75.6	75.6	75.6	75.6
BOL	4.76	4.76	4.76	4.76	8.33	8.33	24.4	33.33	33.33	33.33	38.69	48.81	52.98	52.98	52.98	60.12	64.88	64.88	64.88	64.88	64.88	64.88	64.88	64.88	64.88	66.67	66.67	66.67	66.67	66.67	66.67	66.67	69.05	69.05	69.05	69.05	69.05	69.05	69.05	69.05	69.05	69.05	69.05	69.05	69.05	69.05	69.05	69.05	69.05
BRA	7.14	7.14	7.14	7.14	7.14	7.14	7.14	14.29	14.29	14.29	19.64	28.57	32.14	32.14	52.08	52.08	52.08	52.08	52.98	52.98	52.98	54.76	54.76	54.76	54.76	54.76	54.76	54.76	54.76	54.76	54.76	54.76	54.76	54.76	54.76	54.76	54.76	54.76	54.76	54.76	54.76	54.76	61.01	61.01	61.01	61.9	61.9	61.9	61.9
BRA	7.14	7.14	7.14	7.14	7.14	7.14	7.14	14.29	14.29	14.29	19.64	28.57	32.14	32.14	54.17	54.17	54.17	54.17	54.17	54.17	54.17	55.95	55.95	55.95	55.95	55.95	55.95	55.95	55.95	55.95	55.95	55.95	55.95	55.95	55.95	55.95	55.95	55.95	55.95	55.95	55.95	55.95	63.1	63.1	63.1	63.1	63.1	63.1	63.1
BRA	10.71	10.71	10.71	10.71	10.71	10.71	10.71	17.86	17.86	17.86	17.86	32.44	36.01	36.01	47.02	47.02	47.02	55.06	55.06	55.06	55.06	56.85	56.85	56.85	56.85	56.85	56.85	56.85	56.85	56.85	56.85	56.85	56.85	56.85	56.85	61.61	61.61	61.61	61.61	61.61	64.29	64.29	64.29	64.29	64.29	64.29	65.18	65.18	65.18
BRA	10.71	10.71	10.71	10.71	10.71	10.71	10.71	17.86	17.86	17.86	17.86	26.79	30.36	30.36	47.02	47.02	47.02	57.74	57.74	57.74	57.74	59.52	59.52	59.52	59.52	59.52	59.52	59.52	59.52	59.52	59.52	59.52	59.52	59.52	59.52	64.29	64.29	64.29	64.29	64.29	64.29	64.29	64.29	64.29	64.29	64.29	67.86	67.86	67.86
BRA	13.1	13.1	13.1	13.1	13.1	13.1	13.1	26.49	26.49	26.49	45.54	47.32	47.32	57.44	57.44	59.23	59.23	60.42	60.42	61.61	61.61	63.39	63.39	63.39	63.39	63.39	63.39	63.39	63.39	63.39	63.39	63.39	63.39	63.39	63.39	63.39	63.39	63.39	66.07	66.07	66.07	66.07	66.07	66.07	66.07	66.07	66.07	66.07	66.07
BRA	13.1	13.1	13.1	13.1	13.1	13.1	13.1	29.17	29.17	29.17	41.07	42.86	46.43	57.14	57.14	57.14	57.14	59.52	59.52	59.52	59.52	61.31	61.31	61.31	61.31	61.31	61.31	61.31	61.31	61.31	61.31	61.31	61.31	61.31	61.31	61.31	61.31	61.31	61.31	63.1	63.1	63.1	63.1	63.1	63.1	63.1	63.1	63.1	63.1
BRA	7.14	7.14	7.14	7.14	7.14	7.14	7.14	14.29	14.29	18.75	21.13	34.52	38.1	41.07	48.81	51.19	52.98	52.98	52.98	52.98	52.98	54.76	54.76	54.76	56.55	56.55	56.55	56.55	56.55	56.55	56.55	56.55	56.55	56.55	56.55	56.55	56.55	56.55	56.55	56.55	56.55	56.55	56.55	56.55	60.12	60.12	60.12	60.12	60.12
BRA	7.14	7.14	7.14	7.14	7.14	7.14	7.14	14.29	14.29	21.43	23.81	36.31	39.88	39.88	50.6	52.98	52.98	52.98	52.98	52.98	52.98	54.76	54.76	54.76	54.76	54.76	54.76	54.76	54.76	54.76	54.76	54.76	54.76	54.76	54.76	54.76	54.76	54.76	54.76	54.76	54.76	54.76	54.76	54.76	58.33	58.33	58.33	58.33	58.33
BRA	9.52	9.52	9.52	9.52	9.52	9.52	9.52	18.45	18.45	18.45	32.44	35.42	38.99	42.56	45.54	47.32	47.32	48.51	48.51	52.08	52.08	58.63	61.01	61.01	61.01	61.01	61.9	61.9	61.9	61.9	61.9	61.9	61.9	61.9	61.9	61.9	61.9	61.9	61.9	61.9	61.9	63.69	63.69	63.69	63.69	64.58	63.39	63.39	65.18
BRA	9.52	9.52	9.52	9.52	9.52	9.52	9.52	16.67	16.67	16.67	23.81	32.74	41.07	46.43	50.6	50.6	50.6	50.6	50.6	57.14	57.14	60.71	63.1	63.1	63.1	63.1	63.1	63.1	63.1	63.1	63.1	63.1	63.1	63.1	63.1	63.1	63.1	63.1	63.1	63.1	63.1	64.88	64.88	64.88	64.88	66.67	66.67	66.67	68.45
BRA	7.14	7.14	7.14	7.14	7.14	7.14	7.14	14.29	14.29	17.86	26.79	39.29	42.86	45.24	46.43	51.79	51.79	55.36	57.14	57.14	57.14	57.14	57.14	57.14	57.14	57.14	57.14	57.14	57.14	57.14	57.14	57.14	59.82	59.82	59.82	59.82	59.82	59.82	59.82	59.82	59.82	59.82	59.82	59.82	60.71	60.71	63.1	63.1	63.1
BRA	7.14	7.14	7.14	7.14	7.14	7.14	7.14	14.29	14.29	17.86	26.79	35.71	39.29	41.67	46.43	46.43	46.43	50	51.79	51.79	51.79	55.36	55.36	55.36	55.36	55.36	55.36	55.36	55.36	55.36	55.36	55.36	55.36	55.36	55.36	55.36	55.36	55.36	55.36	55.36	55.36	55.36	55.36	55.36	58.93	58.93	61.31	61.31	61.31
BRA	7.14	7.14	7.14	7.14	7.14	7.14	14.29	21.43	29.76	29.76	32.14	33.93	48.21	50.6	52.98	52.98	52.98	52.98	52.98	52.98	52.98	54.76	54.76	54.76	54.76	54.76	54.76	54.76	54.76	54.76	54.76	54.76	54.76	54.76	54.76	54.76	54.76	54.76	54.76	54.76	54.76	54.76	54.76	54.76	54.76	54.76	54.76	54.76	54.76
BRA	7.14	7.14	7.14	7.14	7.14	7.14	7.14	14.29	14.29	14.29	22.32	35.42	43.45	43.45	43.45	47.02	47.02	47.02	47.02	47.02	47.02	50.6	50.6	50.6	50.6	54.17	54.17	56.55	56.55	56.55	56.55	56.55	56.55	56.55	56.55	56.55	56.55	56.55	56.55	56.55	56.55	56.55	58.33	58.33	58.33	58.33	58.33	58.33	58.33
BRA	7.14	7.14	7.14	7.14	7.14	7.14	7.14	14.29	14.29	14.29	24.4	33.33	40.48	40.48	40.48	45.24	45.24	45.24	45.24	45.24	45.24	47.02	47.02	47.02	47.02	50.6	50.6	52.98	52.98	52.98	52.98	52.98	52.98	52.98	52.98	52.98	52.98	52.98	52.98	52.98	52.98	52.98	54.76	54.76	54.76	54.76	54.76	54.76	54.76
BRA	7.14	7.14	7.14	7.14	7.14	7.14	7.14	25	25	32.14	32.14	41.07	44.64	47.02	55.36	56.55	56.55	56.55	56.55	56.55	56.55	58.33	58.33	58.33	58.33	58.33	58.33	58.33	58.33	58.33	58.33	58.33	58.33	58.33	58.33	58.33	58.33	58.33	58.33	58.33	58.33	58.33	58.33	58.33	54.76	61.9	61.9	61.9	61.9
BRA	7.14	7.14	7.14	7.14	7.14	7.14	7.14	25	25	32.14	32.14	41.07	44.64	47.02	54.17	56.55	56.55	56.55	56.55	56.55	56.55	58.33	58.33	58.33	58.33	58.33	58.33	58.33	58.33	58.33	58.33	58.33	58.33	58.33	58.33	58.33	58.33	58.33	58.33	58.33	58.33	58.33	58.33	58.33	54.76	61.9	61.9	61.9	61.9
BRA	7.14	7.14	7.14	7.14	7.14	7.14	7.14	14.29	14.29	14.29	17.86	33.93	37.5	37.5	38.69	46.43	46.43	46.43	46.43	46.43	46.43	48.21	48.21	48.21	48.21	48.21	48.21	48.21	52.68	52.68	52.68	52.68	52.68	52.68	52.68	52.68	58.63	58.63	58.63	58.63	60.42	60.42	60.42	60.42	60.42	61.31	61.31	61.31	61.31
BRA	7.14	7.14	7.14	7.14	7.14	7.14	7.14	14.29	14.29	14.29	17.86	31.55	35.12	35.12	35.12	44.64	44.64	44.64	44.64	44.64	44.64	46.43	46.43	46.43	46.43	46.43	46.43	46.43	51.79	51.79	51.79	51.79	51.79	51.79	51.79	51.79	57.74	57.74	57.74	57.74	57.74	57.74	57.74	57.74	57.74	59.52	59.52	59.52	59.52
BRA	7.14	7.14	7.14	7.14	13.1	13.1	13.1	20.24	20.24	20.24	20.24	28.87	32.44	46.13	50.89	50.89	50.89	50.89	50.89	53.27	53.27	55.06	55.06	55.06	55.06	55.06	55.06	55.06	55.06	55.06	55.06	55.06	55.06	55.06	55.06	55.06	55.06	55.06	55.06	55.06	55.06	58.63	58.63	58.63	58.63	58.63	58.63	59.52	59.52
BRA	7.14	7.14	7.14	7.14	14.29	14.29	14.29	21.43	21.43	21.43	21.43	23.21	26.79	48.21	51.79	51.79	51.79	51.79	51.79	54.17	54.17	55.95	55.95	55.95	55.95	55.95	55.95	55.95	55.95	55.95	55.95	55.95	55.95	55.95	55.95	55.95	55.95	55.95	55.95	55.95	55.95	59.52	59.52	59.52	59.52	59.52	59.52	61.31	61.31
BRA	7.14	7.14	7.14	7.14	7.14	7.14	7.14	14.29	14.29	14.29	29.46	38.39	41.96	41.96	43.75	52.08	54.76	57.14	58.93	58.93	58.93	60.71	60.71	60.71	60.71	60.71	60.71	60.71	60.71	60.71	60.71	60.71	59.52	59.52	59.52	64.29	64.29	64.29	64.29	64.29	64.29	64.29	63.1	63.1	63.1	63.1	63.1	63.1	63.1
BRA	7.14	7.14	7.14	7.14	7.14	7.14	7.14	14.29	14.29	14.29	26.19	35.12	41.07	41.07	41.07	55.36	55.36	55.36	58.93	58.93	58.93	60.71	60.71	60.71	60.71	60.71	60.71	60.71	60.71	60.71	60.71	60.71	60.71	60.71	60.71	65.48	65.48	65.48	65.48	65.48	65.48	65.48	62.5	62.5	62.5	62.5	62.5	62.5	62.5
BRA	9.52	9.52	9.52	9.52	9.52	9.52	9.52	16.67	16.67	16.67	22.92	31.85	38.99	38.99	38.99	46.73	46.73	54.46	52.68	58.33	58.33	60.12	60.12	60.12	60.12	56.55	55.36	55.36	53.57	53.57	53.57	57.14	57.14	60.71	60.71	60.71	60.71	60.71	62.5	62.5	62.5	63.39	63.39	65.77	65.77	65.77	65.77	62.2	63.1
BRA	9.52	9.52	9.52	9.52	9.52	9.52	9.52	16.67	16.67	16.67	23.81	32.74	38.69	38.69	38.69	38.69	38.69	56.55	52.98	56.55	56.55	58.33	58.33	58.33	58.33	58.33	58.33	58.33	60.12	60.12	60.12	64.88	64.88	64.88	64.88	64.88	64.88	64.88	66.67	66.67	66.67	66.67	66.67	69.05	69.05	69.05	69.05	64.29	67.86
BRA	7.14	7.14	7.14	7.14	7.14	7.14	7.14	14.29	14.29	14.29	40.48	44.64	50	50	50	50	50	51.79	51.79	51.79	51.79	53.57	53.57	53.57	53.57	53.57	53.57	53.57	53.57	53.57	53.57	53.57	53.57	53.57	53.57	53.57	53.57	53.57	53.57	53.57	53.57	53.57	53.57	53.57	53.57	53.57	53.57	59.82	59.82
BRA	7.14	7.14	7.14	7.14	7.14	7.14	7.14	14.29	14.29	14.29	40.48	44.64	50	50	50	50	50	51.79	51.79	51.79	51.79	53.57	53.57	53.57	53.57	53.57	53.57	53.57	53.57	53.57	53.57	53.57	53.57	53.57	53.57	53.57	53.57	53.57	53.57	53.57	53.57	53.57	53.57	53.57	53.57	53.57	53.57	53.57	53.57
BRA	7.14	7.14	7.14	7.14	7.14	7.14	7.14	14.29	14.29	14.29	17.86	36.01	39.58	39.58	47.92	56.85	56.85	56.85	56.85	56.85	56.85	58.63	58.63	58.63	58.63	58.63	58.63	58.63	58.63	60.42	60.42	61.61	59.82	59.82	59.82	59.82	59.82	59.82	59.82	59.82	59.82	59.82	59.82	59.82	59.82	59.82	59.82	59.82	59.82
BRA	7.14	7.14	7.14	7.14	7.14	7.14	7.14	14.29	14.29	14.29	16.67	39.29	42.86	42.86	45.24	55.95	55.95	60.71	60.71	60.71	60.71	62.5	62.5	62.5	62.5	62.5	62.5	62.5	62.5	62.5	62.5	64.88	64.88	64.88	64.88	64.88	64.88	64.88	64.88	64.88	64.88	64.88	64.88	64.88	64.88	64.88	64.88	64.88	64.88
BRA	7.14	7.14	7.14	7.14	7.14	7.14	7.14	17.86	29.76	29.76	29.76	41.07	45.54	47.32	48.51	48.51	50.3	52.98	52.98	52.98	52.98	54.76	54.76	54.76	54.76	54.76	54.76	54.76	54.76	54.76	54.76	54.76	54.76	54.76	54.76	54.76	54.76	54.76	54.76	54.76	54.76	54.76	54.76	54.76	54.76	61.31	61.31	61.31	63.1
BRA	7.14	7.14	7.14	7.14	7.14	7.14	7.14	19.05	30.95	30.95	30.95	42.26	45.83	49.4	49.4	49.4	49.4	52.98	52.98	52.98	52.98	54.76	54.76	54.76	54.76	54.76	54.76	54.76	54.76	54.76	54.76	54.76	54.76	54.76	54.76	54.76	54.76	54.76	54.76	54.76	54.76	54.76	54.76	54.76	54.76	54.76	54.76	54.76	56.55
BRA	7.14	7.14	7.14	7.14	7.14	7.14	7.14	14.29	14.29	14.29	22.62	26.79	37.8	40.18	50.3	50.3	50.3	59.52	59.52	59.52	61.9	63.69	63.69	63.69	63.69	63.69	63.69	63.69	63.69	63.69	63.69	63.69	63.69	63.69	63.69	63.69	63.69	63.69	61.31	67.56	67.56	67.56	67.56	67.56	67.56	67.56	67.56	67.56	67.56
BRA	7.14	7.14	7.14	7.14	7.14	7.14	7.14	14.29	14.29	14.29	22.62	26.79	39.88	42.26	47.02	47.02	47.02	56.55	56.55	56.55	61.31	63.1	63.1	63.1	63.1	63.1	63.1	63.1	63.1	63.1	63.1	63.1	63.1	63.1	63.1	66.67	63.1	66.67	63.1	70.24	70.24	70.24	70.24	70.24	70.24	67.86	67.86	67.86	67.86
BRA	7.14	7.14	7.14	7.14	7.14	7.14	7.14	14.29	14.29	14.29	33.93	45.83	49.4	51.79	56.55	56.55	57.74	60.42	60.42	60.42	60.42	62.2	62.2	62.2	62.2	62.2	62.2	62.2	62.2	62.2	62.2	62.2	62.2	62.2	62.2	62.2	65.77	65.77	65.77	65.77	65.77	65.77	65.77	65.77	65.77	64.58	64.58	64.58	64.58
BRA	7.14	7.14	7.14	7.14	7.14	7.14	7.14	14.29	14.29	14.29	35.12	44.05	47.62	47.62	53.57	53.57	53.57	53.57	53.57	53.57	53.57	55.36	55.36	55.36	55.36	55.36	55.36	55.36	55.36	55.36	55.36	55.36	55.36	55.36	55.36	55.36	55.36	55.36	55.36	55.36	55.36	55.36	55.36	55.36	55.36	55.36	55.36	55.36	55.36
BRA	11.31	11.31	11.31	11.31	11.31	11.31	11.31	39.88	39.88	39.88	41.07	53.57	53.57	53.57	55.36	55.36	55.36	55.36	55.36	55.36	55.36	57.14	57.14	57.14	58.93	58.93	58.93	58.93	58.93	58.93	58.93	58.93	57.74	57.74	57.74	57.74	57.74	57.74	57.74	57.74	57.74	57.74	57.74	57.74	57.74	57.74	57.74	57.74	57.74
BRA	11.31	11.31	11.31	11.31	11.31	11.31	11.31	41.07	41.07	41.07	41.07	53.57	53.57	53.57	50	53.57	53.57	53.57	53.57	53.57	53.57	55.36	55.36	55.36	58.93	58.93	58.93	58.93	58.93	58.93	58.93	58.93	58.93	58.93	58.93	58.93	58.93	58.93	58.93	58.93	58.93	58.93	58.93	58.93	58.93	58.93	58.93	58.93	58.93
BRA	7.14	7.14	7.14	7.14	7.14	7.14	7.14	36.9	36.9	36.9	36.9	49.4	51.19	51.19	54.76	54.76	54.76	55.95	59.52	59.52	59.52	61.31	61.31	61.31	61.31	61.31	63.1	63.1	63.1	63.1	63.1	63.1	63.1	64.88	64.88	64.88	64.88	64.88	64.88	64.88	64.88	64.88	64.88	64.88	64.88	64.88	64.88	64.88	63.69
BRA	7.14	7.14	7.14	7.14	7.14	7.14	7.14	36.9	36.9	36.9	36.9	49.4	52.98	52.98	54.76	54.76	54.76	54.76	58.33	58.33	58.33	60.12	60.12	60.12	60.12	60.12	61.9	61.9	61.9	61.9	61.9	61.9	61.9	63.69	63.69	63.69	63.69	63.69	63.69	63.69	63.69	63.69	63.69	63.69	63.69	63.69	63.69	63.69	63.69
BRA	7.14	7.14	7.14	7.14	7.14	7.14	7.14	14.29	14.29	14.29	14.29	35.12	39.58	39.58	54.17	54.17	54.17	54.17	54.17	54.17	54.17	55.95	55.95	55.95	55.95	55.95	58.33	58.33	58.33	56.55	58.33	58.33	58.33	58.33	58.33	58.33	58.33	58.33	58.93	58.93	62.5	62.5	62.5	62.5	62.5	62.5	62.5	62.5	62.5
BRA	7.14	7.14	7.14	7.14	7.14	7.14	7.14	14.29	14.29	14.29	14.29	35.12	38.69	38.69	54.17	54.17	54.17	54.17	54.17	54.17	54.17	55.95	55.95	55.95	55.95	63.1	65.48	65.48	65.48	65.48	69.05	69.05	69.05	69.05	69.05	69.05	69.05	69.05	69.05	69.05	69.05	69.05	69.05	69.05	69.05	69.05	69.05	69.05	69.05
BRA	7.14	7.14	7.14	7.14	7.14	7.14	7.14	14.29	14.29	14.29	30.95	42.86	42.86	52.38	52.38	52.38	56.55	64.88	68.45	68.45	68.45	70.24	70.24	70.24	70.24	70.24	70.24	70.24	70.24	70.24	70.24	70.24	70.24	70.24	70.24	70.24	70.24	70.24	70.24	70.24	70.24	70.24	70.24	70.24	70.24	70.24	70.24	70.24	70.24
BRA	7.14	7.14	7.14	7.14	7.14	7.14	7.14	14.29	14.29	14.29	32.14	33.93	37.5	47.02	47.02	47.02	57.74	64.88	67.26	67.26	67.26	69.05	69.05	69.05	69.05	69.05	69.05	69.05	69.05	69.05	69.05	69.05	69.05	69.05	69.05	69.05	69.05	69.05	69.05	69.05	69.05	69.05	69.05	69.05	69.05	69.05	69.05	69.05	69.05
BRA	10.71	10.71	10.71	10.71	13.1	13.1	13.1	20.24	20.24	20.24	32.44	39.29	42.86	55.95	57.14	57.14	57.14	53.57	53.57	53.57	54.76	56.55	56.55	56.55	57.44	57.44	62.2	61.9	61.9	61.9	61.9	61.9	61.9	61.9	61.9	61.9	63.69	63.69	63.69	63.69	63.69	63.69	64.58	64.58	64.58	64.58	64.58	64.58	64.58
BRA	10.71	10.71	10.71	10.71	13.1	13.1	13.1	20.24	20.24	20.24	27.38	38.1	41.67	55.95	58.33	58.33	58.33	54.76	54.76	54.76	59.52	61.31	61.31	61.31	63.1	63.1	65.48	63.1	63.1	63.1	63.1	63.1	63.1	63.1	63.1	63.1	64.88	64.88	64.88	64.88	64.88	64.88	64.88	64.88	64.88	64.88	64.88	64.88	64.88
BRA	7.14	7.14	7.14	7.14	7.14	7.14	9.52	19.05	19.05	25	30.36	59.52	59.52	58.93	58.93	58.93	58.93	62.5	62.5	62.5	62.5	64.29	64.29	64.29	64.29	64.29	64.29	64.29	64.29	64.29	64.29	65.18	65.18	65.18	66.07	66.07	66.07	66.07	66.07	66.07	66.07	66.07	69.64	69.64	69.64	69.64	68.45	64.88	64.88
BRA	7.14	7.14	7.14	7.14	7.14	7.14	9.52	21.43	21.43	28.57	36.9	60.71	60.71	58.93	58.93	58.93	58.93	62.5	62.5	62.5	62.5	64.29	64.29	64.29	64.29	64.29	64.29	64.29	64.29	64.29	64.29	64.29	64.29	64.29	66.07	66.07	66.07	66.07	66.07	66.07	66.07	66.07	69.64	69.64	69.64	69.64	69.64	64.88	64.88
BRA	7.14	7.14	7.14	7.14	7.14	7.14	7.14	14.29	14.29	14.29	21.43	39.88	44.64	44.64	46.43	47.62	47.62	51.19	56.55	56.55	56.55	58.33	58.33	58.33	58.33	58.33	58.33	58.33	58.33	58.33	58.33	58.33	58.33	58.33	58.33	58.33	58.33	58.33	58.33	58.33	58.33	58.33	58.33	57.14	57.14	57.14	57.14	57.14	57.14
BRA	7.14	7.14	7.14	7.14	7.14	7.14	7.14	14.29	14.29	14.29	23.81	41.07	44.64	44.64	48.21	48.21	48.21	52.98	56.55	56.55	56.55	58.33	58.33	58.33	58.33	58.33	58.33	58.33	58.33	58.33	58.33	58.33	58.33	58.33	58.33	58.33	58.33	58.33	58.33	58.33	58.33	58.33	58.33	55.95	55.95	55.95	55.95	55.95	55.95
BRA	13.1	13.1	13.1	13.1	13.1	13.1	13.1	30.95	32.14	32.14	44.64	48.81	52.38	54.17	55.36	55.36	55.36	56.25	58.63	58.63	58.63	60.42	60.42	60.42	60.42	60.42	60.42	60.42	60.42	60.42	60.42	60.42	60.42	60.42	60.42	60.42	60.42	60.42	60.42	60.42	61.31	61.31	61.31	61.31	61.31	61.31	61.31	61.31	61.31
BRA	13.1	13.1	13.1	13.1	13.1	13.1	13.1	32.14	34.52	34.52	48.81	52.98	56.55	56.55	58.93	58.93	58.93	58.93	58.93	58.93	58.93	60.71	60.71	60.71	60.71	60.71	60.71	60.71	60.71	60.71	60.71	60.71	60.71	60.71	60.71	60.71	60.71	60.71	60.71	60.71	62.5	62.5	62.5	62.5	62.5	62.5	62.5	62.5	62.5
BRA	7.14	7.14	7.14	7.14	7.14	7.14	7.14	14.29	20.24	20.24	33.63	35.42	43.15	43.15	43.15	50.6	53.57	53.57	53.57	53.57	53.57	55.36	55.36	55.36	55.36	55.36	55.36	55.36	55.36	55.36	58.04	58.04	58.04	58.04	58.04	58.04	58.04	58.04	58.04	58.04	58.04	58.04	61.61	61.61	61.61	61.61	61.61	66.37	66.37
BRA	7.14	7.14	7.14	7.14	7.14	7.14	7.14	14.29	21.43	21.43	23.81	25.6	39.88	39.88	39.88	52.98	54.76	54.76	54.76	54.76	54.76	56.55	56.55	56.55	56.55	56.55	56.55	56.55	56.55	56.55	56.55	56.55	56.55	56.55	56.55	56.55	56.55	56.55	56.55	58.33	58.33	58.33	58.33	58.33	58.33	58.33	58.33	63.1	63.1
BRA	10.42	10.42	10.42	10.42	10.42	10.42	21.73	27.68	30.36	30.36	30.36	40.48	42.26	45.83	45.83	51.79	53.57	53.57	53.57	53.57	53.57	55.36	55.36	55.36	55.36	55.36	62.5	62.5	62.5	62.5	62.5	62.5	62.5	62.5	62.5	62.5	66.07	66.07	66.07	66.07	66.07	66.07	66.07	66.07	66.07	66.07	66.07	66.07	66.07
BRB	13.1	13.1	13.1	13.1	13.1	13.1	13.1	13.1	13.1	13.1	13.1	39.88	39.88	47.02	47.02	47.02	47.02	47.02	47.02	47.02	47.02	47.02	54.17	54.17	54.17	54.17	54.17	54.17	67.86	67.86	67.86	67.86	67.86	71.43	71.43	71.43	73.21	73.21	73.21	73.21	75	75	75	75	77.38	77.38	77.38	77.38	77.38
BRN	17.86	17.86	17.86	22.62	22.62	29.76	29.76	42.26	42.26	42.26	42.26	42.26	42.26	42.26	42.26	42.26	42.26	42.26	44.05	44.05	44.05	46.43	46.43	46.43	46.43	46.43	46.43	46.43	46.43	46.43	46.43	46.43	46.43	46.43	46.43	46.43	50	50	50	50	50	50	50	50	50	50	50	50	50
BTN	29.76	29.76	29.76	29.76	29.76	31.55	31.55	31.55	31.55	31.55	31.55	31.55	32.74	32.74	32.74	32.74	32.74	36.31	36.31	36.31	38.69	64.88	64.88	64.88	64.88	64.88	64.88	64.88	64.88	64.88	64.88	64.88	64.88	64.88	64.88	64.88	64.88	64.88	64.88	64.88	64.88	64.88	67.26	67.26	67.26	67.26	67.26	67.26	67.26
BWA	8.93	8.93	8.93	8.93	8.93	8.93	8.93	8.93	8.93	8.93	28.57	28.57	28.57	37.5	37.5	37.5	37.5	37.5	37.5	39.29	39.29	39.29	41.67	41.67	41.67	45.24	45.24	61.31	61.31	61.31	61.31	61.31	61.31	61.31	61.31	61.31	61.31	61.31	61.31	61.31	61.31	61.31	61.31	61.31	61.31	61.31	61.31	61.31	61.31
CAF	0	0	0	0	0	0	0	0	7.14	7.14	7.14	7.14	7.14	7.14	7.14	7.14	7.14	7.14	7.14	7.14	44.05	44.05	44.05	44.05	44.05	44.05	44.05	44.05	44.05	44.05	44.05	44.05	44.05	44.05	44.05	44.05	44.05	44.05	44.05	44.05	44.05	47.62	47.62	47.62	47.62	47.62	47.62	47.62	47.62
CAN	13.1	20.24	20.24	20.24	25	25	32.14	32.14	32.14	32.14	47.62	51.19	51.19	51.19	51.19	51.19	51.19	51.19	53.57	53.57	53.57	59.52	59.52	59.52	65.48	65.48	65.48	65.48	65.48	65.48	65.48	67.26	67.26	67.26	67.26	67.26	67.26	67.26	69.64	69.64	69.64	69.64	69.64	69.64	69.64	71.43	71.43	71.43	71.43
CAN	21.43	21.43	21.43	21.43	21.43	21.43	26.79	29.17	29.17	29.17	34.52	61.31	61.31	61.31	61.31	61.31	61.31	61.31	61.31	61.31	63.69	63.69	63.69	63.69	63.69	63.69	63.69	63.69	63.69	63.69	63.69	63.69	63.69	63.69	63.69	63.69	63.69	63.69	63.69	63.69	63.69	63.69	63.69	63.69	63.69	67.26	69.64	73.21	73.21
CAN	13.1	13.1	13.1	13.1	13.1	13.1	17.86	34.52	36.9	39.29	46.43	48.81	52.98	52.98	52.98	52.98	52.98	55.36	55.36	58.93	58.93	58.93	58.93	58.93	58.93	58.93	61.31	61.31	61.31	61.31	61.31	61.31	61.31	61.31	61.31	61.31	61.31	61.31	61.31	61.31	61.31	61.31	63.1	63.1	63.1	66.67	66.67	66.67	66.67
CAN	3.57	3.57	3.57	7.14	7.14	11.9	11.9	11.9	11.9	15.48	34.52	36.9	36.9	55.95	55.95	58.33	58.33	58.33	58.33	69.05	69.05	69.05	69.05	69.05	69.05	69.05	69.05	69.05	69.05	69.05	69.05	70.83	70.83	70.83	70.83	70.83	70.83	70.83	70.83	73.21	73.21	73.21	73.21	73.21	73.21	75	75	75	75
CAN	3.57	3.57	3.57	3.57	3.57	3.57	3.57	17.86	30.95	30.95	39.29	42.86	51.79	51.79	51.79	51.79	51.79	59.52	64.29	64.29	67.86	67.86	67.86	67.86	67.86	67.86	67.86	67.86	67.86	67.86	67.86	67.86	67.86	67.86	67.86	67.86	67.86	67.86	67.86	70.24	70.24	72.62	72.62	72.62	72.62	76.19	76.19	76.19	76.19
CAN	9.52	9.52	9.52	17.86	17.86	17.86	17.86	21.43	21.43	36.9	40.48	42.26	42.26	42.26	42.26	42.26	55.95	65.48	69.05	69.05	69.05	69.05	69.05	69.05	69.05	69.05	69.05	69.05	69.05	69.05	69.05	69.05	69.05	69.05	69.05	69.05	69.05	69.05	69.05	69.05	69.05	69.05	69.05	69.05	69.05	72.62	72.62	72.62	72.62
CAN	3.57	3.57	3.57	3.57	3.57	3.57	3.57	3.57	3.57	3.57	22.62	25	32.14	35.71	35.71	50	50	50	50	53.57	53.57	58.33	58.33	58.33	58.33	58.33	58.33	58.33	58.33	58.33	58.33	58.33	58.33	60.12	60.12	63.69	70.83	70.83	70.83	70.83	70.83	70.83	70.83	70.83	70.83	72.62	72.62	72.62	72.62
CAN	3.57	3.57	3.57	3.57	3.57	5.36	5.36	13.1	13.1	16.67	20.24	41.67	46.43	46.43	51.19	51.19	51.19	51.19	51.19	58.33	58.33	58.33	58.33	58.33	58.33	58.33	58.33	58.33	58.33	58.33	58.33	58.33	58.33	58.33	58.33	58.33	58.33	58.33	58.33	58.33	58.33	58.33	58.33	58.33	58.33	61.9	61.9	61.9	61.9
CAN	12.5	12.5	12.5	12.5	12.5	12.5	16.67	20.24	22.62	22.62	45.24	57.74	59.52	59.52	59.52	59.52	59.52	59.52	59.52	61.9	61.9	61.9	63.69	63.69	63.69	63.69	63.69	63.69	63.69	63.69	63.69	63.69	63.69	63.69	63.69	63.69	63.69	63.69	63.69	63.69	63.69	63.69	63.69	63.69	63.69	67.26	67.26	67.26	67.26
CAN	7.14	7.14	7.14	9.52	9.52	13.1	13.1	16.67	19.05	30.95	54.76	59.52	61.9	61.9	61.9	69.05	69.05	69.05	69.05	69.05	69.05	69.05	69.05	69.05	69.05	69.05	69.05	69.05	69.05	69.05	69.05	69.05	69.05	69.05	69.05	69.05	69.05	69.05	69.05	69.05	69.05	69.05	69.05	69.05	69.05	72.62	72.62	72.62	72.62
CAN	3.57	3.57	3.57	5.95	7.14	15.48	30.95	33.33	35.71	39.29	48.81	48.81	48.81	52.38	52.38	55.95	55.95	60.71	60.71	60.71	60.71	60.71	62.5	62.5	62.5	62.5	62.5	62.5	62.5	62.5	62.5	62.5	62.5	62.5	62.5	62.5	62.5	62.5	62.5	62.5	62.5	62.5	62.5	62.5	62.5	66.07	66.07	66.07	66.07
CAN	3.57	3.57	3.57	3.57	3.57	3.57	3.57	5.95	5.95	5.95	15.48	23.81	27.38	29.17	45.83	45.83	45.83	48.21	48.21	48.21	52.38	52.38	52.38	52.38	52.38	52.38	52.38	52.38	52.38	52.38	52.38	52.38	52.38	55.95	55.95	55.95	55.95	55.95	55.95	55.95	55.95	55.95	55.95	55.95	55.95	59.52	59.52	59.52	59.52
CAN	3.57	7.14	7.14	7.14	7.14	7.14	9.52	9.52	9.52	9.52	35.12	35.12	44.64	44.64	44.64	44.64	64.29	64.29	64.29	66.67	70.24	70.24	70.24	70.24	70.24	70.24	70.24	70.24	70.24	70.24	70.24	70.24	70.24	70.24	70.24	70.24	70.24	70.24	70.24	70.24	70.24	70.24	70.24	70.24	70.24	73.81	73.81	73.81	73.81
CAN	7.74	7.74	7.74	10.12	10.12	17.26	22.62	23.81	29.76	29.76	42.26	42.26	54.76	54.76	61.31	61.31	61.31	62.2	62.2	62.2	62.2	62.2	62.2	62.2	62.2	62.2	63.39	63.39	63.39	62.2	62.2	62.2	62.2	62.2	62.2	62.2	62.2	62.2	62.2	62.2	62.2	62.2	62.2	62.2	62.2	63.1	63.1	63.1	63.1
CHE	26.79	24.4	24.4	24.4	27.98	27.98	27.98	33.33	33.33	33.33	40.48	58.93	60.12	60.12	60.12	60.12	60.12	60.12	60.12	60.12	60.12	60.12	60.12	60.12	60.12	60.12	60.12	60.12	60.12	60.12	60.12	60.12	60.12	60.12	60.12	60.12	60.12	60.12	60.12	60.12	60.12	60.12	60.12	60.12	60.12	60.12	60.12	60.12	60.12
CHL	0	0	0	0	0	0	0	0	7.14	21.43	37.5	37.5	44.64	44.64	44.64	42.26	42.26	42.26	42.26	55.95	60.71	60.71	60.71	60.71	67.86	67.86	67.86	67.86	67.86	67.86	67.86	67.86	67.86	71.43	71.43	71.43	71.43	71.43	71.43	71.43	71.43	71.43	71.43	71.43	71.43	71.43	71.43	71.43	71.43
CHN	72.02	72.02	72.02	72.02	72.02	72.02	72.02	72.02	72.02	73.81	73.81	73.81	61.31	61.31	61.31	61.31	61.31	61.31	61.31	57.74	57.74	57.74	61.31	61.31	61.31	61.31	61.31	61.31	61.31	61.31	61.31	61.31	58.93	58.93	58.93	58.93	58.93	58.93	58.93	58.93	58.93	58.93	58.93	58.93	58.93	58.93	58.93	58.93	58.93
CHN	72.62	72.62	72.62	72.62	72.62	72.62	72.62	72.62	72.62	72.62	72.62	72.62	72.62	72.62	72.62	72.62	72.62	72.62	72.62	67.26	67.26	69.64	73.21	73.21	73.21	73.21	73.21	73.21	73.21	73.21	73.21	73.21	73.21	73.21	73.21	73.21	73.21	73.21	73.21	73.21	75.6	75.6	75.6	75.6	75.6	75.6	75.6	75.6	75.6
CHN	69.64	69.64	69.64	69.64	69.64	69.64	69.64	71.43	71.43	71.43	71.43	71.43	71.43	71.43	71.43	67.86	67.86	67.86	67.86	60.12	60.12	60.12	63.69	63.69	63.69	63.69	63.69	63.69	63.69	63.69	63.69	63.69	63.69	63.69	63.69	63.69	63.69	63.69	63.69	63.69	63.69	63.69	63.69	63.69	63.69	61.31	61.31	61.31	61.31
CHN	68.45	68.45	68.45	68.45	68.45	68.45	68.45	67.26	67.26	67.26	67.26	67.26	67.26	69.05	69.05	69.05	69.05	69.05	69.05	65.48	65.48	65.48	69.05	69.05	69.05	69.05	69.05	69.05	69.05	69.05	69.05	69.05	66.67	66.67	66.67	66.67	66.67	66.67	66.67	66.67	66.67	66.67	66.67	66.67	66.67	65.48	65.48	65.48	65.48
CHN	69.05	69.05	69.05	69.05	69.05	69.05	69.05	69.05	69.05	69.05	67.86	67.86	67.86	70.24	70.24	70.24	70.24	70.24	70.24	70.24	70.24	70.24	73.81	73.81	73.81	73.81	73.81	73.81	73.81	73.81	73.81	73.81	73.81	73.81	73.81	73.81	73.81	73.81	73.81	73.81	73.81	73.81	73.81	73.81	73.81	73.81	73.81	73.81	72.62
CHN	58.93	58.93	58.93	58.93	58.93	58.93	58.93	58.93	60.71	60.71	60.71	60.71	60.71	60.71	60.71	60.71	60.71	60.71	58.93	58.93	58.93	58.93	62.5	62.5	62.5	64.88	64.88	64.88	64.88	64.88	64.88	64.88	64.88	64.88	62.5	62.5	62.5	62.5	62.5	62.5	62.5	62.5	62.5	62.5	62.5	58.93	56.55	56.55	56.55
CHN	65.48	67.26	67.26	67.26	64.29	64.29	64.29	64.29	64.29	64.29	64.29	64.29	64.29	64.29	64.29	64.29	64.29	64.29	60.71	60.71	60.71	60.71	64.29	64.29	64.29	63.1	63.1	63.1	63.1	63.1	63.1	63.1	60.71	60.71	60.71	60.71	60.71	60.71	60.71	60.71	60.71	60.71	60.71	58.33	58.33	58.33	58.33	58.33	58.33
CHN	70.83	70.83	70.83	70.83	70.83	70.83	70.83	70.83	72.62	72.62	70.24	70.24	70.24	70.24	70.24	70.24	70.24	70.24	70.24	72.02	72.02	72.02	75.6	75.6	75.6	75.6	75.6	75.6	75.6	75.6	75.6	75.6	75.6	75.6	75.6	75.6	75.6	75.6	75.6	75.6	75.6	75.6	58.93	58.93	58.93	58.93	58.93	58.93	58.93
CHN	74.4	74.4	74.4	74.4	74.4	74.4	74.4	72.62	72.62	72.62	72.62	72.62	72.62	70.83	70.83	70.83	70.83	67.26	67.26	67.26	63.69	63.69	67.26	67.26	67.26	67.26	68.45	68.45	68.45	68.45	68.45	68.45	66.07	66.07	66.07	66.07	66.07	66.07	66.07	66.07	66.07	66.07	64.88	64.88	64.88	64.88	64.88	64.88	64.88
CHN	82.14	82.14	82.14	80.95	80.95	80.95	79.17	79.17	79.17	79.17	79.17	80.95	80.95	80.95	80.95	79.76	79.76	79.76	79.76	79.76	79.76	77.98	81.55	81.55	81.55	81.55	81.55	81.55	81.55	81.55	81.55	81.55	81.55	78.57	78.57	78.57	78.57	78.57	78.57	78.57	78.57	78.57	78.57	76.19	76.19	76.19	76.19	74.4	74.4
CHN	71.43	71.43	71.43	71.43	73.21	73.21	73.21	73.21	73.21	73.21	73.21	73.21	73.21	73.21	73.21	73.21	73.21	73.21	73.21	71.43	71.43	69.05	72.62	70.83	69.05	69.05	69.05	69.05	69.05	69.05	69.05	69.05	69.05	69.05	69.05	69.05	69.05	69.05	69.05	69.05	69.05	69.05	69.05	69.05	69.05	69.05	69.05	69.05	66.67
CHN	55.95	55.95	55.95	55.95	55.95	55.95	55.95	55.95	55.95	55.95	57.74	57.74	57.74	57.74	57.74	57.74	57.74	57.74	57.74	52.38	52.38	52.38	55.95	55.95	55.95	55.95	55.95	55.95	55.95	55.95	55.95	55.95	55.95	53.57	53.57	53.57	53.57	53.57	53.57	53.57	53.57	53.57	53.57	53.57	53.57	53.57	53.57	53.57	53.57
CHN	77.98	77.98	77.98	77.98	77.98	77.98	77.98	77.98	77.98	77.98	77.98	77.98	77.98	77.98	77.98	77.98	77.98	77.98	77.98	74.4	74.4	74.4	77.98	77.98	77.98	77.98	77.98	77.98	77.98	77.98	77.98	77.98	75.6	79.17	79.17	79.17	73.81	73.81	73.81	73.81	73.81	73.81	73.81	73.81	73.81	73.81	73.81	73.81	77.38
CHN	66.07	66.07	66.07	66.07	66.07	55.95	55.95	55.95	55.95	55.95	55.95	55.95	55.95	55.95	55.95	55.95	55.95	55.95	55.95	50.6	54.17	54.17	59.52	59.52	59.52	59.52	59.52	59.52	59.52	59.52	59.52	59.52	59.52	57.14	57.14	57.14	57.14	57.14	57.14	57.14	57.14	57.14	57.14	57.14	57.14	57.14	57.14	57.14	57.14
CHN	66.67	66.67	66.67	66.67	66.67	66.67	66.67	66.67	66.67	66.67	66.67	66.67	66.67	64.88	64.88	64.88	64.88	66.67	66.67	64.88	64.88	64.88	68.45	68.45	68.45	70.83	70.83	70.83	70.83	70.83	70.83	70.83	68.45	68.45	68.45	68.45	68.45	68.45	68.45	68.45	68.45	68.45	68.45	68.45	68.45	68.45	68.45	68.45	68.45
CHN	70.83	70.83	70.83	70.83	70.83	70.83	70.83	70.83	70.83	70.83	70.83	70.83	70.83	70.83	70.83	66.07	66.07	66.07	66.07	66.07	66.07	66.07	69.64	69.64	69.64	69.64	69.64	69.64	66.07	66.07	66.07	66.07	66.07	66.07	66.07	66.07	66.07	66.07	63.69	63.69	63.69	63.69	63.69	63.69	63.69	63.69	63.69	63.69	63.69
CHN	79.76	79.76	79.76	79.76	79.76	79.76	79.76	79.76	79.76	79.76	79.76	79.76	79.76	76.19	76.19	73.81	73.81	73.81	73.81	70.24	72.02	63.69	67.26	67.26	67.26	67.26	67.26	67.26	67.26	67.26	67.26	67.26	64.88	64.88	64.88	64.88	61.31	61.31	61.31	61.31	61.31	61.31	61.31	61.31	61.31	61.31	61.31	61.31	61.31
CHN	66.07	66.07	66.07	66.07	66.07	66.07	66.07	66.07	66.07	66.07	66.07	66.07	66.07	66.07	67.86	67.86	67.86	66.07	63.69	63.69	52.98	52.98	56.55	56.55	56.55	56.55	56.55	56.55	56.55	56.55	56.55	56.55	56.55	56.55	56.55	56.55	56.55	56.55	56.55	56.55	52.98	52.98	52.98	52.98	52.98	52.98	52.98	52.98	52.98
CHN	61.9	61.9	61.9	61.9	61.9	61.9	61.9	61.9	61.9	63.69	60.12	60.12	60.12	60.12	60.12	60.12	60.12	60.12	60.12	54.76	54.76	54.76	58.33	58.33	55.95	55.95	55.95	55.95	55.95	55.95	55.95	55.95	55.95	55.95	55.95	55.95	55.95	55.95	55.95	55.95	55.95	55.95	55.95	55.95	55.95	55.95	55.95	55.95	55.95
CHN	64.88	64.88	64.88	64.88	64.88	64.88	61.31	61.31	61.31	61.31	61.31	61.31	63.1	63.1	63.1	63.1	63.1	63.1	63.1	60.71	60.71	60.71	64.29	64.29	64.29	66.67	66.67	66.67	66.67	66.67	66.67	66.67	66.67	66.67	66.67	66.67	66.67	66.67	66.67	66.67	66.67	66.67	66.67	66.67	66.67	66.67	66.67	66.67	66.67
CHN	76.19	76.19	76.19	73.81	70.24	70.24	70.24	70.24	70.24	70.24	70.24	70.24	70.24	70.24	70.24	70.24	66.67	66.67	66.67	64.88	64.88	63.1	63.1	63.1	63.1	63.1	63.1	63.1	63.1	63.1	63.1	63.1	63.1	63.1	63.1	60.71	60.71	60.71	64.29	64.29	64.29	64.29	64.29	64.29	64.29	64.29	64.29	64.29	64.29
CHN	72.02	72.02	72.02	72.02	72.02	72.02	72.02	72.02	72.02	72.02	72.02	70.24	70.24	69.05	69.05	69.05	69.05	69.05	69.05	54.76	54.76	54.76	58.33	58.33	58.33	58.33	55.95	55.95	55.95	55.95	55.95	55.95	55.95	55.95	55.95	55.95	55.95	55.95	53.57	53.57	53.57	53.57	53.57	53.57	53.57	53.57	53.57	53.57	53.57
CHN	70.83	70.83	70.83	70.83	70.83	69.64	69.64	69.64	69.64	69.64	69.64	71.43	71.43	71.43	71.43	71.43	71.43	71.43	70.54	66.96	66.96	66.96	70.54	68.75	68.75	68.75	68.75	68.75	68.75	68.75	68.75	68.75	68.75	68.75	68.75	68.75	68.75	68.75	68.75	68.75	66.37	66.37	68.75	68.75	68.75	68.75	68.75	68.75	68.75
CHN	70.83	70.83	70.83	70.83	70.83	70.83	70.83	70.83	70.83	70.83	70.83	70.83	70.83	70.83	70.83	70.83	70.83	70.83	65.48	65.48	65.48	65.48	69.05	69.05	69.05	69.05	69.05	69.05	69.05	69.05	69.05	69.05	69.05	69.05	69.05	69.05	69.05	69.05	69.05	69.05	69.05	69.05	69.05	69.05	69.05	69.05	69.05	69.05	71.43
CHN	61.31	63.1	63.1	63.1	63.1	63.1	63.1	63.1	63.1	63.1	63.1	63.1	63.1	63.1	63.1	63.1	63.1	63.1	63.1	63.1	60.71	60.71	64.29	64.29	65.48	67.86	67.86	67.86	67.86	67.86	67.86	67.86	67.86	67.86	67.86	67.86	67.86	67.86	67.86	67.86	67.86	67.86	67.86	67.86	67.86	64.29	64.29	64.29	61.31
CHN	72.92	72.92	72.92	72.92	66.67	66.67	66.67	66.67	66.67	61.31	61.31	61.31	61.31	61.31	61.31	61.31	61.31	61.31	61.31	58.93	60.71	60.71	64.29	64.29	64.29	66.67	66.67	66.67	66.67	66.67	66.67	66.67	66.67	66.67	66.67	66.67	66.67	66.67	66.67	66.67	66.67	66.67	66.67	66.67	66.67	66.67	66.67	66.67	66.67
CHN	78.57	78.57	78.57	78.57	78.57	78.57	78.57	78.57	78.57	74.4	74.4	74.4	74.4	74.4	74.4	74.4	74.4	74.4	74.4	69.05	69.05	69.05	72.62	72.62	72.62	72.62	72.62	72.62	72.62	72.62	72.62	72.62	72.62	72.62	72.62	72.62	72.62	72.62	72.62	72.62	72.62	72.62	72.62	72.62	72.62	70.24	70.24	70.24	70.24
CHN	77.98	77.98	77.98	74.4	74.4	72.62	66.67	66.67	66.67	66.67	66.67	66.67	66.67	68.45	68.45	68.45	68.45	60.12	56.55	51.19	51.19	51.19	54.76	54.76	54.76	54.76	54.76	54.76	54.76	54.76	54.76	54.76	54.76	54.76	54.76	54.76	54.76	54.76	54.76	54.76	54.76	54.76	54.76	54.76	54.76	54.76	54.76	54.76	54.76
CHN	70.83	70.83	70.83	70.83	70.83	70.83	70.83	70.83	70.83	70.83	70.83	70.83	70.83	70.83	67.26	67.26	67.26	67.26	67.26	64.88	64.88	64.88	68.45	68.45	68.45	68.45	68.45	68.45	68.45	68.45	68.45	68.45	68.45	68.45	68.45	68.45	68.45	68.45	68.45	68.45	64.88	64.88	64.88	64.88	64.88	62.5	62.5	62.5	62.5
CHN	59.52	59.52	59.52	59.52	59.52	59.52	61.31	61.31	61.31	61.31	61.31	61.31	61.31	61.31	61.31	61.31	61.31	61.31	61.31	59.52	59.52	61.31	64.88	64.88	64.88	67.26	67.26	67.26	67.26	67.26	67.26	67.26	67.26	67.26	67.26	67.26	67.26	67.26	67.26	67.26	67.26	67.26	67.26	67.26	67.26	64.88	63.1	63.1	63.1
CHN	61.31	61.31	61.31	61.31	61.31	61.31	61.31	61.31	61.31	61.31	61.31	61.31	61.31	61.31	61.31	61.31	61.31	57.74	57.74	54.17	54.17	54.17	57.74	57.74	57.74	60.12	60.12	60.12	60.12	60.12	60.12	60.12	60.12	60.12	60.12	60.12	60.12	60.12	57.74	57.74	57.74	57.74	57.74	57.74	57.74	57.74	57.74	57.74	57.74
CHN	73.21	73.21	73.21	73.21	73.21	73.21	73.21	73.21	73.21	73.21	72.02	72.02	72.02	72.02	72.02	72.02	72.02	72.02	71.13	71.13	72.92	72.92	67.56	67.56	67.56	69.94	69.94	69.94	67.56	67.56	67.56	67.56	67.56	59.23	59.23	59.23	59.23	59.23	59.23	59.23	59.23	59.23	59.23	59.23	59.23	59.23	59.23	59.23	59.23
CIV	0	0	0	0	0	3.57	10.71	10.71	10.71	10.71	27.98	27.98	27.98	45.24	45.24	45.24	47.02	49.4	60.12	60.12	60.12	60.12	60.12	60.12	60.12	60.12	60.12	60.12	60.12	60.12	60.12	60.12	60.12	60.12	64.58	64.58	64.58	64.58	64.58	64.58	64.58	64.58	64.58	64.58	64.58	64.58	64.58	64.58	64.58
CMR	5.95	5.95	5.95	5.95	5.95	5.95	5.95	7.74	7.74	7.74	7.74	7.74	42.86	42.86	42.86	42.86	42.86	42.86	42.86	42.86	42.86	42.86	42.86	42.86	42.86	42.86	42.86	42.86	42.86	50	50	50	50	50	50	50	50	50	55.36	55.36	55.36	55.36	55.36	57.14	57.14	57.14	57.14	57.14	57.14
COD	3.57	3.57	3.57	3.57	9.52	13.1	13.1	13.1	13.1	13.1	13.1	13.1	18.45	39.88	41.67	41.67	43.45	43.45	55.95	55.95	55.95	55.95	55.95	55.95	55.95	55.95	57.74	57.74	57.74	57.74	57.74	59.52	59.52	59.52	59.52	59.52	59.52	59.52	59.52	59.52	59.52	59.52	59.52	59.52	59.52	63.99	63.99	63.99	63.99
COG	3.57	3.57	3.57	3.57	3.57	3.57	3.57	3.57	7.14	10.71	10.71	10.71	10.71	13.1	13.1	16.67	16.67	16.67	16.67	16.67	16.67	16.67	64.88	64.88	68.45	75.6	75.6	75.6	75.6	75.6	75.6	75.6	75.6	75.6	75.6	75.6	75.6	75.6	75.6	75.6	75.6	75.6	75.6	75.6	75.6	75.6	75.6	75.6	75.6
COL	10.12	10.12	10.12	11.9	11.9	11.9	24.4	24.4	24.4	24.4	31.55	35.12	35.12	35.12	42.26	42.26	42.26	44.05	44.05	66.07	69.64	69.64	69.64	69.64	69.64	69.64	69.64	69.64	73.21	76.79	76.79	76.79	80.36	80.36	80.36	80.36	80.36	80.36	80.36	77.98	77.98	77.98	77.98	77.98	77.98	77.98	77.98	77.98	77.98
CPV	12.5	12.5	12.5	12.5	12.5	12.5	12.5	12.5	12.5	12.5	22.02	22.02	22.02	23.81	36.31	36.31	36.31	41.07	41.07	41.07	41.07	42.86	55.95	55.95	55.95	55.95	60.71	60.71	60.71	60.71	60.71	60.71	60.71	60.71	60.71	60.71	60.71	60.71	60.71	60.71	60.71	60.71	60.71	66.67	66.67	66.67	66.67	66.67	66.67
CRI	16.67	16.67	16.67	16.67	28.57	28.57	33.33	33.33	33.33	33.33	33.33	50	50	50	50	55.36	55.36	55.36	55.36	55.36	55.36	55.36	55.36	55.36	55.36	55.36	57.74	57.74	57.74	57.74	57.74	57.74	57.74	59.52	59.52	59.52	59.52	59.52	58.33	58.33	58.33	58.33	58.33	58.33	58.33	58.33	58.33	58.33	58.33
CUB	8.93	8.93	8.93	8.93	17.26	17.26	17.26	17.26	17.26	17.26	17.26	17.26	17.26	17.26	27.98	27.98	27.98	35.12	51.19	51.19	51.19	51.19	51.19	51.19	51.19	51.19	56.55	56.55	62.5	62.5	62.5	62.5	64.88	64.88	64.88	64.88	66.67	66.67	66.67	66.67	66.67	66.67	73.21	73.21	73.21	73.21	73.21	73.21	73.21
CYP	7.14	7.14	7.14	7.14	14.29	14.29	17.86	28.57	28.57	32.14	36.9	36.9	36.9	36.9	36.9	36.9	36.9	46.43	70.24	70.24	70.24	70.24	70.24	70.24	70.24	70.24	70.24	70.24	70.24	72.62	72.62	72.62	72.62	72.62	72.62	72.62	72.62	72.62	72.62	72.62	72.62	77.38	77.38	77.38	77.38	77.38	77.38	77.38	77.38
CZE	19.64	19.64	19.64	22.02	25.6	39.88	41.67	46.43	48.81	53.57	60.71	60.71	73.21	73.21	73.21	73.21	73.21	75	75	75	75	77.38	77.38	77.38	77.38	77.38	77.38	72.02	72.02	72.02	72.02	72.02	72.02	72.02	72.02	72.02	72.02	72.02	72.02	68.45	68.45	68.45	68.45	68.45	68.45	63.69	61.31	61.31	61.31
DEU	27.98	27.98	27.98	30.36	33.04	33.04	33.04	33.04	33.04	33.04	38.99	38.99	41.96	43.75	45.54	52.08	62.5	62.5	62.5	62.5	62.5	62.5	62.5	62.5	62.5	62.5	64.29	64.29	64.29	64.29	64.29	65.18	65.18	65.18	65.18	65.18	65.18	65.18	65.18	65.18	65.18	65.18	65.18	65.18	65.18	65.18	65.18	65.18	65.18
DJI	0	0	0	0	0	0	0	0	0	0	0	0	26.19	33.33	33.33	33.33	41.67	72.62	72.62	72.62	72.62	72.62	72.62	72.62	72.62	72.62	72.62	72.62	72.62	72.62	72.62	72.62	72.62	72.62	72.62	72.62	72.62	72.62	72.62	72.62	72.62	72.62	72.62	72.62	72.62	72.62	72.62	72.62	72.62
DMA	0	0	0	0	0	0	0	0	0	0	0	0	0	0	0	0	20.83	30.36	30.36	30.36	30.36	30.36	33.93	33.93	33.93	33.93	65.48	65.48	65.48	65.48	65.48	65.48	65.48	65.48	65.48	65.48	65.48	65.48	65.48	65.48	65.48	70.83	70.83	70.83	70.83	73.21	73.21	73.21	73.21
DNK	22.62	22.62	22.62	22.62	26.19	32.74	32.74	48.81	50.6	50.6	50.6	55.36	59.52	59.52	59.52	59.52	59.52	59.52	59.52	59.52	59.52	59.52	59.52	59.52	59.52	59.52	59.52	59.52	59.52	59.52	59.52	61.9	61.9	61.9	61.9	61.9	61.9	61.9	61.9	61.9	59.52	59.52	59.52	59.52	59.52	61.9	61.9	61.9	61.9
DOM	7.14	7.14	7.14	7.14	7.14	7.14	10.71	10.71	10.71	10.71	16.07	30.36	30.36	60.71	67.86	67.86	72.62	72.62	72.62	72.62	72.62	72.62	72.62	72.62	72.62	72.62	72.62	72.62	72.62	72.62	72.62	72.62	72.62	72.62	72.62	72.62	72.62	72.62	72.62	72.62	72.62	72.62	72.62	75	75	75	75	75	75
DZA	3.57	3.57	3.57	3.57	10.71	10.71	19.64	19.64	23.21	23.21	23.21	25	25	25	25	25	27.38	56.55	56.55	56.55	56.55	56.55	56.55	56.55	63.99	63.99	63.99	63.99	63.99	63.99	63.99	63.99	63.99	63.99	63.99	63.99	63.99	63.99	63.99	67.56	67.56	67.56	67.56	67.56	67.56	67.56	67.56	67.56	67.56
ECU	7.74	7.74	7.74	7.74	7.74	7.74	7.74	25.6	25.6	40.48	41.37	71.13	71.13	75.89	75.89	75.89	75.89	75.89	75.89	75.89	75.89	75.89	75.89	75.89	75.89	75.89	75	75	75	75	75	78.57	78.57	78.57	78.57	78.57	78.57	78.57	78.57	78.57	78.57	78.57	78.57	78.57	78.57	78.57	78.57	78.57	78.57
EGY	9.52	9.52	9.52	16.67	16.67	16.67	16.67	16.67	16.67	23.81	28.57	28.57	28.57	35.71	35.71	35.71	35.71	35.71	42.86	68.45	68.45	68.45	68.45	68.45	68.45	68.45	68.45	68.45	68.45	68.45	68.45	68.45	68.45	68.45	68.45	68.45	68.45	68.45	68.45	68.45	68.45	68.45	68.45	68.45	68.45	68.45	68.45	68.45	68.45
ERI	0	0	0	0	0	7.14	7.14	7.14	7.14	7.14	14.29	14.29	14.29	14.29	14.29	14.29	14.29	40.48	40.48	42.26	42.26	52.98	52.98	52.98	52.98	57.74	66.07	66.07	66.07	66.07	66.07	66.07	66.07	66.07	66.07	66.07	66.07	66.07	66.07	66.07	66.07	66.07	66.07	66.07	66.07	66.07	66.07	66.07	66.07
ESP	13.1	13.1	13.1	22.02	35.42	35.42	35.42	35.42	49.11	49.11	50.3	52.08	52.08	54.46	54.46	54.46	54.46	54.46	54.46	54.46	54.46	54.46	54.46	54.46	63.1	63.1	63.1	63.1	63.1	63.1	65.48	65.48	65.48	65.48	65.48	65.48	63.1	63.1	63.1	63.1	63.1	63.1	63.1	63.1	63.1	63.1	63.1	63.1	63.1
EST	0	0	0	0	0	0	20.83	20.83	26.19	26.19	33.33	36.9	36.9	36.9	36.9	36.9	36.9	36.9	36.9	44.05	44.05	51.19	51.19	54.76	54.76	54.76	54.76	54.76	59.52	59.52	59.52	59.52	59.52	61.9	61.9	61.9	61.9	61.9	61.9	61.9	61.9	61.9	61.9	61.9	61.9	61.9	61.9	61.9	61.9
ETH	4.17	4.17	4.17	4.17	4.17	4.17	4.17	7.74	7.74	7.74	28.57	28.57	28.57	28.57	28.57	28.57	28.57	32.14	32.14	39.29	44.64	44.64	44.64	43.45	48.81	48.81	48.81	48.81	48.81	48.81	48.81	48.81	48.81	63.1	63.1	63.1	63.1	63.1	63.1	63.1	63.1	63.1	63.1	63.1	63.1	63.1	63.1	63.1	63.1
FIN	18.45	18.45	18.45	18.45	18.45	18.45	29.76	29.76	29.76	29.76	47.62	52.38	57.14	57.14	57.14	57.14	57.14	57.14	57.14	57.14	57.14	58.93	58.93	58.93	58.93	58.93	58.93	58.93	58.93	58.93	58.93	58.93	58.93	58.93	58.93	58.93	58.93	58.93	58.93	57.14	57.14	57.14	57.14	57.14	57.14	57.14	57.14	57.14	57.14
FJI	12.5	12.5	12.5	12.5	12.5	17.26	17.26	17.26	17.26	17.26	24.4	24.4	24.4	67.86	67.86	67.86	67.86	69.05	69.05	69.05	69.05	69.05	69.05	70.83	72.02	72.02	72.02	72.02	72.02	72.02	72.02	72.02	72.02	72.02	72.02	72.02	72.02	72.02	72.02	72.02	72.02	72.02	72.02	72.02	72.02	72.02	72.02	72.02	72.02
FRA	40.77	40.77	40.77	40.77	40.77	45.54	45.54	45.54	49.11	49.11	53.87	71.43	71.43	71.43	71.43	71.43	71.43	71.43	71.43	71.43	71.43	71.43	71.43	71.43	71.43	71.43	71.43	71.43	71.43	71.43	71.43	71.43	71.43	71.43	71.43	71.43	71.43	71.43	71.43	71.43	71.43	71.43	71.43	71.43	71.43	71.43	71.43	71.43	71.43
FRO	5.95	5.95	5.95	5.95	5.95	5.95	21.43	25	25	28.57	35.71	35.71	35.71	35.71	35.71	35.71	35.71	35.71	35.71	35.71	35.71	35.71	35.71	37.5	37.5	41.07	41.07	41.07	41.07	41.07	41.07	41.07	41.07	41.07	41.07	48.21	48.21	48.21	48.21	48.21	48.21	48.21	48.21	48.21	48.21	50.6	50.6	50.6	50.6
GAB	8.93	8.93	8.93	8.93	8.93	8.93	13.69	26.19	26.19	26.19	33.33	33.33	33.33	33.33	45.24	50	50	50	50	50	50	50	50	50	57.14	57.14	57.14	57.14	57.14	57.14	57.14	57.14	57.14	57.14	57.14	61.31	61.31	62.5	62.5	64.29	64.29	64.29	64.29	64.29	64.29	64.29	64.29	64.29	64.29
GBR	16.67	16.67	16.67	16.67	16.67	16.67	13.1	13.1	13.1	13.1	15.48	19.05	19.05	19.05	22.62	30.95	34.52	64.29	64.29	64.29	64.29	64.29	64.29	64.29	64.29	64.29	64.29	64.29	64.29	64.29	64.29	64.29	64.29	64.29	64.29	64.29	64.29	64.29	64.29	64.29	64.29	64.29	64.29	64.29	64.29	64.29	64.29	64.29	64.29
GBR	16.67	16.67	16.67	16.67	16.67	16.67	13.1	13.1	13.1	13.1	15.48	19.05	26.19	26.19	29.76	38.1	41.67	64.29	64.29	64.29	64.29	64.29	64.29	64.29	64.29	64.29	64.29	64.29	64.29	64.29	64.29	64.29	64.29	64.29	64.29	64.29	64.29	64.29	64.29	64.29	64.29	64.29	64.29	64.29	64.29	64.29	64.29	64.29	67.86
GBR	13.1	13.1	13.1	13.1	13.1	13.1	13.1	15.48	15.48	15.48	25	25	25	25	35.71	44.05	58.33	58.33	61.9	61.9	61.9	61.9	61.9	61.9	64.29	64.29	64.29	64.29	64.29	64.29	64.29	64.29	64.29	64.29	64.29	64.29	64.29	64.29	64.29	64.29	64.29	64.29	64.29	64.29	64.29	64.29	64.29	64.29	64.29
GBR	13.1	13.1	13.1	13.1	13.1	13.1	13.1	13.1	13.1	13.1	15.48	19.05	21.43	21.43	29.76	38.1	41.67	64.29	64.29	64.29	64.29	64.29	64.29	64.29	64.29	64.29	64.29	64.29	64.29	64.29	64.29	64.29	64.29	64.29	64.29	64.29	64.29	64.29	64.29	64.29	64.29	64.29	64.29	64.29	64.29	64.29	64.29	64.29	64.29
GBR	16.67	16.67	16.67	16.67	16.67	16.67	9.52	10.71	10.71	10.71	13.1	16.67	22.62	22.62	26.19	32.74	42.26	59.82	60.71	60.71	60.71	60.71	60.71	60.71	60.71	60.71	60.71	60.71	60.71	60.71	60.71	60.71	60.71	60.71	60.71	60.71	60.71	60.71	60.71	60.71	60.71	60.71	60.71	60.71	60.71	60.71	60.71	60.71	60.71
GEO	36.31	36.31	36.31	38.69	38.69	38.69	38.69	38.69	43.45	43.45	45.83	45.83	47.62	50	50	57.14	62.5	69.05	69.05	69.05	70.24	70.24	70.24	70.24	72.62	78.57	80.95	80.95	80.95	80.95	80.95	80.95	80.95	80.95	80.95	80.95	80.95	80.95	80.95	80.95	80.95	80.95	84.52	84.52	84.52	84.52	84.52	84.52	84.52
GHA	1.79	1.79	1.79	1.79	1.79	5.36	12.5	12.5	12.5	16.07	35.71	41.67	41.67	41.67	41.67	41.67	43.45	43.45	43.45	43.45	43.45	43.45	43.45	43.45	63.69	63.69	63.69	63.69	63.69	63.69	63.69	63.69	63.69	63.69	63.69	63.69	63.69	63.69	63.69	63.69	63.69	63.69	63.69	63.69	54.76	49.4	49.4	49.4	49.4
GIN	11.9	13.69	13.69	13.69	13.69	13.69	13.69	17.26	17.26	17.26	17.26	17.26	17.26	17.26	17.26	24.4	24.4	24.4	24.4	24.4	24.4	54.17	54.17	54.17	58.93	58.93	58.93	58.93	58.93	58.93	58.93	58.93	58.93	58.93	58.93	58.93	58.93	58.93	58.93	58.93	58.93	58.93	58.93	66.07	66.07	66.07	66.07	66.07	66.07
GMB	7.14	7.14	7.14	7.14	7.14	7.14	7.14	7.14	7.14	7.14	7.14	7.14	39.88	39.88	45.24	45.24	45.24	47.02	47.02	47.02	47.02	61.31	61.31	61.31	61.31	61.31	61.31	61.31	61.31	61.31	61.31	61.31	61.31	61.31	61.31	61.31	61.31	61.31	61.31	61.31	61.31	61.31	61.31	61.31	61.31	61.31	61.31	61.31	61.31
GRC	18.45	18.45	18.45	20.24	21.43	21.43	26.19	26.19	35.12	35.12	35.12	35.12	42.26	42.26	42.26	47.62	47.62	61.31	61.31	61.31	61.31	61.31	61.31	61.31	61.31	61.31	61.31	61.31	61.31	61.31	61.31	61.31	61.31	63.69	63.69	63.69	63.69	63.69	63.69	63.69	63.69	63.69	63.69	63.69	63.69	63.69	63.69	63.69	63.69
GRL	3.57	3.57	3.57	3.57	3.57	3.57	3.57	21.43	21.43	21.43	27.38	27.38	47.62	54.76	54.76	54.76	54.76	54.76	58.33	58.33	61.9	61.9	61.9	61.9	61.9	61.9	61.9	61.9	61.9	61.9	61.9	61.9	61.9	61.9	61.9	61.9	61.9	61.9	61.9	60.71	60.71	60.71	60.71	60.71	60.71	59.52	59.52	57.74	57.74
GTM	16.07	16.07	16.07	19.64	19.64	19.64	21.43	21.43	21.43	26.79	36.31	55.95	55.95	55.95	55.95	55.95	67.26	67.26	67.26	67.26	67.26	67.26	67.26	67.26	67.26	67.26	67.26	67.26	67.26	67.26	67.26	67.26	67.26	72.62	72.62	72.62	72.62	72.62	72.62	72.62	72.62	72.62	72.62	74.4	74.4	74.4	74.4	74.4	74.4
GUM	7.14	7.14	7.14	7.14	7.14	7.14	9.52	9.52	9.52	9.52	40.48	40.48	40.48	40.48	48.21	48.21	48.21	48.21	48.21	48.21	48.21	48.21	48.21	48.21	48.21	48.21	48.21	48.21	48.21	48.21	48.21	48.21	48.21	51.79	51.79	51.79	57.14	57.14	57.14	57.14	57.14	57.14	57.14	57.14	57.14	57.14	57.14	57.14	57.14
GUY	11.31	11.31	11.31	11.31	11.31	18.45	25.6	25.6	25.6	25.6	32.74	32.74	36.31	36.31	36.31	36.31	36.31	36.31	36.31	36.31	38.69	40.48	47.62	47.62	47.62	47.62	49.4	49.4	73.21	73.21	73.21	73.21	75	75	76.19	76.19	76.19	76.19	76.19	76.19	76.19	76.19	76.19	76.19	76.19	76.19	76.19	76.19	76.19
HKG	47.62	47.62	47.62	47.62	47.62	47.62	47.62	47.62	47.62	47.62	47.62	47.62	47.62	47.62	47.62	47.62	47.62	50	50	50	50	50	50	57.14	57.14	57.14	57.14	57.14	57.14	57.14	57.14	61.31	61.31	61.31	61.31	61.31	61.31	61.31	61.31	61.31	61.31	61.31	61.31	61.31	61.31	61.31	61.31	61.31	61.31
HND	13.1	13.1	13.1	13.1	13.1	13.1	13.1	27.38	27.38	27.38	73.21	73.21	73.21	73.21	75.6	77.38	77.38	77.38	77.38	77.38	77.38	77.38	77.38	77.38	77.38	77.38	77.38	77.38	77.38	77.38	77.38	77.38	77.38	77.38	77.38	77.38	77.38	77.38	77.38	77.38	77.38	77.38	77.38	77.38	77.38	77.38	77.38	77.38	77.38
HRV	20.83	20.83	20.83	20.83	26.19	26.19	26.19	32.14	35.71	37.5	38.69	38.69	40.48	44.05	59.52	66.67	66.67	76.19	76.19	76.19	76.19	76.19	76.19	76.19	76.19	76.19	76.19	78.57	78.57	78.57	78.57	78.57	78.57	78.57	78.57	78.57	80.95	80.95	80.95	80.95	80.95	80.95	80.95	80.95	80.95	80.95	80.95	80.95	80.95
HTI	5.36	5.36	5.36	5.36	5.36	5.36	8.93	8.93	8.93	16.07	19.64	19.64	19.64	55.36	55.36	55.36	55.36	55.36	55.36	55.36	55.36	55.36	55.36	55.36	55.36	55.36	55.36	55.36	55.36	55.36	55.36	60.71	60.71	60.71	60.71	60.71	60.71	60.71	60.71	60.71	60.71	60.71	60.71	60.71	62.5	63.69	63.69	63.69	63.69
HUN	16.67	16.67	16.67	22.02	22.02	39.29	46.43	46.43	46.43	46.43	57.74	57.74	57.74	57.74	57.74	57.74	57.74	57.74	57.74	57.74	57.74	62.5	66.07	66.07	66.07	66.07	66.07	66.07	66.07	66.07	66.07	66.07	66.07	66.07	66.07	66.07	66.07	66.07	66.07	66.07	66.07	66.07	66.07	66.07	66.07	66.07	66.07	66.07	66.07
IDN	26.19	26.19	26.19	26.19	26.19	26.19	26.19	26.19	26.19	32.14	35.12	33.33	33.33	35.12	35.12	35.12	35.12	36.9	36.9	36.9	36.9	36.9	36.9	38.69	38.69	38.69	38.69	38.69	38.69	38.69	40.48	45.83	52.08	52.08	52.08	62.8	62.8	62.8	62.8	62.8	62.8	62.8	62.8	62.8	62.8	62.8	62.8	62.8	62.8
IND	16.07	16.07	16.07	16.07	16.07	16.07	20.83	20.83	20.83	20.83	27.38	36.9	36.9	36.9	66.67	66.67	66.67	68.45	68.45	82.74	88.1	88.1	88.1	88.1	88.1	88.1	88.1	88.1	88.1	88.1	88.1	88.1	88.1	88.1	88.1	88.1	88.1	88.1	88.1	88.1	88.1	88.1	88.1	88.1	88.1	88.1	88.1	88.1	88.1
IND	16.07	16.07	16.07	16.07	16.07	16.07	16.07	16.07	16.07	16.07	27.38	36.9	36.9	81.55	81.55	83.33	83.33	83.33	83.33	90.48	90.48	90.48	90.48	90.48	90.48	90.48	90.48	90.48	90.48	90.48	90.48	90.48	90.48	90.48	90.48	90.48	90.48	90.48	90.48	90.48	90.48	90.48	90.48	90.48	90.48	90.48	90.48	90.48	90.48
IND	16.07	16.07	16.07	16.07	16.07	16.07	16.07	16.07	16.07	16.07	27.38	36.9	36.9	36.9	36.9	36.9	72.62	74.4	74.4	86.31	86.31	86.31	86.31	86.31	86.31	86.31	86.31	86.31	86.31	86.31	86.31	86.31	86.31	86.31	86.31	86.31	86.31	86.31	86.31	88.1	88.1	88.1	88.1	86.31	86.31	86.31	86.31	86.31	86.31
IND	16.07	16.07	16.07	16.07	16.07	16.07	16.07	16.07	16.07	27.98	29.76	39.29	57.44	57.44	57.44	57.44	64.58	82.74	82.74	82.74	82.74	82.74	82.74	82.74	82.74	82.74	82.74	82.74	82.74	84.52	84.52	84.52	84.52	84.52	84.52	84.52	84.52	84.52	84.52	84.52	86.31	86.31	86.31	86.31	86.31	86.31	86.31	86.31	86.31
IND	16.07	16.07	16.07	16.07	16.07	16.07	16.07	28.57	28.57	28.57	30.36	38.99	38.99	38.99	38.99	38.99	70.24	70.24	70.24	81.85	81.85	81.85	81.85	81.85	81.85	81.85	81.85	81.85	81.85	84.52	84.52	84.52	84.52	84.52	84.52	84.52	84.52	84.52	84.52	84.52	86.31	86.31	86.31	86.31	86.31	86.31	86.31	86.31	86.31
IND	16.07	23.21	23.21	23.21	23.21	23.21	23.21	23.21	23.21	23.21	27.38	81.55	81.55	81.55	81.55	81.55	81.55	83.33	83.33	88.1	88.1	88.1	88.1	88.1	88.1	88.1	88.1	88.1	88.1	88.1	88.1	88.1	88.1	88.1	88.1	88.1	88.1	88.1	88.1	88.1	88.1	88.1	88.1	88.1	88.1	88.1	88.1	88.1	88.1
IND	16.07	16.07	16.07	16.07	16.07	16.07	16.07	23.21	23.21	23.21	30.95	40.48	40.48	47.62	47.62	47.62	47.62	49.4	49.4	88.69	88.69	88.69	88.69	88.69	88.69	88.69	88.69	88.69	88.69	88.69	88.69	88.69	88.69	88.69	88.69	88.69	88.69	88.69	88.69	90.48	90.48	90.48	90.48	88.69	88.69	88.69	86.9	86.9	86.9
IND	16.07	16.07	16.07	16.07	16.07	16.07	16.07	16.07	16.07	16.07	27.38	36.9	36.9	36.9	36.9	36.9	36.9	38.69	38.69	88.1	88.1	88.1	88.1	88.1	88.1	88.1	88.1	88.1	88.1	88.1	88.1	88.1	88.1	88.1	88.1	88.1	88.1	88.1	88.1	88.1	88.1	88.1	88.1	88.1	88.1	88.1	88.1	88.1	88.1
IND	16.07	16.07	16.07	16.07	16.07	16.07	26.79	33.93	33.93	33.93	37.5	47.02	47.02	48.21	48.21	48.21	48.21	73.21	73.21	82.74	82.74	82.74	82.74	82.74	82.74	82.74	82.74	82.74	82.74	84.52	84.52	84.52	84.52	88.1	88.1	88.1	88.1	88.1	88.1	88.1	88.1	88.1	88.1	88.1	88.1	88.1	88.1	88.1	88.1
IND	16.07	16.07	16.07	16.07	16.07	16.07	16.07	16.07	23.21	23.21	27.38	36.9	36.9	36.9	52.38	52.38	54.17	54.17	54.17	82.74	82.74	82.74	82.74	82.74	82.74	82.74	82.74	82.74	82.74	84.52	84.52	84.52	86.9	86.9	86.9	86.9	86.9	86.9	86.9	86.9	88.69	90.48	90.48	90.48	90.48	90.48	90.48	90.48	90.48
IND	16.07	16.07	16.07	16.07	16.07	16.07	16.07	16.07	16.07	30.36	32.14	41.67	41.67	41.67	41.67	41.67	41.67	43.45	75.6	82.74	82.74	82.74	82.74	82.74	82.74	82.74	82.74	82.74	82.74	84.52	84.52	84.52	84.52	84.52	84.52	84.52	84.52	84.52	84.52	84.52	86.31	86.31	86.31	86.31	86.31	86.31	86.31	86.31	86.31
IND	16.07	16.07	16.07	16.07	16.07	16.07	16.07	16.07	16.07	16.07	27.38	36.9	36.9	36.9	36.9	36.9	36.9	38.69	75.6	82.74	82.74	82.74	82.74	82.74	82.74	82.74	82.74	82.74	82.74	84.52	84.52	84.52	84.52	84.52	84.52	84.52	84.52	84.52	84.52	84.52	86.31	86.31	86.31	86.31	86.31	84.52	84.52	84.52	84.52
IND	16.07	16.07	16.07	16.07	16.07	19.64	19.64	42.26	42.26	42.26	42.26	51.79	51.79	51.79	51.79	51.79	80.36	82.14	82.14	84.52	84.52	84.52	84.52	84.52	84.52	84.52	84.52	84.52	84.52	84.52	84.52	84.52	84.52	84.52	84.52	84.52	84.52	88.1	88.1	88.1	88.1	88.1	88.1	86.31	86.31	86.31	86.31	86.31	86.31
IND	19.64	19.64	19.64	19.64	19.64	19.64	19.64	19.64	19.64	19.64	30.95	36.9	36.9	36.9	36.9	36.9	76.19	77.98	77.98	80.95	80.95	80.95	80.95	80.95	80.95	80.95	80.95	80.95	80.95	82.74	82.74	82.74	82.74	82.74	82.74	82.74	82.74	82.74	82.74	84.52	86.31	86.31	86.31	84.52	84.52	84.52	84.52	84.52	84.52
IND	16.07	16.07	16.07	16.07	16.07	16.07	16.07	16.07	16.07	16.07	27.38	36.9	36.9	44.05	44.05	44.05	44.05	45.83	45.83	82.74	82.74	82.74	82.74	82.74	82.74	82.74	82.74	82.74	82.74	84.52	84.52	84.52	84.52	84.52	84.52	84.52	84.52	84.52	84.52	84.52	86.31	86.31	86.31	86.31	86.31	86.31	88.1	88.1	88.1
IND	16.07	16.07	16.07	19.64	19.64	19.64	19.64	23.21	23.21	23.21	27.38	36.9	36.9	36.9	44.05	44.05	44.05	45.83	45.83	82.74	82.74	82.74	82.74	82.74	82.74	82.74	82.74	82.74	82.74	82.74	82.74	82.74	82.74	82.74	82.74	82.74	82.74	82.74	82.74	86.31	86.31	86.31	86.31	86.31	86.31	86.31	86.31	86.31	86.31
IND	48.21	48.21	48.21	48.21	48.21	48.21	48.21	48.21	48.21	48.21	52.38	52.38	52.38	52.38	52.38	52.38	52.38	80.36	80.36	82.74	84.52	84.52	84.52	84.52	84.52	84.52	84.52	84.52	84.52	84.52	84.52	84.52	84.52	84.52	84.52	84.52	86.31	86.31	86.31	86.31	86.31	86.31	86.31	86.31	86.31	86.31	86.31	86.31	86.31
IND	16.07	16.07	16.07	16.07	16.07	16.07	16.07	16.07	16.07	16.07	27.38	85.71	85.71	85.71	85.71	85.71	85.71	85.71	85.71	90.48	90.48	90.48	90.48	90.48	90.48	90.48	90.48	90.48	90.48	90.48	90.48	90.48	90.48	90.48	90.48	90.48	90.48	90.48	90.48	90.48	90.48	90.48	90.48	90.48	90.48	90.48	90.48	90.48	90.48
IND	16.07	16.07	16.07	16.07	16.07	16.07	16.07	16.07	16.07	16.07	27.38	36.9	36.9	36.9	36.9	36.9	59.52	61.31	68.45	91.07	91.07	91.07	91.07	91.07	91.07	91.07	91.07	91.07	91.07	91.07	91.07	91.07	91.07	91.07	91.07	91.07	91.07	91.07	91.07	91.07	91.07	91.07	91.07	91.07	91.07	91.07	91.07	91.07	91.07
IND	17.86	17.86	17.86	17.86	17.86	17.86	17.86	25.3	25.3	25.3	28.87	38.39	38.39	38.39	38.39	38.39	38.39	40.18	40.18	90.48	90.48	90.48	90.48	90.48	90.48	90.48	90.48	90.48	90.48	90.48	90.48	90.48	90.48	90.48	90.48	90.48	90.48	90.48	90.48	90.48	90.48	90.48	90.48	90.48	90.48	88.69	88.69	88.69	88.69
IND	16.07	16.07	16.07	16.07	16.07	16.07	16.07	16.07	16.07	16.07	27.38	36.9	36.9	75.6	75.6	80.36	80.36	82.14	82.14	92.86	92.86	92.86	92.86	92.86	92.86	92.86	92.86	92.86	92.86	92.86	92.86	92.86	92.86	92.86	92.86	92.86	92.86	92.86	92.86	92.86	92.86	92.86	92.86	92.86	92.86	92.86	92.86	92.86	92.86
IND	16.07	16.07	16.07	16.07	16.07	16.07	60.12	62.5	62.5	62.5	64.29	73.81	73.81	73.81	73.81	73.81	73.81	75.6	75.6	82.74	82.74	82.74	82.74	82.74	82.74	82.74	82.74	82.74	82.74	84.52	84.52	84.52	84.52	84.52	84.52	84.52	88.1	88.1	88.1	88.1	88.1	88.1	88.1	88.1	88.1	88.1	88.1	88.1	88.1
IND	26.79	26.79	26.79	26.79	26.79	25.6	32.74	32.74	32.74	50	51.79	51.79	51.79	51.79	51.79	51.79	84.52	86.31	86.31	86.31	86.31	86.31	86.31	86.31	86.31	86.31	88.1	88.1	88.1	88.1	88.1	88.1	88.1	88.1	88.1	88.1	88.1	88.1	88.1	88.1	88.1	88.1	88.1	88.1	88.1	80.36	80.36	80.36	80.36
IND	16.07	16.07	16.07	16.07	16.07	25.6	25.6	25.6	25.6	25.6	36.9	46.43	46.43	46.43	46.43	46.43	46.43	48.21	48.21	80.95	80.95	80.95	80.95	80.95	80.95	80.95	91.07	91.07	91.07	91.07	91.07	91.07	91.07	91.07	91.07	91.07	91.07	91.07	91.07	92.86	92.86	92.86	92.86	92.86	92.86	92.86	92.86	92.86	92.86
IND	16.07	16.07	16.07	16.07	16.07	16.07	16.07	16.07	16.07	23.21	72.02	74.4	74.4	74.4	74.4	74.4	86.31	88.1	88.1	88.1	88.1	88.1	88.1	88.1	88.1	88.1	88.1	88.1	88.1	88.1	88.1	88.1	88.1	88.1	88.1	88.1	88.1	88.1	88.1	88.1	86.9	86.9	86.9	86.9	86.9	86.9	86.9	86.9	86.9
IND	16.07	16.07	16.07	16.07	16.07	16.07	16.07	80.36	80.36	80.36	80.36	83.93	83.93	83.93	83.93	83.93	83.93	85.71	85.71	88.1	88.1	88.1	88.1	88.1	88.1	88.1	88.1	88.1	78.27	78.27	78.27	88.1	88.1	88.1	88.1	88.1	88.1	88.1	88.1	88.1	88.1	88.1	88.1	88.1	88.1	88.1	88.1	88.1	88.1
IND	49.4	49.4	49.4	49.4	49.4	49.4	49.4	49.4	49.4	49.4	49.4	55.36	55.36	55.36	55.36	55.36	76.19	77.98	77.98	82.74	82.74	82.74	82.74	82.74	82.74	82.74	82.74	82.74	82.74	84.52	84.52	84.52	84.52	84.52	84.52	84.52	84.52	84.52	84.52	84.52	86.31	86.31	86.31	86.31	86.31	86.31	86.31	86.31	86.31
IND	16.07	16.07	16.07	16.07	16.07	16.07	16.07	16.07	16.07	16.07	27.38	81.55	81.55	81.55	81.55	81.55	83.33	83.33	83.33	88.1	88.1	88.1	88.1	88.1	88.1	88.1	88.1	88.1	88.1	88.1	88.1	88.1	88.1	88.1	88.1	88.1	88.1	88.1	88.1	88.1	88.1	88.1	88.1	88.1	88.1	88.1	88.1	88.1	88.1
IND	16.07	16.07	16.07	16.07	16.07	16.07	16.07	16.07	16.07	23.21	32.74	42.26	42.26	42.26	42.26	42.26	42.26	44.05	44.05	80.95	82.74	82.74	82.74	82.74	82.74	82.74	82.74	82.74	82.74	84.52	84.52	84.52	84.52	84.52	84.52	84.52	84.52	84.52	84.52	84.52	86.31	86.31	86.31	86.31	86.31	86.31	86.31	86.31	86.31
IND	16.07	16.07	16.07	16.07	16.07	16.07	16.07	16.07	16.07	16.07	27.38	42.86	42.86	42.86	42.86	42.86	42.86	44.64	44.64	82.74	82.74	82.74	82.74	82.74	82.74	82.74	82.74	82.74	82.74	84.52	84.52	84.52	84.52	84.52	84.52	84.52	84.52	84.52	84.52	84.52	86.31	88.1	88.1	88.1	88.1	88.1	88.1	88.1	88.1
IND	16.07	16.07	16.07	21.43	21.43	21.43	21.43	21.43	21.43	40.48	40.48	50	50	50	50	50	76.79	78.57	78.57	88.1	88.1	88.1	88.1	88.1	88.1	88.1	88.1	88.1	88.1	88.1	88.1	88.1	88.1	88.1	88.1	88.1	88.1	88.1	88.1	88.1	88.1	88.1	88.1	88.1	88.1	88.1	88.1	88.1	88.1
IND	16.07	16.07	16.07	16.07	16.07	16.07	16.07	23.21	23.21	23.21	32.74	38.69	38.69	38.69	38.69	38.69	38.69	40.48	79.76	84.52	84.52	84.52	84.52	84.52	84.52	84.52	84.52	84.52	84.52	84.52	84.52	84.52	84.52	84.52	86.9	86.9	86.9	86.9	88.69	88.69	88.69	88.69	88.69	88.69	88.69	88.69	88.69	88.69	88.69
IND	16.07	16.07	16.07	16.07	32.14	32.14	32.14	32.14	32.14	32.14	38.69	48.21	48.21	48.21	48.21	50	50	51.79	51.79	80.95	80.95	80.95	80.95	80.95	80.95	80.95	80.95	80.95	80.95	82.74	82.74	82.74	82.74	82.74	82.74	82.74	82.74	82.74	82.74	84.52	88.1	88.1	88.1	86.31	86.31	86.31	86.31	86.31	86.31
IND	16.07	16.07	16.07	16.07	16.07	16.07	16.07	23.21	23.21	23.21	38.39	52.68	52.68	52.68	52.68	56.25	61.61	63.39	73.21	82.74	85.12	85.12	85.12	85.12	85.12	85.12	85.12	85.12	85.12	86.9	77.08	77.08	77.08	80.06	80.06	80.06	80.06	80.06	80.06	80.06	80.06	88.69	88.69	88.69	88.69	88.69	88.69	88.69	88.69
IND	16.07	16.07	16.07	16.07	16.07	16.07	16.07	23.21	23.21	36.31	40.48	42.26	42.26	50.6	54.17	61.9	75.6	77.38	77.38	84.52	84.52	84.52	84.52	84.52	84.52	84.52	84.52	84.52	84.52	84.52	84.52	84.52	84.52	84.52	84.52	84.52	84.52	84.52	84.52	84.52	82.14	82.14	82.14	82.14	82.14	82.14	82.14	82.14	82.14
IND	16.07	16.07	16.07	16.07	16.07	16.07	16.07	16.07	16.07	16.07	27.38	36.9	36.9	36.9	39.29	39.29	39.29	70.83	70.83	82.74	82.74	82.74	82.74	82.74	82.74	82.74	82.74	82.74	82.74	84.52	84.52	84.52	84.52	84.52	84.52	84.52	84.52	85.12	85.12	85.12	85.12	85.12	85.12	85.12	85.12	85.12	85.12	85.12	85.12
IND	27.98	27.98	27.98	27.98	27.98	27.98	27.98	36.31	36.31	38.1	38.1	38.1	38.1	38.1	38.1	38.1	80.95	72.32	72.32	80.95	80.95	80.95	80.95	80.95	80.95	80.95	80.95	82.74	82.74	82.74	82.74	82.74	82.74	82.74	91.96	91.96	91.96	91.96	91.96	91.96	91.96	91.96	91.96	91.96	91.96	89.58	89.58	89.58	89.58
IRL	13.1	13.1	13.1	13.1	13.1	13.1	26.19	33.33	33.33	36.9	36.9	36.9	36.9	36.9	36.9	36.9	36.9	36.9	36.9	36.9	42.86	61.9	67.86	67.86	67.86	67.86	67.86	67.86	67.86	67.86	67.86	71.43	71.43	71.43	71.43	71.43	71.43	71.43	71.43	71.43	71.43	71.43	71.43	71.43	71.43	71.43	71.43	71.43	71.43
IRN	29.76	29.76	29.76	29.76	29.76	33.33	33.33	33.33	33.33	33.33	33.33	33.33	33.33	38.1	38.1	38.1	41.67	41.67	41.67	41.67	41.67	41.67	41.67	41.67	41.67	41.67	41.67	41.67	41.67	41.67	42.86	42.86	42.86	42.86	42.86	42.86	37.5	37.5	37.5	37.5	37.5	37.5	37.5	37.5	39.29	39.29	39.29	39.29	39.29
IRQ	39.88	39.88	39.88	39.88	39.88	45.24	45.24	57.74	57.74	57.74	59.52	67.26	67.26	67.26	67.26	67.26	70.24	70.24	70.24	70.24	75	75	75	75	75	75	75	75	75	75	75	75	75	75	75	75	75	75	75	75	75	75	75	75	75	82.14	75	75	75
ISL	17.86	17.86	17.86	27.38	27.38	27.38	27.38	29.76	29.76	35.12	51.79	51.79	51.79	51.79	53.57	53.57	53.57	53.57	53.57	53.57	53.57	53.57	53.57	53.57	53.57	53.57	53.57	53.57	53.57	53.57	53.57	53.57	53.57	53.57	53.57	53.57	53.57	53.57	53.57	53.57	53.57	53.57	53.57	53.57	53.57	53.57	53.57	53.57	53.57
ISR	26.19	26.19	26.19	26.19	30.95	30.95	39.88	47.02	47.02	53.57	57.14	66.67	66.67	66.67	69.05	69.05	69.05	69.05	69.05	69.05	69.05	69.05	69.05	69.05	69.05	69.05	76.79	76.79	78.57	78.57	78.57	78.57	80.36	82.74	82.74	82.74	80.95	80.95	80.95	82.74	82.74	82.74	80.95	80.95	78.57	78.57	78.57	78.57	78.57
ITA	65.77	65.77	65.77	66.96	70.24	72.02	72.02	72.02	72.02	72.02	72.02	72.02	72.02	72.02	73.81	73.81	73.81	73.81	73.81	73.81	73.81	73.81	73.81	73.81	73.81	73.81	73.81	73.81	73.81	80.06	80.06	80.06	80.06	80.06	80.06	81.85	81.85	85.42	85.42	85.42	85.42	85.42	85.42	85.42	85.42	85.42	85.42	85.42	85.42
JAM	25.6	25.6	25.6	25.6	29.17	32.74	32.74	51.19	51.19	51.19	51.19	51.19	58.93	58.93	58.93	60.71	60.71	60.71	60.71	61.31	61.31	61.31	61.31	61.31	61.31	61.31	69.05	69.05	70.83	70.83	70.83	70.83	70.83	70.83	70.83	70.83	70.83	70.83	70.83	70.83	72.02	72.02	72.02	72.02	72.02	75.6	75.6	76.19	76.19
JOR	9.52	9.52	9.52	11.9	11.9	11.9	11.9	11.9	11.9	26.19	26.19	29.76	79.76	79.76	79.76	79.76	79.76	79.76	79.76	79.76	79.76	79.76	79.76	79.76	79.76	79.76	79.76	79.76	79.76	79.76	79.76	79.76	79.76	79.76	79.76	79.76	79.76	79.76	79.76	79.76	79.76	79.76	79.76	79.76	79.76	79.76	77.38	77.38	77.38
JPN	44.05	44.05	44.05	42.26	42.26	42.26	42.26	42.26	42.26	42.26	42.26	42.26	42.26	42.26	42.26	42.26	42.26	42.26	42.26	42.26	42.26	42.26	42.26	42.26	42.26	42.26	42.26	42.26	44.05	44.05	44.05	44.05	46.43	46.43	46.43	46.43	46.43	46.43	46.43	46.43	46.43	48.81	48.81	48.81	48.81	48.81	48.81	48.81	48.81
KAZ	9.52	9.52	9.52	9.52	9.52	9.52	18.45	18.45	18.45	17.56	33.63	33.63	38.99	54.76	54.76	54.76	54.76	54.76	61.9	61.9	61.9	61.9	67.86	69.64	75.6	75.6	75.6	75.6	75.6	75.6	75.6	75.6	75.6	75.6	75.6	75.6	75.6	75.6	75.6	75.6	75.6	75.6	75.6	75.6	75.6	75.6	75.6	75.6	75.6
KEN	8.93	8.93	8.93	8.93	8.93	8.93	8.93	23.21	23.21	32.74	38.69	44.05	44.05	44.05	52.38	52.38	52.38	52.38	54.76	54.76	54.76	64.29	64.29	64.29	64.29	64.29	64.29	64.29	64.29	69.64	69.64	70.83	70.83	70.83	70.83	70.83	70.83	70.83	70.83	70.83	70.83	70.83	70.83	70.83	70.83	70.83	70.83	70.83	70.83
KGZ	16.67	16.67	16.67	16.67	16.67	16.67	23.81	23.81	27.98	27.98	37.5	49.4	49.4	49.4	49.4	49.4	52.98	52.98	52.98	71.13	71.13	71.13	71.13	71.13	71.13	71.13	71.13	71.13	71.13	71.13	71.13	71.13	71.13	71.13	71.13	71.13	71.13	71.13	71.13	71.13	71.13	71.13	71.13	71.13	71.13	71.13	71.13	71.13	71.13
KHM	0	12.5	12.5	12.5	12.5	12.5	12.5	17.86	17.86	17.86	23.81	35.71	35.71	35.71	35.71	35.71	35.71	35.71	35.71	35.71	48.21	48.21	48.21	48.21	48.21	48.21	48.21	48.21	48.21	48.21	50	50	51.79	50	57.14	57.14	57.14	57.14	57.14	57.14	57.14	57.14	50	50	50	50	50	50	50
KIR	5.36	5.36	5.36	5.36	5.36	5.36	5.36	5.36	5.36	5.36	5.36	5.36	5.36	5.36	5.36	7.14	7.14	7.14	14.29	14.29	14.29	14.29	16.67	16.67	23.81	23.81	28.57	28.57	28.57	28.57	28.57	28.57	28.57	28.57	28.57	28.57	28.57	28.57	28.57	28.57	28.57	28.57	23.81	23.81	23.81	16.67	16.67	16.67	16.67
KOR	47.62	47.62	47.62	47.62	47.62	47.62	47.62	54.76	54.76	56.55	56.55	56.55	56.55	56.55	56.55	65.48	69.64	69.64	69.64	69.64	69.64	69.64	69.64	69.64	69.64	69.64	69.64	69.64	69.64	71.43	71.43	73.81	73.81	73.81	73.81	73.81	73.81	73.81	73.81	73.81	73.81	73.81	73.81	67.86	67.86	48.81	48.81	48.81	48.81
KWT	20.24	25.6	25.6	25.6	29.17	43.45	50.6	52.38	52.38	52.38	52.38	52.38	52.38	52.38	52.38	52.38	61.9	61.9	61.9	61.9	61.9	61.9	61.9	61.9	61.9	61.9	61.9	61.9	61.9	61.9	61.9	70.83	70.83	70.83	70.83	70.83	70.83	70.83	70.83	70.83	70.83	70.83	70.83	70.83	70.83	70.83	66.67	66.67	66.67
LAO	1.79	1.79	1.79	1.79	1.79	7.74	7.74	7.74	7.74	7.74	11.31	13.69	13.69	20.83	20.83	20.83	20.83	20.83	24.4	24.4	26.19	26.19	26.19	26.19	82.14	82.14	82.14	82.14	82.14	82.14	82.14	85.71	85.71	85.71	85.71	85.71	85.71	85.71	85.71	85.71	85.71	85.71	85.71	85.71	85.71	85.71	85.71	85.71	85.71
LBN	30.36	30.36	30.36	30.36	30.36	30.36	30.36	30.36	30.36	38.69	48.21	48.21	69.05	69.05	69.05	69.05	69.05	69.05	69.05	69.05	69.05	69.05	69.05	69.05	69.05	69.05	69.05	69.05	69.05	69.05	69.05	69.05	69.05	69.05	69.05	69.05	69.05	69.05	69.05	69.05	69.05	69.05	69.05	69.05	69.05	69.05	69.05	69.05	69.05
LBR	3.57	3.57	3.57	3.57	7.14	7.14	7.14	7.14	7.14	7.14	14.88	25.6	25.6	25.6	25.6	35.71	54.76	54.76	58.33	58.33	58.33	58.33	58.33	58.33	58.33	58.33	58.33	58.33	58.33	58.33	58.33	58.33	58.33	59.52	59.52	64.88	64.88	67.26	67.26	67.26	67.26	67.26	67.26	67.26	67.26	67.26	67.26	67.26	67.26
LBY	3.57	3.57	3.57	3.57	3.57	3.57	3.57	3.57	14.88	22.02	25.6	25.6	25.6	25.6	25.6	27.98	57.14	57.14	70.24	70.24	70.24	70.24	70.24	70.24	70.24	70.24	70.24	70.24	70.24	70.24	70.24	70.24	70.24	67.86	67.86	67.86	67.86	67.86	67.86	67.86	67.86	72.62	77.38	77.38	77.38	77.38	77.38	77.38	77.38
LIE	16.07	16.07	16.07	16.07	16.07	16.07	16.07	41.07	41.07	41.07	45.83	44.05	44.05	44.05	44.05	44.05	44.05	48.81	48.81	48.81	48.81	48.81	48.81	48.81	48.81	48.81	48.81	48.81	48.81	48.81	48.81	48.81	48.81	48.81	48.81	48.81	48.81	48.81	48.81	48.81	48.81	48.81	48.81	48.81	48.81	48.81	48.81	48.81	48.81
LKA	16.67	16.67	16.67	16.67	16.67	16.67	16.67	21.43	41.07	41.07	48.21	48.21	67.86	69.64	73.81	73.81	73.81	79.17	79.17	79.17	79.17	80.95	80.95	80.95	80.95	80.95	80.95	80.95	80.95	80.95	80.95	80.95	83.33	83.33	83.33	83.33	83.33	83.33	83.33	83.33	83.33	83.33	83.33	72.62	72.62	70.24	70.24	67.86	67.86
LSO	7.14	7.14	7.14	7.14	7.14	7.14	7.14	7.14	7.14	7.14	7.14	7.14	45.24	48.81	48.81	48.81	48.81	48.81	48.81	48.81	48.81	48.81	48.81	60.71	60.71	60.71	60.71	62.5	62.5	62.5	62.5	62.5	62.5	62.5	62.5	62.5	62.5	62.5	62.5	62.5	62.5	62.5	62.5	62.5	62.5	62.5	62.5	62.5	62.5
LTU	9.52	9.52	9.52	9.52	9.52	9.52	24.4	30.36	30.36	30.36	57.14	57.14	57.14	57.14	57.14	57.14	57.14	57.14	57.14	57.14	57.14	57.14	57.14	57.14	59.52	59.52	59.52	59.52	59.52	59.52	59.52	59.52	66.67	66.67	66.67	70.24	70.24	70.24	70.24	66.67	66.67	66.67	66.67	66.67	66.67	66.67	66.67	66.67	66.67
LUX	19.05	19.05	19.05	26.19	26.19	26.19	29.76	36.9	36.9	44.05	55.95	65.48	65.48	65.48	65.48	65.48	65.48	65.48	65.48	65.48	65.48	65.48	65.48	65.48	65.48	65.48	65.48	65.48	65.48	65.48	65.48	65.48	65.48	67.26	67.26	67.26	67.26	67.26	67.26	67.26	67.26	67.26	67.26	67.26	67.26	60.71	60.71	60.71	60.71
LVA	7.74	7.74	7.74	7.74	7.74	9.52	9.52	41.07	42.86	42.86	42.86	46.43	46.43	46.43	46.43	46.43	46.43	46.43	48.81	48.81	48.81	48.81	48.81	48.81	48.81	48.81	48.81	48.81	48.81	48.81	48.81	48.81	48.81	48.81	48.81	48.81	48.81	48.81	48.81	48.81	48.81	48.81	48.81	48.81	48.81	48.81	48.81	48.81	48.81
MAC	45.24	45.24	45.24	45.24	45.24	45.24	45.24	45.24	45.24	45.24	45.24	45.24	47.02	47.02	47.02	47.02	47.02	47.02	47.02	47.02	47.02	47.02	47.02	47.02	47.02	47.02	47.02	47.02	47.02	47.02	47.02	47.02	47.02	47.02	47.02	48.81	48.81	48.81	48.81	48.81	48.81	48.81	48.81	48.81	48.81	46.43	46.43	46.43	46.43
MAR	8.33	8.33	8.33	8.33	8.33	8.33	8.33	20.83	33.33	33.33	40.48	40.48	40.48	40.48	70.24	70.24	70.24	70.24	70.24	72.02	72.02	72.02	72.02	72.02	72.02	72.02	72.02	72.02	72.02	72.02	72.02	72.02	79.17	79.17	79.17	79.17	79.17	79.17	79.17	79.17	79.17	79.17	79.17	79.17	79.17	79.17	79.17	79.17	79.17
MCO	20.24	20.24	20.24	20.24	20.24	42.86	42.86	47.62	47.62	58.33	58.33	60.12	60.12	60.12	60.12	60.12	60.12	60.12	60.12	60.12	60.12	60.12	60.12	60.12	60.12	60.12	60.12	60.12	60.12	60.12	60.12	60.12	60.12	60.12	60.12	60.12	60.12	60.12	60.12	60.12	60.12	65.48	65.48	65.48	65.48	65.48	65.48	65.48	65.48
MDA	5.36	5.36	7.14	10.71	25	39.29	39.29	39.29	39.29	39.29	39.29	41.07	41.07	41.07	41.07	42.86	42.86	48.21	61.9	69.05	69.05	69.05	69.05	69.05	69.05	69.05	69.05	69.05	69.05	69.05	69.05	69.05	69.05	69.05	69.05	69.05	69.05	69.05	69.05	69.05	69.05	69.05	69.05	67.26	67.26	67.26	67.26	67.26	67.26
MDG	0	0	0	0	0	0	0	0	0	5.36	5.36	5.36	12.5	12.5	14.29	52.98	58.93	70.83	70.83	70.83	70.83	70.83	70.83	70.83	70.83	70.83	70.83	70.83	70.83	70.83	73.21	73.21	73.21	73.21	73.21	73.21	73.21	73.21	73.21	73.21	73.21	73.21	73.21	73.21	73.21	63.39	63.39	62.2	62.2
MEX	5.36	5.36	5.36	5.36	5.36	5.36	5.36	5.36	5.36	7.74	7.74	7.74	7.74	7.74	7.74	11.31	11.31	18.45	39.88	39.88	47.02	47.02	47.02	47.02	58.93	58.93	58.93	58.93	58.93	58.93	58.93	61.31	61.31	61.31	61.31	61.31	61.31	61.31	61.31	61.31	61.31	61.31	67.56	67.56	67.56	67.56	67.56	67.56	67.56
MLI	0	0	0	0	0	4.17	4.17	4.17	4.17	4.17	4.17	4.17	11.31	18.45	18.45	18.45	18.45	18.45	18.45	50.6	55.36	55.36	55.36	55.36	55.36	55.36	55.36	55.36	55.36	55.36	55.36	55.36	55.36	55.36	55.36	55.36	55.36	55.36	55.36	62.5	62.5	62.5	62.5	62.5	62.5	62.5	62.5	62.5	62.5
MLT	16.67	16.67	16.67	20.24	29.76	29.76	33.33	53.57	53.57	53.57	53.57	53.57	57.14	57.14	57.14	58.93	58.93	61.31	61.31	63.69	63.69	63.69	73.81	73.81	73.81	73.81	73.81	73.81	77.38	77.38	77.38	77.38	77.38	77.38	77.38	77.38	77.38	77.38	77.38	77.38	77.38	77.38	77.38	77.38	77.38	77.38	77.38	77.38	77.38
MMR	1.79	1.79	1.79	8.93	8.93	8.93	8.93	21.43	21.43	23.21	23.21	23.21	23.21	23.21	32.74	32.74	32.74	32.74	38.69	38.69	43.45	43.45	43.45	43.45	45.24	45.24	50.6	50.6	50.6	55.36	55.36	55.36	60.71	60.71	60.71	61.9	61.9	63.1	63.1	64.29	64.29	64.29	67.26	67.26	67.26	67.26	67.26	67.26	67.26
MNG	55.95	55.95	55.95	55.95	56.85	56.85	56.85	56.85	56.85	56.85	56.85	50.6	50.6	50.6	50.6	50.6	50.6	50.6	52.38	52.38	52.38	52.38	52.38	52.38	52.38	52.38	52.38	52.38	52.38	52.38	54.17	54.17	54.17	54.17	54.17	54.17	54.17	54.17	54.17	54.17	54.17	54.17	54.17	54.17	54.17	54.17	54.17	54.17	54.17
MOZ	5.36	5.36	5.36	5.36	5.36	5.36	5.36	5.36	5.36	5.36	5.36	5.36	5.36	8.93	13.1	13.1	23.81	39.88	39.88	39.88	39.88	39.88	39.88	39.88	39.88	39.88	48.21	48.21	48.21	48.21	48.21	48.21	48.21	48.21	48.21	48.21	48.21	48.21	48.21	48.21	48.21	48.21	48.21	48.21	48.21	48.21	48.21	48.21	48.21
MRT	3.57	3.57	3.57	3.57	3.57	3.57	3.57	17.86	17.86	17.86	25	25	25	44.05	44.05	44.05	44.05	47.62	47.62	47.62	47.62	50	50	57.14	57.14	57.14	57.14	57.14	57.14	57.14	57.14	57.14	57.14	57.14	57.14	57.14	57.14	57.14	57.14	57.14	57.14	57.14	57.14	57.14	57.14	57.14	57.14	57.14	57.14
MUS	0	0	0	0	0	0	0	0	0	0	0	0	5.95	16.67	34.52	38.1	38.1	51.79	51.79	51.79	58.93	58.93	58.93	58.93	58.93	58.93	58.93	58.93	58.93	63.69	63.69	63.69	63.69	63.69	63.69	63.69	63.69	63.69	63.69	63.69	63.69	63.69	63.69	63.69	63.69	63.69	63.69	63.69	63.69
MWI	3.57	7.14	7.14	7.14	7.14	7.14	7.14	7.14	7.14	7.14	7.14	7.14	7.14	7.14	26.79	26.79	26.79	33.93	33.93	33.93	33.93	33.93	33.93	33.93	33.93	33.93	33.93	37.5	41.07	45.24	45.24	45.24	47.62	47.62	47.62	47.62	47.62	47.62	47.62	47.62	47.62	47.62	47.62	50	50	50	50	50	50
MYS	25.6	27.38	27.38	27.38	27.38	27.38	30.95	30.95	38.1	38.1	38.1	38.1	60.12	60.12	60.12	67.26	67.26	67.26	67.26	67.26	67.26	70.83	70.83	70.83	70.83	70.83	70.83	70.83	70.83	70.83	70.83	70.83	70.83	75.6	75.6	72.02	72.02	72.02	72.02	75.6	75.6	75.6	75.6	75.6	75.6	75.6	75.6	75.6	75.6
NAM	1.79	1.79	1.79	1.79	1.79	1.79	1.79	1.79	14.88	14.88	14.88	41.67	41.67	41.67	41.67	41.67	41.67	41.67	45.24	45.24	45.24	57.74	57.74	57.74	57.74	57.74	57.74	57.74	57.74	57.74	57.74	57.74	57.74	57.74	57.74	57.74	57.74	57.74	57.74	57.74	57.74	57.74	61.9	61.9	61.9	61.9	61.9	61.9	61.9
NER	0	0	0	0	0	0	0	8.93	8.93	8.93	8.93	16.07	16.07	29.17	36.31	36.31	36.31	36.31	36.31	36.31	36.31	39.88	45.24	48.81	48.81	48.81	48.81	48.81	48.81	48.81	48.81	48.81	48.81	48.81	48.81	45.24	45.24	45.24	45.24	45.24	45.24	45.24	45.24	45.24	45.24	45.24	45.24	45.24	50.6
NGA	16.67	16.67	16.67	16.67	16.67	16.67	16.67	16.67	16.67	16.67	16.67	16.67	33.04	33.04	38.39	38.39	38.39	47.92	47.92	47.92	50.3	50.3	52.08	69.94	69.94	69.94	69.94	69.94	69.94	69.94	69.94	69.94	69.94	69.94	69.94	69.94	69.94	69.94	69.94	69.94	69.94	69.94	71.73	71.73	71.73	71.73	71.73	71.73	73.51
NIC	7.74	7.74	7.74	7.74	7.74	7.74	10.12	10.12	10.12	10.12	10.12	10.12	10.12	14.88	14.88	14.88	14.88	14.88	14.88	14.88	14.88	14.88	14.88	14.88	14.88	14.88	14.88	14.88	14.88	14.88	14.88	14.88	14.88	14.88	14.88	14.88	14.88	14.88	14.88	14.88	20.24	20.24	20.24	20.24	20.24	20.24	20.24	20.24	20.24
NLD	16.67	16.67	16.67	19.05	25.3	25.3	37.5	42.86	42.86	42.86	47.62	47.62	47.62	47.62	52.38	52.38	52.38	63.69	63.69	63.69	63.69	63.69	63.69	63.69	63.69	63.69	63.69	63.69	63.69	63.69	63.69	63.69	63.69	63.69	63.69	63.69	63.69	63.69	63.69	63.69	63.69	63.69	63.69	63.69	63.69	63.69	63.69	63.69	63.69
NOR	9.52	9.52	9.52	9.52	15.48	19.05	28.57	28.57	32.14	35.71	41.07	41.07	41.07	42.86	42.86	42.86	42.86	42.86	53.57	53.57	53.57	53.57	53.57	53.57	53.57	53.57	57.14	57.14	57.14	57.14	57.14	57.14	57.14	57.14	57.14	57.14	57.14	57.14	57.14	57.14	57.14	57.14	57.14	57.14	57.14	53.57	51.79	51.79	51.79
NPL	23.81	23.81	23.81	23.81	23.81	23.81	23.81	23.81	23.81	23.81	23.81	23.81	32.74	39.88	47.02	47.02	60.12	63.1	71.43	71.43	71.43	71.43	71.43	71.43	71.43	71.43	71.43	71.43	71.43	71.43	71.43	71.43	71.43	71.43	71.43	71.43	71.43	71.43	71.43	71.43	71.43	71.43	71.43	71.43	71.43	71.43	71.43	71.43	71.43
NZL	22.02	22.02	22.02	22.02	22.02	22.02	22.02	22.02	22.02	22.02	32.74	32.74	32.74	32.74	34.52	47.02	47.02	60.71	65.48	75	78.57	78.57	78.57	78.57	78.57	78.57	80.95	80.95	80.95	80.95	80.95	80.95	80.95	80.95	80.95	80.95	80.95	80.95	80.95	80.95	80.95	80.95	80.95	80.95	80.95	80.95	80.95	80.95	80.95
OMN	19.05	19.05	19.05	19.05	19.05	19.05	19.05	19.05	19.05	26.19	26.19	47.62	56.55	63.69	63.69	66.07	66.07	66.07	66.07	66.07	66.07	66.07	66.07	66.07	66.07	68.45	68.45	68.45	68.45	68.45	68.45	68.45	68.45	68.45	68.45	79.17	79.17	79.17	79.17	79.17	79.17	79.17	79.17	79.17	79.17	79.17	79.17	79.17	79.17
PAK	24.4	24.4	24.4	24.4	24.4	24.4	24.4	39.88	39.88	39.88	39.88	39.88	39.88	39.88	39.88	41.67	41.67	60.71	66.07	66.07	67.86	67.86	67.86	67.86	67.86	67.86	67.86	67.86	67.86	67.86	67.86	67.86	67.86	67.86	67.86	67.86	70.24	70.24	70.24	70.24	67.86	67.86	67.86	67.86	67.86	67.86	67.86	67.86	67.86
PAN	5.36	5.36	5.36	5.36	13.69	13.69	20.83	36.9	36.9	36.9	39.29	44.05	44.05	44.05	48.81	48.81	48.81	55.95	59.52	64.29	64.29	64.29	64.29	64.29	64.29	64.29	64.29	64.29	71.43	71.43	71.43	71.43	71.43	71.43	71.43	71.43	73.81	73.81	71.43	71.43	71.43	71.43	71.43	73.21	73.21	73.21	73.21	73.21	73.21
PER	14.88	14.88	14.88	14.88	14.88	16.67	34.52	34.52	38.1	60.71	71.43	71.43	73.81	73.81	73.81	73.81	73.81	73.81	73.81	73.81	73.81	73.81	73.81	73.81	73.81	73.81	73.81	79.17	79.17	79.17	79.17	79.17	79.17	79.17	79.17	81.55	81.55	81.55	81.55	81.55	81.55	81.55	81.55	81.55	81.55	81.55	81.55	81.55	81.55
PHL	27.98	27.98	27.98	27.98	33.93	33.93	33.93	33.93	33.93	63.69	63.69	63.69	79.17	79.17	79.17	79.17	80.95	80.95	80.95	80.95	80.95	80.95	80.95	80.95	80.95	80.95	80.95	80.95	80.95	80.95	80.95	80.95	80.95	80.95	80.95	80.95	80.95	80.95	80.95	80.95	80.95	80.95	80.95	80.95	80.95	80.95	80.95	80.95	80.95
PNG	16.07	16.07	16.07	16.07	16.07	16.07	16.07	16.07	16.07	16.07	16.07	16.07	16.07	16.07	19.64	19.64	21.43	28.57	57.14	57.14	57.14	59.52	59.52	59.52	59.52	59.52	59.52	59.52	59.52	59.52	59.52	59.52	57.74	61.31	64.88	64.88	64.88	64.88	64.88	61.31	61.31	65.77	65.77	66.96	66.96	66.96	66.96	66.96	66.96
POL	13.1	13.1	13.1	14.88	22.02	22.02	32.74	32.74	37.5	42.86	42.86	42.86	42.86	42.86	42.86	42.86	45.24	45.24	45.24	45.24	45.24	45.24	45.24	45.24	45.24	57.14	60.71	60.71	60.71	60.71	60.71	60.71	60.71	60.71	64.29	64.29	64.29	64.29	64.29	64.29	64.29	69.64	69.64	69.64	69.64	67.26	67.26	67.26	67.26
PRI	14.88	14.88	14.88	14.88	14.88	14.88	24.4	31.55	31.55	63.69	70.83	70.83	70.83	70.83	70.83	70.83	70.83	70.83	70.83	70.83	70.83	70.83	70.83	70.83	70.83	70.83	70.83	70.83	70.83	70.83	70.83	70.83	74.4	74.4	74.4	74.4	74.4	74.4	74.4	74.4	74.4	74.4	74.4	74.4	74.4	74.4	74.4	74.4	74.4
PRT	9.52	15.48	15.48	29.46	34.82	34.82	39.58	40.77	40.77	47.62	48.81	48.81	52.38	66.07	66.07	66.07	66.07	66.07	66.07	66.07	68.45	68.45	68.45	68.45	68.45	68.45	68.45	68.45	68.45	68.45	68.45	68.45	68.45	68.45	72.02	72.02	72.02	72.02	72.02	68.45	68.45	68.45	68.45	68.45	68.45	68.45	68.45	68.45	68.45
PRY	3.57	13.1	13.1	13.1	39.88	39.88	39.88	39.88	45.24	45.24	45.24	47.62	50	50	50	60.12	60.12	63.69	65.48	65.48	65.48	65.48	65.48	65.48	65.48	65.48	65.48	65.48	65.48	65.48	67.26	67.26	67.26	67.26	67.86	67.86	67.86	65.48	72.62	72.62	72.62	72.62	72.62	72.62	72.62	72.62	72.62	72.62	72.62
PSE	53.57	53.57	53.57	53.57	53.57	53.57	53.57	53.57	53.57	53.57	53.57	53.57	53.57	53.57	53.57	53.57	71.43	71.43	71.43	71.43	71.43	71.43	71.43	71.43	71.43	71.43	71.43	71.43	71.43	71.43	71.43	71.43	71.43	71.43	71.43	71.43	71.43	71.43	71.43	71.43	71.43	71.43	71.43	71.43	71.43	71.43	71.43	71.43	71.43
QAT	11.31	11.31	18.45	18.45	25.6	25.6	29.17	29.17	29.17	36.31	36.31	51.19	52.98	52.98	52.98	52.98	63.69	63.69	63.69	63.69	63.69	63.69	67.26	67.26	67.26	67.26	67.26	67.26	67.26	67.26	67.26	67.26	67.26	67.26	67.26	67.26	67.26	67.26	67.26	67.26	67.26	67.26	67.26	67.26	67.26	67.26	67.26	65.48	65.48
RKS	0	0	3.57	3.57	3.57	16.07	26.79	51.19	51.19	59.52	59.52	59.52	59.52	59.52	59.52	59.52	59.52	68.45	70.24	70.24	70.24	70.24	70.24	70.24	70.24	70.24	70.24	70.24	70.24	70.24	70.24	70.24	70.24	70.24	70.24	70.24	70.24	70.24	70.24	70.24	70.24	70.24	70.24	70.24	70.24	70.24	70.24	70.24	70.24
ROU	10.71	10.71	19.64	23.81	23.81	30.95	42.26	42.26	42.26	42.26	42.26	42.26	42.26	44.05	44.05	49.4	52.98	52.98	52.98	60.12	60.12	60.12	60.12	60.12	61.9	69.05	69.05	69.05	69.05	69.05	69.05	69.05	69.05	69.05	69.05	69.05	69.05	69.05	69.05	69.05	69.05	69.05	69.05	69.05	69.05	69.05	69.05	69.05	69.05
RUS	20.24	20.24	20.24	20.24	26.49	26.49	26.49	26.49	28.87	28.87	38.39	44.94	44.94	48.51	48.51	49.7	49.7	55.65	55.65	55.65	55.65	55.65	56.85	56.85	71.43	71.43	71.43	71.43	71.43	71.43	71.43	75	75	75	75	75	75	75	75	75	75	75	75	75	79.46	79.46	79.46	79.46	79.46
RWA	13.69	13.69	28.87	28.87	28.87	28.87	28.87	28.87	31.25	31.25	38.39	38.39	38.39	38.39	39.29	77.38	77.38	77.38	77.38	77.38	77.38	77.38	77.38	77.38	77.38	77.38	77.38	77.38	77.38	77.38	77.38	77.38	77.38	77.38	77.38	77.38	77.38	77.38	77.38	77.38	77.38	77.38	77.38	77.38	77.38	77.38	77.38	77.38	77.38
SAU	19.05	19.05	24.4	31.55	31.55	31.55	31.55	38.69	38.69	45.83	55.95	55.95	55.95	55.95	55.95	63.1	63.1	72.62	72.62	74.4	74.4	74.4	74.4	74.4	74.4	74.4	74.4	74.4	74.4	74.4	74.4	76.79	76.79	76.79	76.79	76.79	76.79	76.79	76.79	76.79	76.79	76.79	76.79	76.79	76.79	76.79	76.79	76.79	76.79
SDN	3.57	3.57	3.57	3.57	3.57	3.57	3.57	9.52	31.55	31.55	42.26	42.26	42.26	42.26	42.26	42.26	42.26	52.98	52.98	52.98	60.12	60.12	60.12	60.12	60.12	60.12	60.12	60.12	60.12	60.12	60.12	60.12	60.12	60.12	60.12	60.12	60.12	60.12	61.9	61.9	61.9	61.9	61.9	65.48	65.48	65.48	65.48	65.48	65.48
SEN	9.52	9.52	9.52	9.52	9.52	9.52	9.52	9.52	27.38	29.17	36.31	36.31	39.88	39.88	41.67	41.67	41.67	52.38	52.38	66.67	66.67	66.67	66.67	66.67	66.67	66.67	66.67	66.67	66.67	66.67	66.67	66.67	66.67	66.67	66.67	66.67	69.05	69.05	69.05	69.05	69.05	69.05	69.05	69.05	69.05	69.05	69.05	69.05	69.05
SGP	32.74	32.74	32.74	32.74	32.74	32.74	32.74	42.26	42.26	42.26	42.26	42.26	42.26	42.26	42.26	42.26	42.26	42.26	42.26	42.26	45.83	45.83	45.83	45.83	45.83	45.83	45.83	48.21	55.95	55.95	55.95	55.95	60.71	73.81	73.81	73.81	73.81	73.81	73.81	79.17	79.17	79.17	79.17	79.17	79.17	79.17	79.17	79.17	79.17
SLB	5.36	5.36	5.36	5.36	5.36	5.36	5.36	5.36	5.36	5.36	5.36	5.36	12.5	12.5	20.24	20.24	20.24	27.38	27.38	27.38	27.38	27.38	27.38	27.38	27.38	28.57	28.57	28.57	28.57	28.57	28.57	28.57	28.57	28.57	28.57	39.88	39.88	28.57	28.57	28.57	28.57	28.57	28.57	28.57	28.57	28.57	28.57	28.57	28.57
SLE	4.76	4.76	4.76	4.76	4.76	4.76	4.76	4.76	4.76	4.76	8.33	8.33	8.33	8.33	11.9	17.26	24.4	27.98	27.98	27.98	27.98	32.74	34.52	34.52	34.52	53.57	53.57	53.57	53.57	53.57	73.81	73.81	73.81	65.48	65.48	65.48	65.48	65.48	65.48	65.48	65.48	65.48	65.48	69.05	69.05	69.05	69.05	74.4	74.4
SLV	12.5	12.5	12.5	12.5	12.5	29.17	30.95	30.95	30.95	30.95	40.48	40.48	49.4	49.4	49.4	66.67	66.67	66.67	66.67	66.67	66.67	66.67	66.67	66.67	66.67	66.67	66.67	66.67	66.67	66.67	66.67	66.67	66.67	72.02	72.02	72.02	72.02	72.02	72.02	72.02	72.02	72.02	72.02	72.02	72.02	72.02	75.6	75.6	75.6
SMR	27.38	27.38	50	50	50	50	50	50	50	57.14	57.14	57.14	57.14	57.14	59.52	59.52	59.52	59.52	59.52	59.52	59.52	59.52	59.52	59.52	59.52	59.52	59.52	59.52	59.52	59.52	61.9	61.9	61.9	61.9	61.9	69.05	69.05	69.05	69.05	69.05	69.05	69.05	72.62	72.62	72.62	72.62	72.62	72.62	72.62
SOM	0	0	0	0	0	0	0	0	5.36	5.36	5.36	5.36	7.14	26.79	26.79	33.93	33.93	33.93	33.93	36.31	36.31	36.31	36.31	36.31	36.31	36.31	36.31	36.31	36.31	36.31	36.31	36.31	36.31	36.31	36.31	36.31	48.21	48.21	48.21	48.21	48.21	48.21	48.21	48.21	48.21	48.21	48.21	48.21	48.21
SRB	18.45	18.45	18.45	18.45	18.45	25.6	25.6	25.6	25.6	45.83	57.14	57.14	69.05	69.05	69.05	80.95	80.95	80.95	80.95	80.95	80.95	80.95	80.95	80.95	80.95	80.95	80.95	80.95	80.95	80.95	80.95	80.95	80.95	80.95	80.95	80.95	80.95	80.95	80.95	80.95	80.95	80.95	80.95	80.95	80.95	80.95	78.57	78.57	78.57
SSD	5.95	5.95	5.95	5.95	5.95	5.95	5.95	7.74	7.74	7.74	27.38	27.38	27.38	27.38	34.52	34.52	34.52	34.52	38.69	41.07	41.07	41.07	45.83	49.4	49.4	49.4	49.4	49.4	49.4	49.4	55.36	55.36	55.36	55.36	55.36	55.36	55.36	62.5	62.5	62.5	62.5	62.5	62.5	63.69	63.69	63.69	63.69	63.69	63.69
SUR	0	0	0	0	0	0	0	7.14	21.43	27.38	39.88	39.88	39.88	39.88	39.88	39.88	39.88	39.88	39.88	39.88	39.88	39.88	51.79	56.55	56.55	56.55	56.55	56.55	56.55	56.55	56.55	63.69	63.69	63.69	63.69	63.69	63.69	63.69	63.69	63.69	63.69	63.69	63.69	63.69	63.69	63.69	63.69	63.69	63.69
SVK	17.86	17.86	17.86	21.43	28.57	28.57	38.69	47.02	50.6	50.6	57.74	60.12	60.12	60.12	60.12	60.12	64.88	64.88	67.26	67.26	67.26	67.26	67.26	67.26	67.26	67.26	67.26	67.26	67.26	67.26	67.26	67.26	67.26	75	75	75	75	75	75	67.26	67.26	67.26	67.26	67.26	67.26	67.26	67.26	67.26	67.26
SVN	26.19	29.76	29.76	29.76	35.12	35.12	35.12	35.12	37.5	37.5	51.79	51.79	51.79	62.5	69.64	69.64	69.64	69.64	69.64	69.64	69.64	69.64	69.64	69.64	80.36	80.36	80.36	80.36	80.36	80.36	80.36	80.36	80.36	80.36	80.36	80.36	80.36	80.36	80.36	80.36	80.36	80.36	80.36	80.36	80.36	77.98	77.98	77.98	77.98
SWE	22.02	22.02	22.02	22.02	22.02	22.02	31.55	31.55	31.55	31.55	36.31	41.07	41.07	44.64	44.64	44.64	44.64	41.07	41.07	43.45	43.45	43.45	43.45	48.81	48.81	48.81	54.76	54.76	54.76	54.76	54.76	54.76	54.76	54.76	54.76	54.76	54.76	54.76	54.76	54.76	54.76	54.76	54.76	54.76	54.76	54.76	54.76	54.76	54.76
SWZ	14.88	14.88	14.88	14.88	14.88	14.88	14.88	18.45	22.02	22.02	22.02	45.24	45.24	45.24	45.24	45.24	45.24	45.24	45.24	45.24	45.24	64.88	64.88	64.88	64.88	64.88	64.88	64.88	67.26	67.26	67.26	67.26	67.26	67.26	67.26	67.26	67.26	67.26	67.26	67.26	67.26	63.69	63.69	63.69	63.69	63.69	63.69	63.69	60.12
SYC	10.71	10.71	10.71	10.71	12.5	12.5	12.5	12.5	17.26	27.98	33.93	33.93	33.93	33.93	33.93	33.93	37.5	38.69	38.69	38.69	38.69	38.69	38.69	38.69	45.83	45.83	45.83	45.83	45.83	45.83	45.83	45.83	45.83	72.02	79.17	79.17	79.17	79.17	79.17	79.17	79.17	79.17	79.17	79.17	79.17	79.17	79.17	79.17	79.17
SYR	5.36	5.36	12.5	12.5	16.07	16.07	20.83	25.6	32.74	32.74	45.24	45.24	45.24	45.24	45.24	45.24	45.24	52.38	52.38	62.5	62.5	62.5	62.5	62.5	62.5	62.5	64.29	66.67	66.67	66.67	66.67	66.67	66.67	66.67	66.67	66.67	66.67	66.67	66.67	66.67	66.67	66.67	66.67	66.67	66.67	59.52	59.52	66.67	66.67
TCD	0	7.14	10.71	10.71	10.71	10.71	10.71	10.71	10.71	10.71	10.71	10.71	12.5	23.81	23.81	23.81	23.81	23.81	23.81	23.81	23.81	23.81	23.81	23.81	23.81	23.81	23.81	27.38	27.38	27.38	27.38	27.38	27.38	27.38	27.38	27.38	27.38	27.38	63.1	63.1	63.1	63.1	63.1	63.1	63.1	63.1	63.1	63.1	63.1
TGO	2.38	2.38	2.38	2.38	2.38	2.38	2.38	2.38	2.38	2.38	16.67	16.67	16.67	20.24	41.67	47.02	47.02	47.02	47.02	47.02	47.02	47.02	47.02	47.02	47.02	47.02	47.02	49.4	49.4	49.4	49.4	49.4	49.4	49.4	49.4	49.4	49.4	49.4	49.4	49.4	49.4	49.4	49.4	49.4	49.4	51.19	51.19	51.19	51.19
THA	16.67	16.67	16.67	16.67	22.02	22.02	22.02	22.02	22.02	23.21	27.68	31.25	37.2	37.2	37.2	39.58	39.58	43.15	43.15	46.73	53.27	53.27	53.27	53.27	53.27	53.27	53.27	53.27	58.93	58.93	58.93	58.93	63.39	63.39	63.39	63.39	63.39	63.39	63.39	66.96	66.96	66.96	66.96	66.96	66.96	66.96	66.96	66.96	66.96
TJK	14.88	14.88	14.88	14.88	14.88	14.88	14.88	14.88	14.88	14.88	18.45	18.45	22.02	22.02	22.02	22.02	22.02	22.02	22.02	22.02	22.02	22.02	22.02	22.02	22.02	22.02	22.02	22.02	22.02	22.02	22.02	22.02	22.02	22.02	22.02	23.81	23.81	23.81	23.81	23.81	23.81	23.81	23.81	36.31	36.31	36.31	36.31	36.31	36.31
TKM	14.88	14.88	14.88	14.88	14.88	14.88	14.88	14.88	14.88	14.88	14.88	14.88	14.88	20.24	20.24	22.02	22.02	22.02	32.74	35.12	35.12	35.12	35.12	35.12	35.12	35.12	31.55	31.55	31.55	31.55	31.55	31.55	31.55	31.55	31.55	31.55	31.55	31.55	31.55	31.55	31.55	31.55	31.55	31.55	31.55	24.4	24.4	24.4	22.62
TLS	14.29	14.29	14.29	14.29	19.05	19.05	19.05	19.05	19.05	19.05	19.05	19.05	19.05	19.05	20.83	20.83	20.83	31.55	31.55	31.55	31.55	31.55	62.5	62.5	62.5	62.5	62.5	62.5	62.5	62.5	62.5	62.5	62.5	62.5	62.5	62.5	62.5	62.5	64.29	64.29	64.29	64.29	64.29	64.29	64.29	64.29	67.86	67.86	67.86
TON	9.52	9.52	9.52	9.52	9.52	9.52	9.52	9.52	9.52	9.52	9.52	11.31	11.31	11.31	32.74	32.74	32.74	32.74	32.74	37.5	37.5	37.5	37.5	66.07	66.07	66.07	66.07	66.07	66.07	66.07	66.07	66.07	66.07	66.07	66.07	66.07	66.07	42.26	42.26	42.26	42.26	42.26	42.26	42.26	42.26	42.26	42.26	42.26	42.26
TTO	14.88	14.88	14.88	14.88	14.88	14.88	14.88	29.17	36.31	36.31	45.24	47.62	47.62	47.62	47.62	51.19	51.19	55.36	55.36	55.36	55.36	55.36	55.36	63.69	68.45	70.24	70.24	70.24	70.24	70.24	70.24	77.38	77.38	77.38	77.38	77.38	77.38	77.38	77.38	77.38	77.38	77.38	77.38	77.38	77.38	77.38	77.38	77.38	77.38
TUN	14.88	14.88	14.88	16.67	16.67	16.67	23.81	27.38	27.38	27.38	30.95	30.95	36.9	36.9	55.95	55.95	71.43	71.43	71.43	71.43	71.43	71.43	71.43	71.43	71.43	71.43	71.43	71.43	71.43	71.43	71.43	71.43	71.43	71.43	71.43	71.43	71.43	71.43	71.43	71.43	71.43	71.43	71.43	71.43	71.43	71.43	71.43	71.43	71.43
TUR	20.83	20.83	20.83	23.21	23.21	23.21	23.21	23.21	23.21	23.21	42.26	42.26	45.83	45.83	45.83	52.98	52.98	52.98	56.55	56.55	56.55	58.33	61.9	61.9	61.9	61.9	61.9	61.9	61.9	61.9	61.9	61.9	61.9	61.9	61.9	61.9	64.29	64.29	61.9	61.9	61.9	61.9	61.9	64.29	67.86	65.48	65.48	65.48	65.48
TWN	32.14	32.14	32.14	32.14	32.14	32.14	32.14	32.14	32.14	32.14	32.14	32.14	32.14	33.93	33.93	33.93	33.93	33.93	33.93	33.93	33.93	33.93	33.93	33.93	33.93	33.93	33.93	33.93	33.93	33.93	33.93	33.93	33.93	33.93	33.93	33.93	33.93	33.93	33.93	33.93	33.93	33.93	33.93	33.93	33.93	33.93	33.93	39.29	39.29
TZA	1.79	1.79	1.79	1.79	1.79	1.79	1.79	1.79	1.79	1.79	12.5	22.62	25	25	25	25	26.79	26.79	26.79	26.79	33.93	33.93	33.93	33.93	33.93	33.93	33.93	33.93	33.93	33.93	33.93	33.93	33.93	33.93	33.93	33.93	33.93	37.5	37.5	37.5	37.5	37.5	37.5	37.5	37.5	40.18	40.18	40.18	40.18
UGA	13.1	13.1	13.1	13.1	13.1	13.1	13.1	13.1	13.1	13.1	13.1	15.48	26.19	26.19	33.33	33.33	35.12	35.12	35.12	52.98	52.98	52.98	52.98	52.98	73.21	73.21	73.21	73.21	73.21	73.21	73.21	73.21	73.21	73.21	73.21	73.21	73.21	73.21	73.21	73.21	73.21	73.21	73.21	73.21	73.21	73.21	73.21	73.21	73.21
UKR	9.52	9.52	9.52	9.52	9.52	9.52	34.52	40.48	40.48	40.48	50	58.33	65.48	65.48	65.48	65.48	65.48	65.48	65.48	65.48	65.48	65.48	65.48	65.48	65.48	65.48	65.48	65.48	65.48	70.83	70.83	70.83	73.21	73.21	73.21	73.21	73.21	73.21	73.21	73.21	73.21	73.21	73.21	73.21	73.21	73.21	73.21	73.21	73.21
URY	7.14	7.14	7.14	7.14	7.14	7.14	7.14	23.81	38.1	44.05	45.83	45.83	48.21	48.21	48.21	48.21	48.21	48.21	50	50	50	53.57	53.57	53.57	53.57	53.57	57.14	59.52	59.52	59.52	59.52	59.52	59.52	59.52	59.52	59.52	59.52	59.52	53.57	53.57	53.57	53.57	53.57	53.57	53.57	53.57	53.57	52.38	52.38
USA	18.45	18.45	18.45	18.45	18.45	18.45	22.02	33.33	33.33	33.33	47.32	52.68	55.65	55.65	55.65	57.44	62.2	62.2	63.1	63.1	63.1	63.1	69.05	69.05	69.05	69.05	69.05	69.05	72.62	74.4	74.4	74.4	74.4	74.4	76.79	76.79	76.79	76.79	76.79	76.79	76.79	76.79	76.79	76.79	76.79	76.79	76.79	76.79	76.79
USA	14.88	14.88	14.88	14.88	16.67	16.67	16.67	25.6	25.6	25.6	30.95	41.96	41.96	45.54	50.3	50.3	50.3	50.3	57.44	57.44	57.44	57.44	60.42	60.42	60.42	60.42	60.42	60.42	62.2	66.07	66.07	66.07	66.07	66.07	66.07	66.07	66.07	66.07	66.07	66.07	66.07	68.45	68.45	68.45	68.45	68.45	68.45	68.45	68.45
USA	11.31	11.31	11.31	11.31	11.31	14.88	16.07	27.38	27.38	27.38	37.5	44.64	44.64	44.64	44.64	44.64	44.64	44.64	44.64	44.64	44.64	55.36	55.36	55.36	55.36	55.36	55.36	55.36	58.63	58.63	59.52	59.52	59.52	59.52	59.52	59.52	59.52	59.52	59.52	59.52	59.52	59.52	59.52	59.52	59.52	59.52	61.9	61.9	61.9
USA	18.45	18.45	18.45	18.45	18.45	20.83	20.83	25.6	25.6	29.17	37.5	38.69	38.69	38.69	38.69	38.69	38.69	38.69	38.69	38.69	38.69	38.69	38.69	38.69	38.69	48.21	48.21	48.21	48.21	50	50	50	50	50	55.95	55.95	55.95	55.95	55.95	55.95	55.95	55.95	55.95	55.95	55.95	55.95	55.95	55.95	55.95
USA	14.88	20.83	20.83	20.83	20.83	30.36	36.31	39.88	39.88	39.88	50.6	60.12	60.12	66.07	66.07	66.07	66.07	66.07	66.07	66.07	66.07	66.07	66.07	66.07	66.07	66.07	67.86	67.86	67.86	68.75	68.75	70.54	70.54	70.54	70.54	70.54	70.54	70.54	70.54	70.54	70.54	70.54	70.54	70.54	72.92	72.92	72.92	72.92	72.92
USA	14.88	14.88	14.88	14.88	14.88	14.88	28.27	33.04	33.04	37.2	45.54	45.54	45.54	49.11	51.79	51.79	51.79	52.98	57.74	57.74	60.12	60.12	60.12	63.69	66.07	66.07	66.07	66.07	67.86	67.86	67.86	67.86	67.86	67.86	67.86	71.43	71.43	71.43	71.43	71.43	71.43	71.43	71.43	71.43	71.43	71.43	71.43	71.43	71.43
USA	18.45	18.45	18.45	30.95	28.57	32.14	35.71	42.86	42.86	42.86	50.6	51.79	51.79	52.68	52.68	52.68	55.06	57.44	57.44	57.44	60.12	63.69	63.69	63.69	65.48	65.48	65.48	65.48	65.48	67.26	67.26	67.26	67.26	67.26	67.26	67.26	67.26	67.26	67.26	67.26	67.26	67.26	69.64	69.64	69.64	73.21	73.21	73.21	73.21
USA	18.45	18.45	18.45	18.45	18.45	22.02	22.02	36.31	36.31	36.31	44.05	44.05	44.05	44.05	44.05	44.05	44.05	44.05	44.05	52.38	52.38	52.38	52.38	52.38	52.38	52.38	64.29	64.29	66.67	68.45	68.45	68.45	68.45	68.45	68.45	68.45	68.45	68.45	68.45	68.45	68.45	68.45	68.45	68.45	68.45	68.45	68.45	68.45	68.45
USA	18.45	18.45	18.45	23.21	23.21	23.21	26.79	35.12	35.12	35.12	51.19	51.19	54.76	54.76	54.76	54.76	54.76	54.76	59.52	59.52	59.52	59.52	59.52	59.52	63.1	63.1	63.1	64.88	64.88	66.67	66.67	66.67	66.67	66.67	66.67	66.67	66.67	66.67	66.67	66.67	66.67	66.67	66.67	66.67	66.67	66.67	66.67	66.67	66.67
USA	18.45	18.45	18.45	18.45	18.45	18.45	25.6	30.36	30.36	35.12	47.62	58.04	56.85	56.85	59.23	59.23	59.23	62.8	62.8	62.8	62.8	62.8	62.8	62.8	62.8	62.8	62.8	62.8	65.77	67.56	67.56	67.56	66.67	66.67	68.45	68.45	68.45	68.45	70.24	70.24	70.24	70.24	70.24	70.24	70.24	70.24	70.24	70.24	70.24
USA	11.31	11.31	11.31	11.31	11.31	11.31	16.07	18.45	29.17	29.17	37.5	37.5	37.5	37.5	37.5	41.07	41.07	57.14	57.14	57.14	57.14	57.14	57.14	57.14	57.14	57.14	57.14	57.14	61.9	63.69	63.69	63.69	66.07	66.07	66.07	66.07	66.07	66.07	66.07	66.07	66.07	66.07	66.07	66.07	66.07	66.07	66.07	66.07	66.07
USA	18.45	18.45	18.45	18.45	18.45	18.45	18.45	29.17	29.17	29.17	32.74	32.74	35.12	35.12	39.88	39.88	39.88	41.07	41.07	52.98	56.55	56.55	56.55	56.55	60.12	60.12	60.12	61.01	61.01	61.01	61.01	61.01	61.01	61.01	61.01	61.01	61.01	61.01	61.01	61.01	64.58	67.26	67.26	67.26	67.26	67.26	67.26	67.26	67.26
USA	14.88	14.88	14.88	14.88	14.88	14.88	19.64	24.4	24.4	27.98	35.12	48.21	48.21	48.21	48.21	49.4	50.6	50.6	50.6	50.6	50.6	50.6	50.6	50.6	50.6	50.6	50.6	55.36	55.36	57.14	57.14	58.93	58.93	58.93	58.93	58.93	58.93	58.93	58.93	58.93	58.93	58.93	58.93	58.93	58.93	58.93	64.88	64.88	64.88
USA	11.31	11.31	11.31	11.31	11.31	11.31	18.45	25.6	25.6	29.17	32.74	32.74	32.74	32.74	32.74	32.74	32.74	37.5	37.5	69.64	69.64	69.64	69.64	69.64	69.64	69.64	69.64	69.64	69.64	71.43	71.43	71.43	71.43	71.43	71.43	71.43	71.43	71.43	71.43	71.43	71.43	71.43	71.43	71.43	71.43	71.43	71.43	71.43	71.43
USA	14.88	14.88	14.88	14.88	17.26	17.26	17.26	27.38	27.38	27.38	34.52	39.29	44.05	44.05	46.43	63.69	63.69	63.69	63.69	63.69	63.69	63.69	63.69	63.69	63.69	63.69	63.69	63.69	63.69	65.48	65.48	65.48	65.48	65.48	65.48	65.48	65.48	65.48	65.48	65.48	65.48	65.48	65.48	65.48	65.48	65.48	65.48	65.48	65.48
USA	14.88	14.88	14.88	14.88	14.88	14.88	20.83	26.79	26.79	30.36	46.43	45.83	47.62	50	50	50	50	50	50	57.74	57.74	57.74	57.74	59.52	59.52	59.52	59.52	59.52	59.52	61.31	61.31	61.31	61.31	61.31	61.31	61.31	61.31	55.95	55.95	55.95	55.95	55.95	55.95	55.95	55.95	55.95	55.95	55.95	55.95
USA	14.88	14.88	14.88	14.88	14.88	14.88	14.88	22.02	22.02	25.6	42.86	52.08	52.08	53.87	53.87	53.87	53.87	53.87	59.52	59.52	59.52	59.52	59.52	59.52	64.29	64.29	64.29	64.29	64.29	66.07	66.07	66.07	66.07	66.07	66.07	66.07	66.07	66.07	66.07	66.07	66.07	66.07	66.07	66.07	66.07	66.07	66.07	66.07	66.07
USA	14.88	18.45	18.45	18.45	25.6	35.12	36.9	39.29	40.48	40.48	40.48	40.48	41.67	50.6	57.14	57.14	57.14	59.52	59.52	59.52	64.29	64.29	64.29	64.29	67.86	67.86	67.86	67.86	71.43	73.21	73.21	73.21	73.21	73.21	73.21	73.21	73.21	73.21	73.21	73.21	73.21	75.6	75.6	75.6	75.6	75.6	75.6	75.6	75.6
USA	11.31	11.31	11.31	11.31	18.45	18.45	30.95	39.29	39.29	39.29	45.24	49.4	49.4	49.4	49.4	51.79	51.79	61.9	61.9	61.9	61.9	61.9	61.9	61.9	61.9	61.9	61.9	61.9	61.9	63.69	63.69	63.69	63.69	63.69	63.69	63.69	63.69	63.69	63.69	63.69	63.69	63.69	62.8	62.8	62.8	62.8	62.8	62.8	62.8
USA	17.26	17.26	17.26	17.26	17.26	17.26	23.21	39.88	39.88	42.26	45.83	48.81	48.81	48.81	48.81	48.81	48.81	53.57	60.12	60.12	60.12	61.9	61.9	61.9	61.9	61.9	61.9	64.29	64.29	66.07	65.18	65.18	65.18	65.18	65.18	66.07	66.07	70.54	70.54	70.54	70.54	70.54	72.32	72.32	72.32	72.32	72.32	72.32	72.32
USA	14.88	14.88	14.88	14.88	17.26	17.26	27.98	32.74	36.31	36.31	51.19	51.19	54.76	56.55	56.55	56.55	56.55	58.93	58.93	58.93	58.93	58.93	58.93	58.93	67.26	67.26	67.26	67.26	67.26	69.05	71.43	75	75	75	75	75	75	75	75	76.79	76.79	76.79	76.79	76.79	76.79	76.79	76.79	76.79	76.79
USA	18.45	18.45	18.45	18.45	18.45	18.45	22.02	29.17	29.17	41.07	44.64	44.64	44.64	44.64	44.64	44.64	44.64	45.83	45.83	60.71	60.71	60.71	60.71	60.71	60.71	60.71	60.71	64.88	68.45	70.24	70.24	70.24	70.24	70.24	70.24	70.24	70.24	70.24	70.24	70.24	70.24	70.24	70.24	70.24	70.24	70.24	70.24	70.24	70.24
USA	14.88	14.88	14.88	14.88	14.88	20.83	24.4	35.12	37.5	37.5	51.79	55.36	55.36	55.36	55.36	55.36	55.36	55.36	65.48	65.48	65.48	65.48	65.48	65.48	65.48	65.48	65.48	65.48	65.48	67.26	67.26	67.26	67.26	67.26	67.26	67.26	67.26	67.26	67.26	69.64	69.64	72.02	72.02	72.02	72.02	72.02	72.02	72.02	72.02
USA	18.45	18.45	18.45	18.45	18.45	18.45	18.45	38.69	38.69	40.48	40.48	44.64	49.4	49.4	49.4	49.4	49.4	49.4	49.4	49.4	49.4	63.69	63.69	63.69	63.69	63.69	63.69	63.69	63.69	65.48	65.48	65.48	65.48	61.9	61.9	61.9	61.9	61.9	61.9	61.9	61.9	61.9	61.9	61.9	61.9	61.9	61.9	61.9	64.29
USA	14.88	14.88	14.88	14.88	14.88	14.88	17.26	30.06	30.06	31.85	38.99	42.56	42.56	42.56	44.35	47.02	47.02	51.79	52.98	52.98	52.98	52.98	52.98	52.98	52.98	52.98	52.98	52.98	52.98	54.76	54.76	60.71	60.71	60.71	60.71	60.71	60.71	60.71	60.71	60.71	60.71	60.71	64.29	64.29	64.29	64.29	64.29	64.29	64.29
USA	11.31	11.31	11.31	12.5	12.5	19.64	20.83	25.6	25.6	29.17	32.74	32.74	32.74	37.5	37.5	37.5	37.5	37.5	52.98	52.98	52.98	52.98	52.98	52.98	52.98	57.74	57.74	57.74	62.5	64.29	64.29	64.29	64.29	64.29	64.29	64.29	64.29	64.29	64.29	64.29	64.29	64.29	61.9	61.9	61.9	61.9	61.9	61.9	61.9
USA	18.45	18.45	18.45	18.45	18.45	18.45	18.45	29.17	29.17	41.67	48.21	48.21	48.21	51.79	52.98	52.98	52.98	57.74	59.52	59.52	59.52	63.1	70.24	70.24	70.24	70.24	70.24	70.24	70.24	72.02	72.02	72.02	72.02	72.02	72.02	72.02	72.02	72.02	72.02	72.02	72.02	72.02	72.02	72.02	72.02	72.02	72.02	72.02	72.02
USA	11.31	11.31	11.31	11.31	22.02	29.17	29.17	31.55	31.55	31.55	42.86	45.24	45.24	45.24	47.02	47.02	47.02	49.4	49.4	52.38	55.36	55.36	55.36	55.36	62.5	62.5	62.5	62.5	62.5	64.29	64.29	64.29	64.29	64.29	64.29	64.29	64.29	64.29	64.29	64.29	64.29	64.29	64.29	64.29	64.29	66.96	66.96	66.96	66.96
USA	14.88	14.88	14.88	17.26	17.26	17.26	20.83	29.17	29.17	29.17	35.12	35.12	35.12	35.12	39.29	39.29	39.29	41.67	41.67	41.67	41.67	41.67	41.67	41.67	41.67	41.67	41.67	41.67	44.05	45.83	45.83	50.6	50.6	54.17	54.17	54.17	54.17	54.17	54.17	54.17	54.17	54.17	54.17	54.17	54.17	54.17	54.17	56.55	56.55
USA	14.88	14.88	14.88	14.88	14.88	14.88	14.88	24.4	26.79	26.79	37.5	39.29	39.29	49.11	49.11	49.11	49.11	49.11	49.11	50.89	50.89	50.89	50.89	50.89	50.89	50.89	50.89	50.89	53.27	57.14	57.14	57.14	57.14	58.33	58.33	58.33	58.33	58.33	58.33	58.33	58.33	58.33	58.33	58.33	58.33	58.33	58.33	58.33	58.33
USA	18.45	18.45	18.45	18.45	18.45	18.45	22.02	29.17	29.17	37.5	43.45	52.38	52.38	54.76	54.76	54.76	54.76	56.55	56.55	56.55	56.55	61.31	66.07	66.07	66.07	66.07	71.43	71.43	71.43	73.21	73.21	73.21	73.21	73.21	73.21	73.21	73.21	73.21	73.21	73.21	73.21	73.21	73.21	73.21	73.21	73.21	73.21	73.21	73.21
USA	14.88	14.88	14.88	14.88	14.88	14.88	18.45	25.6	30.36	30.36	48.81	48.81	53.57	55.95	55.95	64.88	64.88	64.88	64.88	64.88	64.88	64.88	64.88	64.88	64.88	64.88	64.88	64.88	64.88	66.67	66.67	66.67	66.67	68.45	68.45	68.45	68.45	68.45	72.02	72.02	72.02	72.02	72.02	72.02	72.02	72.02	72.02	72.02	72.02
USA	11.31	11.31	11.31	11.31	11.31	11.31	22.02	30.36	30.36	35.12	48.21	53.57	55.95	60.71	60.71	60.71	60.71	60.71	63.1	63.1	63.1	66.67	66.67	66.67	66.67	66.67	66.67	69.05	69.05	70.83	70.83	70.83	70.83	70.83	70.83	70.83	70.83	70.83	70.83	70.83	70.83	70.83	70.83	70.83	70.83	70.83	70.83	70.83	70.83
USA	18.45	18.45	18.45	18.45	18.45	18.45	18.45	25.6	25.6	29.17	35.12	37.5	39.88	39.88	44.64	44.64	44.64	44.64	55.36	55.36	55.36	55.36	55.36	55.36	55.36	57.74	60.12	60.12	61.9	61.9	61.9	61.9	61.9	61.9	61.9	61.9	61.9	61.9	61.9	61.9	61.9	61.9	61.9	61.9	61.9	61.9	61.9	61.9	61.9
USA	18.45	18.45	18.45	25.6	25.6	27.98	39.29	49.4	49.4	49.4	54.17	54.17	55.95	57.14	57.14	57.14	61.9	66.07	66.07	66.07	66.07	66.07	66.07	66.07	66.07	66.07	66.96	66.96	66.96	66.96	66.96	66.96	66.96	67.86	67.86	67.86	67.86	67.86	67.86	67.86	67.86	67.86	71.43	71.43	71.43	71.43	71.43	75	75
USA	27.38	27.38	27.38	27.38	27.98	27.98	33.33	42.86	42.86	45.24	53.57	57.14	57.14	57.14	57.14	57.14	57.14	66.07	66.07	66.07	66.07	66.07	66.07	66.07	66.07	66.07	66.07	66.07	66.07	67.86	67.86	67.86	67.86	67.86	67.86	67.86	67.86	67.86	67.86	67.86	67.86	67.86	67.86	67.86	67.86	67.86	67.86	67.86	67.86
USA	18.45	18.45	18.45	18.45	18.45	18.45	18.45	25.6	25.6	29.17	37.2	39.58	39.58	39.58	39.58	40.77	40.77	43.15	58.93	58.93	62.5	62.5	62.5	62.5	64.29	64.29	66.67	66.67	66.67	68.45	68.45	68.45	67.56	67.56	67.56	67.56	67.56	67.56	67.56	67.56	67.56	67.56	67.56	67.56	67.56	67.56	67.56	67.56	67.56
USA	19.64	19.64	19.64	19.64	19.64	19.64	19.64	24.4	24.4	27.98	42.86	51.19	53.57	53.57	53.57	53.57	53.57	53.57	57.14	57.14	57.14	63.69	63.69	63.69	63.69	63.69	63.69	63.69	63.69	65.48	65.48	65.48	65.48	65.48	65.48	65.48	65.48	65.48	65.48	65.48	65.48	65.48	65.48	65.48	65.48	65.48	65.48	65.48	65.48
USA	18.45	18.45	18.45	18.45	18.45	18.45	18.45	32.14	32.14	32.14	38.1	38.1	38.1	41.67	41.67	41.67	41.67	53.87	53.87	53.87	53.87	53.87	53.87	53.87	53.87	53.87	59.52	59.52	66.07	66.07	66.07	66.07	66.07	66.07	69.64	69.64	69.64	69.64	69.64	69.64	71.43	71.43	71.43	71.43	71.43	69.05	69.05	69.05	69.05
USA	18.45	20.83	20.83	20.83	20.83	20.83	26.19	35.71	35.71	35.71	50.6	52.38	52.38	52.38	52.38	54.17	56.55	56.55	62.5	62.5	62.5	62.5	63.69	63.69	66.07	66.07	66.07	66.07	66.07	67.86	67.86	67.86	67.86	67.86	67.86	67.86	67.86	67.86	67.86	67.86	67.86	67.86	67.86	69.64	69.64	69.64	69.64	69.64	69.64
USA	18.45	18.45	18.45	18.45	18.45	18.45	18.45	30.36	30.36	39.29	45.24	45.24	48.81	50.6	50.6	50.6	50.6	52.38	52.38	52.38	55.95	55.95	55.95	55.95	55.95	55.95	58.33	58.33	61.9	63.69	63.69	66.07	67.26	67.26	67.26	67.26	67.26	67.26	67.26	67.26	67.26	67.26	67.26	67.26	67.26	64.88	64.88	64.88	64.88
USA	18.45	18.45	23.81	23.81	23.81	23.81	28.57	33.33	33.33	37.5	39.88	39.88	39.88	39.88	39.88	39.88	39.88	50.6	50.6	50.6	50.6	50.6	50.6	50.6	50.6	50.6	50.6	50.6	52.98	54.76	54.76	53.57	54.46	54.46	54.46	54.46	54.46	54.46	54.46	54.46	54.46	54.46	54.46	54.46	54.46	54.46	54.46	54.46	54.46
USA	14.88	14.88	14.88	14.88	14.88	14.88	20.83	33.33	29.76	30.95	39.29	39.29	39.29	39.29	39.29	39.29	47.62	57.14	57.14	57.14	57.14	57.14	57.14	57.14	61.9	61.9	64.29	64.29	64.29	66.07	66.07	66.07	66.07	66.07	66.07	66.07	66.07	66.07	66.07	66.07	70.83	70.83	70.83	70.83	70.83	70.83	70.83	70.83	70.83
USA	11.31	11.31	11.31	11.31	11.31	16.67	16.67	26.49	26.49	26.49	39.58	43.15	43.15	43.15	51.79	56.55	56.55	57.74	57.74	57.74	57.74	57.74	61.31	61.31	61.31	61.31	61.31	63.39	63.39	65.18	65.18	65.18	65.18	65.18	65.18	65.18	65.18	65.18	67.86	67.86	67.86	67.86	67.86	67.86	67.86	67.86	67.86	70.24	70.24
USA	18.45	18.45	18.45	18.45	18.45	18.45	23.21	27.98	27.98	31.55	44.64	44.64	44.64	48.21	48.21	48.21	48.21	50.6	50.6	50.6	50.6	52.98	52.98	52.98	55.36	55.36	55.36	55.36	55.36	57.14	57.14	57.14	57.14	57.14	57.14	57.14	57.14	57.14	57.14	57.14	57.14	57.14	53.57	53.57	53.57	53.57	53.57	53.57	53.57
USA	11.31	14.88	14.88	14.88	14.88	14.88	27.38	34.52	34.52	34.52	40.48	40.48	40.48	40.48	40.48	40.48	40.48	40.48	53.57	53.57	53.57	51.79	51.79	51.79	58.93	58.93	58.93	58.93	58.93	58.93	58.93	58.93	58.93	58.93	58.93	58.93	58.93	58.93	58.93	58.93	58.93	58.93	58.93	58.93	58.93	58.93	58.93	58.93	58.93
USA	14.88	14.88	14.88	14.88	14.88	14.88	14.88	39.88	44.64	44.64	51.19	53.57	57.14	57.14	57.14	57.14	57.14	59.52	66.07	66.07	66.07	66.07	66.07	66.07	66.07	66.07	66.07	66.07	66.07	67.86	67.86	67.86	67.86	67.86	67.86	67.86	67.86	67.86	67.86	67.86	67.86	67.86	67.86	67.86	67.86	65.48	65.48	65.48	65.48
USA	21.43	21.43	21.43	21.43	23.81	30.06	30.06	32.44	32.44	32.44	50	54.76	54.76	54.76	54.76	54.76	54.76	64.29	64.29	64.29	64.29	64.29	64.29	64.29	64.29	64.29	64.29	64.29	64.29	66.07	66.07	66.07	66.07	66.07	66.07	66.07	66.07	66.07	66.07	66.07	66.07	66.07	66.07	66.07	66.07	66.07	66.07	66.07	66.07
USA	14.88	14.88	14.88	14.88	14.88	14.88	16.67	23.81	23.81	27.38	30.95	44.05	50.6	50.6	52.98	52.98	52.98	52.98	52.98	61.9	60.12	60.12	60.12	60.12	60.12	60.12	60.12	60.12	61.9	63.69	63.69	63.69	63.69	63.69	63.69	63.69	63.69	63.69	63.69	63.69	63.69	63.69	63.69	63.69	63.69	66.07	66.07	66.07	66.07
USA	17.26	17.26	17.26	20.83	20.83	20.83	24.4	31.55	31.55	35.12	35.12	35.12	37.5	37.5	37.5	39.88	39.88	55.36	55.36	57.74	57.74	57.74	57.74	57.74	61.31	61.31	61.31	63.1	63.1	63.1	63.1	63.1	63.1	63.1	63.1	63.1	63.1	63.1	63.1	63.1	63.1	63.1	63.1	63.1	63.1	63.1	63.1	63.1	63.1
USA	18.45	18.45	18.45	18.45	18.45	18.45	18.45	30.36	30.36	33.93	38.69	43.15	43.15	52.68	55.36	55.36	55.36	55.36	55.36	57.74	57.74	57.74	57.74	57.74	57.74	57.74	57.74	57.74	57.74	59.52	59.52	59.52	59.52	59.52	59.52	59.52	64.88	64.88	64.88	64.88	64.88	64.88	64.88	64.88	64.88	64.88	64.88	67.26	67.26
USA	25	25	25	25	25.89	26.79	32.14	32.14	35.71	39.29	46.43	48.21	48.21	55.95	55.95	59.52	59.52	59.52	59.52	59.52	59.52	59.52	59.52	59.52	59.52	59.52	59.52	59.52	59.52	64.88	64.88	64.88	64.88	64.88	64.88	64.88	64.88	64.88	64.88	64.88	64.88	64.88	64.88	64.88	64.88	64.88	64.88	64.88	64.88
UZB	13.1	13.1	13.1	13.1	13.1	13.1	13.1	13.1	13.1	20.24	46.43	46.43	46.43	46.43	46.43	48.81	56.55	58.33	63.69	68.15	68.15	74.7	74.7	74.7	74.7	74.7	78.27	78.27	78.27	78.27	78.27	78.27	78.27	78.27	78.27	78.27	78.27	78.27	78.27	78.27	78.27	78.27	78.27	78.27	78.27	78.27	78.27	78.27	78.27
VEN	9.52	9.52	9.52	9.52	9.52	9.52	23.81	35.71	35.71	35.71	48.81	53.57	55.36	55.36	60.71	60.71	60.71	60.71	60.71	60.71	60.71	60.71	60.71	60.71	60.71	60.71	60.71	60.71	60.71	60.71	60.71	60.71	60.71	60.71	60.71	60.71	60.71	60.71	60.71	60.71	60.71	60.71	60.71	60.71	60.71	60.71	60.71	60.71	60.71
VIR	9.52	9.52	9.52	9.52	9.52	9.52	9.52	16.67	16.67	16.67	16.67	16.67	23.81	23.81	23.81	29.17	29.17	39.88	39.88	55.36	55.36	55.36	55.36	55.36	55.36	55.36	55.36	55.36	55.36	55.36	55.36	55.36	55.36	55.36	55.36	55.36	55.36	55.36	55.36	55.36	55.36	55.36	55.36	55.36	55.36	55.36	55.36	55.36	55.36
VNM	38.69	42.26	42.26	42.26	42.26	42.26	42.26	42.26	42.26	42.26	45.83	45.83	45.83	45.83	45.83	45.83	47.62	47.62	47.62	51.19	54.76	58.33	69.05	69.05	69.05	69.05	82.14	82.14	82.14	82.14	82.14	82.14	82.14	82.14	84.52	84.52	84.52	84.52	84.52	84.52	78.27	78.27	78.27	78.27	78.27	78.27	78.27	69.05	69.05
VUT	7.14	7.14	7.14	7.14	7.14	7.14	7.14	7.14	7.14	7.14	7.14	7.14	7.14	7.14	7.14	7.14	7.14	7.14	7.14	7.14	61.9	61.9	61.9	61.9	61.9	61.9	61.9	61.9	61.9	61.9	54.76	54.76	54.76	54.76	54.76	54.76	58.33	58.33	58.33	58.33	58.33	58.33	58.33	58.33	58.33	58.33	58.33	58.33	58.33
YEM	0	0	0	0	0	0	0	0	0	7.14	30.95	30.95	30.95	30.95	30.95	34.52	34.52	34.52	34.52	34.52	34.52	34.52	34.52	34.52	34.52	34.52	34.52	34.52	34.52	34.52	34.52	34.52	34.52	34.52	34.52	39.29	39.29	39.29	39.29	39.29	39.29	39.29	39.29	39.29	39.29	39.29	39.29	39.29	39.29
ZAF	8.93	16.07	16.07	16.07	16.07	16.07	16.07	16.07	16.07	19.64	34.52	34.52	47.62	47.62	47.62	47.62	47.62	47.62	47.62	47.62	73.21	73.21	75.6	75.6	75.6	75.6	77.38	77.38	77.38	77.38	77.38	77.38	77.38	77.38	77.38	77.38	77.38	77.38	77.38	77.38	77.38	77.38	77.38	77.38	77.38	77.38	77.38	77.38	77.38
ZMB	10.71	10.71	10.71	10.71	10.71	10.71	10.71	10.71	10.71	10.71	10.71	10.71	13.1	13.1	20.24	20.24	20.24	20.24	20.24	20.24	32.74	36.31	36.31	39.88	39.88	39.88	39.88	39.88	39.88	39.88	39.88	39.88	39.88	39.88	42.26	42.26	42.26	42.26	42.26	44.05	51.49	56.85	56.85	56.85	56.85	56.85	56.85	56.85	56.85
ZWE	5.36	5.36	5.36	5.36	5.36	5.36	5.36	5.36	5.36	5.36	5.36	17.86	17.86	17.86	17.86	17.86	17.86	29.17	39.88	39.88	39.88	43.45	43.45	43.45	64.88	64.88	64.88	64.88	64.88	64.88	64.88	64.88	64.88	64.88	67.26	67.26	67.26	67.26	67.26	67.26	67.26	67.26	67.26	67.26	67.26	67.26	67.26	67.26	67.26
[truncated: 905 more columns]

## Sheet: GovernmentResponseIndex
CountryCode	1	2	3	4	5	6	7	8	9	10	11	12	13	14	15	16	17	18	19	20	21	22	23	24	25	26	27	28	29	30	31	32	33	34	35	36	37	38	39	40	41	42	43	44	45	46	47	48	49
ABW	0	0	0	0	2.08	2.08	2.08	2.08	2.08	2.08	8.33	14.58	22.92	26.04	26.04	32.29	32.29	32.29	32.29	32.29	32.29	32.29	32.29	59.37	59.37	59.37	70.31	70.31	70.31	70.31	70.31	70.31	70.31	70.31	70.31	72.4	70.31	72.4	72.4	70.31	70.31	70.31	70.31	70.31	70.31	70.31	70.31	70.31	70.31
AFG	22.92	22.92	22.92	22.92	22.92	22.92	22.92	22.92	29.17	29.17	29.17	29.17	30.73	30.73	30.73	30.73	30.73	30.73	35.94	43.75	43.75	43.75	48.44	48.44	48.44	48.44	48.44	48.44	48.44	48.44	54.69	54.69	54.69	54.69	54.69	54.69	54.69	57.81	57.81	57.81	57.81	57.81	57.81	57.81	57.81	57.81	57.81	57.81	57.81
AGO	6.77	6.77	6.77	6.77	6.77	6.77	6.77	6.77	6.77	6.77	6.77	6.77	6.77	6.77	8.33	8.33	8.33	8.33	20.83	20.83	20.83	53.12	53.12	53.12	53.12	53.12	55.21	55.21	55.21	55.21	55.21	55.21	55.21	55.21	66.15	66.15	66.15	66.15	66.15	66.15	66.15	66.15	66.15	66.15	66.15	66.15	66.15	66.15	59.38
ALB	6.25	6.25	11.46	27.08	36.46	42.19	42.19	57.29	57.29	58.85	58.85	58.85	58.85	60.42	63.54	63.54	63.54	65.1	65.1	65.1	65.1	65.1	65.1	65.1	65.1	65.1	65.1	65.1	65.1	65.1	65.1	65.1	65.1	65.1	65.1	65.1	65.1	65.1	65.1	65.1	68.23	68.23	68.23	71.35	71.35	71.35	73.44	73.44	73.44
AND	2.08	2.08	2.08	2.08	2.08	11.46	11.46	22.92	29.17	29.17	33.33	33.33	33.33	33.33	35.42	35.42	35.42	35.42	35.42	44.79	44.79	51.04	51.04	51.04	51.04	51.04	51.04	51.04	51.04	51.04	51.04	51.04	51.04	52.6	52.6	52.6	52.6	52.6	52.6	52.6	52.6	52.6	52.6	52.6	52.6	50.52	50.52	50.52	50.52
ARE	15.1	15.1	18.23	18.23	20.31	26.56	26.56	27.6	27.6	29.69	35.94	35.94	35.94	35.94	35.94	35.94	35.94	47.4	47.4	52.08	53.65	59.9	59.9	59.9	59.9	59.9	66.15	66.15	66.15	75.52	75.52	75.52	75.52	75.52	75.52	75.52	75.52	75.52	79.69	79.69	79.69	79.69	78.12	78.12	78.12	78.12	78.12	78.12	78.12
ARG	20.83	20.83	20.83	20.83	20.83	28.65	28.65	28.65	28.65	28.65	38.02	38.02	38.02	56.77	64.58	64.58	64.58	73.96	73.96	80.21	80.21	80.21	80.21	80.21	80.21	80.21	80.21	80.21	80.21	80.21	80.21	80.21	80.21	80.21	80.21	80.21	80.21	80.21	80.21	84.9	84.9	84.9	84.9	84.9	84.9	84.9	84.9	84.9	84.9
AUS	19.27	19.27	19.27	19.27	19.27	19.27	19.27	19.27	19.27	23.96	29.17	36.46	36.46	36.46	41.15	41.15	44.27	57.81	61.98	61.98	65.62	65.62	65.62	68.75	73.44	73.44	73.44	73.44	73.44	73.44	73.44	73.44	73.44	73.44	73.44	73.44	73.44	73.44	73.44	73.44	73.44	73.44	73.44	73.44	73.44	73.44	73.44	73.44	73.44
AUS	27.08	27.08	27.08	27.08	27.08	27.08	27.08	27.08	30.21	34.9	41.15	41.15	41.15	41.15	42.71	42.71	42.71	52.6	58.85	61.98	64.06	64.06	64.06	70.31	70.31	70.31	70.31	70.31	70.31	70.31	70.31	70.31	70.31	70.31	70.31	70.31	70.31	70.31	70.31	70.31	70.31	70.31	70.31	70.31	70.31	70.31	70.31	70.31	70.31
AUS	27.08	27.08	27.08	27.08	27.08	27.08	27.08	27.08	30.21	34.9	41.15	41.15	41.15	41.15	42.71	42.71	42.71	52.6	58.85	61.98	64.06	64.06	64.06	70.31	70.31	70.31	70.31	70.31	70.31	70.31	70.31	70.31	70.31	70.31	70.31	70.31	70.31	70.31	70.31	70.31	70.31	70.31	70.31	70.31	70.31	70.31	70.31	70.31	70.31
AUS	27.08	27.08	27.08	27.08	27.08	27.08	27.08	27.08	30.21	34.9	41.15	41.15	41.15	41.15	42.71	42.71	42.71	52.6	58.85	61.98	64.06	64.06	64.06	70.31	70.31	70.31	70.31	70.31	70.31	70.31	70.31	70.31	70.31	70.31	70.31	70.31	70.31	70.31	70.31	70.31	70.31	70.31	70.31	70.31	70.31	70.31	70.31	70.31	70.31
AUS	6.77	6.77	13.02	13.02	13.02	13.02	19.27	19.27	22.4	36.46	36.46	36.46	41.15	44.27	45.83	45.83	51.56	51.56	51.56	54.69	58.33	58.33	58.33	62.5	67.19	67.19	67.19	67.19	67.19	67.19	67.19	67.19	69.27	69.27	69.27	67.19	67.19	67.19	67.19	69.27	69.27	69.27	69.27	69.27	69.27	69.27	64.06	64.06	64.06
AUS	6.77	6.77	13.02	13.02	13.02	13.02	19.27	19.27	22.4	36.46	36.46	36.46	36.46	39.58	41.15	41.15	51.56	51.56	51.56	54.69	58.33	58.33	58.33	62.5	67.19	67.19	67.19	67.19	67.19	67.19	67.19	67.19	69.27	69.27	69.27	67.19	67.19	67.19	67.19	69.27	69.27	69.27	69.27	69.27	69.27	69.27	64.06	64.06	64.06
AUS	6.77	6.77	13.02	13.02	13.02	13.02	19.27	19.27	22.4	36.46	36.46	36.46	41.15	44.27	45.83	45.83	51.56	51.56	51.56	54.69	58.33	58.33	58.33	62.5	67.19	67.19	67.19	67.19	67.19	67.19	67.19	67.19	69.27	69.27	69.27	67.19	67.19	67.19	67.19	69.27	69.27	69.27	69.27	69.27	69.27	69.27	64.06	64.06	64.06
AUS	19.27	19.27	19.27	19.27	19.27	19.27	19.27	19.27	19.27	23.96	31.25	35.42	35.42	40.62	42.19	47.4	47.4	67.19	67.19	67.19	75	75	75	79.17	78.65	78.65	78.65	78.65	78.65	78.65	78.65	78.65	76.56	76.56	76.56	76.56	76.56	76.56	76.56	76.56	76.56	76.56	76.56	76.56	76.56	76.56	76.56	74.48	74.48
AUS	19.27	19.27	19.27	19.27	19.27	19.27	19.27	19.27	19.27	23.96	31.25	35.42	35.42	40.62	42.19	47.4	47.4	67.19	67.19	67.19	75	75	75	79.17	78.65	78.65	78.65	78.65	78.65	78.65	78.65	78.65	76.56	76.56	76.56	76.56	76.56	76.56	76.56	76.56	76.56	76.56	76.56	76.56	76.56	76.56	76.56	74.48	74.48
AUS	19.27	19.27	19.27	19.27	19.27	19.27	19.27	19.27	19.27	23.96	31.25	35.42	35.42	40.62	42.19	47.4	47.4	67.19	67.19	67.19	75	75	75	79.17	78.65	78.65	78.65	78.65	78.65	78.65	78.65	78.65	76.56	76.56	76.56	76.56	76.56	76.56	76.56	76.56	76.56	76.56	76.56	76.56	76.56	76.56	76.56	74.48	74.48
AUS	16.15	16.15	16.15	16.15	16.15	16.15	16.15	20.31	20.31	25	25	29.17	32.29	32.29	33.85	33.85	33.85	41.15	47.4	50.52	54.17	54.17	54.17	58.33	64.06	63.02	63.02	63.02	64.58	64.58	64.58	64.58	64.58	64.58	64.58	64.58	64.58	64.58	64.58	64.58	64.58	66.67	66.67	66.67	66.67	66.67	66.67	66.67	66.67
AUS	16.15	16.15	16.15	16.15	16.15	16.15	16.15	20.31	20.31	25	25	29.17	32.29	32.29	33.85	33.85	33.85	41.15	47.4	50.52	54.17	54.17	54.17	58.33	58.85	63.02	63.02	63.02	66.15	66.15	66.15	66.15	66.15	66.15	66.15	66.15	66.15	66.15	66.15	66.15	66.15	68.23	68.23	68.23	68.23	68.23	68.23	68.23	68.23
AUS	16.15	16.15	16.15	16.15	16.15	16.15	16.15	20.31	20.31	25	25	29.17	32.29	32.29	33.85	33.85	33.85	41.15	47.4	50.52	54.17	54.17	54.17	58.33	64.06	63.02	63.02	63.02	63.02	63.02	63.02	63.02	63.02	63.02	63.02	63.02	63.02	63.02	63.02	63.02	63.02	65.1	65.1	65.1	65.1	65.1	65.1	65.1	65.1
AUS	16.15	16.15	16.15	16.15	16.15	16.15	16.15	16.15	16.15	20.83	28.91	33.07	33.07	33.07	40.89	40.89	40.89	45.05	48.18	51.3	54.17	54.17	54.17	56.25	60.94	60.94	70.83	70.83	70.83	70.83	70.83	70.83	70.83	70.83	70.83	70.83	70.83	70.83	71.88	71.88	71.88	71.88	71.88	71.88	71.88	71.88	71.88	72.92	72.92
AUS	16.15	16.15	16.15	16.15	16.15	16.15	16.15	16.15	16.15	20.83	28.12	32.29	32.29	32.29	40.1	40.1	40.1	44.27	47.4	50.52	54.17	54.17	54.17	56.25	60.94	60.94	70.83	70.83	70.83	70.83	70.83	70.83	70.83	70.83	70.83	70.83	70.83	70.83	68.75	68.75	68.75	68.75	68.75	68.75	68.75	68.75	68.75	72.92	72.92
AUS	16.15	16.15	16.15	16.15	16.15	16.15	16.15	16.15	16.15	20.83	28.12	32.29	32.29	32.29	40.1	40.1	40.1	44.27	47.4	50.52	54.17	54.17	54.17	56.25	60.94	60.94	70.83	70.83	70.83	70.83	70.83	70.83	70.83	70.83	70.83	70.83	70.83	70.83	68.75	68.75	68.75	68.75	68.75	68.75	68.75	68.75	68.75	72.92	72.92
AUS	21.35	21.35	21.35	21.35	21.35	21.35	21.35	21.35	21.35	23.96	23.96	28.12	34.38	34.38	35.94	35.94	35.94	40.1	48.44	54.69	56.25	56.25	56.25	66.67	71.35	71.35	71.35	71.35	71.35	71.35	71.35	71.35	71.35	71.35	71.35	71.35	71.35	71.35	71.35	73.44	73.44	73.44	73.44	73.44	73.44	73.44	73.44	73.44	73.44
AUS	21.35	21.35	21.35	21.35	21.35	21.35	21.35	21.35	21.35	23.96	23.96	28.12	34.38	34.38	35.94	35.94	35.94	40.1	48.44	54.69	56.25	56.25	56.25	66.67	71.35	71.35	71.35	71.35	71.35	71.35	71.35	71.35	71.35	71.35	71.35	71.35	71.35	71.35	71.35	73.44	73.44	73.44	73.44	73.44	73.44	73.44	73.44	73.44	73.44
AUS	21.35	21.35	21.35	21.35	21.35	21.35	21.35	21.35	21.35	23.96	23.96	28.12	34.38	34.38	35.94	35.94	35.94	40.1	48.44	54.69	56.25	56.25	56.25	66.67	71.35	71.35	71.35	71.35	71.35	71.35	71.35	71.35	71.35	71.35	71.35	71.35	71.35	71.35	71.35	73.44	73.44	73.44	73.44	73.44	73.44	73.44	73.44	73.44	73.44
AUS	19.27	19.27	19.27	19.27	19.27	19.27	19.27	19.27	19.27	23.96	30.21	34.38	34.38	40.63	42.19	42.19	42.19	52.6	56.77	56.77	60.42	60.42	60.42	60.42	69.27	69.27	69.27	71.35	71.35	71.35	71.35	74.48	74.48	74.48	74.48	74.48	74.48	74.48	74.48	74.48	74.48	74.48	74.48	74.48	74.48	74.48	74.48	74.48	74.48
AUS	19.27	19.27	19.27	19.27	19.27	19.27	19.27	19.27	19.27	23.96	30.21	34.38	34.38	40.63	42.19	42.19	42.19	52.6	56.77	56.77	60.42	60.42	60.42	60.42	69.27	69.27	69.27	71.35	71.35	71.35	71.35	74.48	74.48	74.48	74.48	74.48	74.48	74.48	74.48	74.48	74.48	74.48	74.48	74.48	74.48	74.48	74.48	74.48	74.48
AUS	19.27	19.27	19.27	19.27	19.27	19.27	19.27	19.27	19.27	23.96	30.21	34.38	34.38	40.63	42.19	42.19	42.19	52.6	56.77	56.77	60.42	60.42	60.42	60.42	69.27	69.27	69.27	71.35	71.35	71.35	71.35	74.48	74.48	74.48	74.48	74.48	74.48	74.48	74.48	74.48	74.48	74.48	74.48	74.48	74.48	74.48	74.48	74.48	74.48
AUS	19.27	19.27	19.27	19.27	19.27	19.27	20.83	20.83	20.83	20.83	27.08	27.08	34.38	39.06	40.63	40.63	42.19	45.31	55.73	61.98	61.98	61.98	61.98	61.98	61.98	61.98	61.98	61.98	61.98	61.98	61.98	61.98	61.98	61.98	61.98	61.98	61.98	61.98	61.98	61.98	59.9	59.9	59.9	59.9	59.9	59.9	59.9	59.9	59.9
AUT	11.46	11.46	11.46	16.15	16.15	22.4	24.48	32.29	32.29	32.29	62.5	62.5	62.5	67.19	67.19	67.19	67.19	69.27	69.27	69.27	69.27	69.27	69.27	69.27	72.4	72.4	73.96	73.96	73.96	73.96	73.96	75.52	75.52	75.52	75.52	75.52	75.52	75.52	75.52	73.44	73.44	73.44	73.44	73.44	73.44	73.44	73.44	73.44	71.88
AZE	27.6	27.6	27.6	27.6	30.73	30.73	30.73	30.73	46.35	46.35	46.35	46.35	46.35	51.04	51.04	51.04	51.04	55.21	55.21	55.21	55.21	55.21	55.21	55.21	55.21	66.67	66.67	66.67	66.67	66.67	66.67	66.67	66.67	72.92	72.92	72.92	72.92	72.92	72.92	72.92	72.92	74.48	74.48	74.48	74.48	74.48	74.48	74.48	74.48
BDI	6.25	6.25	6.25	6.25	6.25	6.25	6.25	6.25	6.25	6.25	6.25	6.25	6.25	6.25	6.25	6.25	7.81	7.81	7.81	7.81	7.81	7.81	7.81	7.81	7.81	9.9	16.15	16.15	16.15	16.15	16.15	16.15	16.15	16.15	16.15	16.15	16.15	16.15	16.15	16.15	16.15	16.15	16.15	16.15	16.15	16.15	16.15	16.15	16.15
BEL	23.96	23.96	23.96	23.96	27.08	30.21	30.21	29.17	44.79	44.79	44.79	44.79	57.29	57.29	61.98	61.98	61.98	61.98	61.98	61.98	61.98	61.98	61.98	63.02	63.02	66.15	66.15	66.15	66.15	66.15	66.15	66.15	66.15	66.15	66.15	66.15	66.15	66.15	66.15	66.15	65.1	65.1	65.1	65.1	65.1	65.1	65.1	65.1	65.1
BEN	7.81	14.06	16.15	16.15	17.71	17.71	17.71	17.71	17.71	17.71	17.71	23.96	23.96	23.96	23.96	23.96	23.96	23.96	23.96	23.96	23.96	23.96	23.96	23.96	48.18	48.18	48.18	48.18	48.18	48.18	48.18	48.18	48.18	52.86	52.86	52.86	52.86	52.86	52.86	52.86	52.86	52.86	52.86	52.86	52.86	54.95	54.95	54.95	54.95
BFA	2.08	2.08	2.08	8.33	8.33	8.33	19.27	19.27	19.27	19.27	31.77	31.77	31.77	31.77	31.77	52.6	52.6	58.85	58.85	58.85	58.85	58.85	58.85	58.85	58.85	58.85	58.85	58.85	58.85	58.85	58.85	58.85	58.85	58.85	58.85	58.85	58.85	58.85	58.85	58.85	58.85	58.85	58.85	58.85	58.85	58.85	58.85	58.85	58.85
BGD	13.02	13.02	15.1	15.1	15.1	15.1	15.1	15.1	15.1	15.1	26.04	26.04	26.04	53.13	53.13	56.25	56.25	56.25	56.25	56.77	57.81	57.81	57.81	57.81	57.81	59.38	59.38	59.38	59.38	62.5	62.5	62.5	62.5	62.5	62.5	64.58	66.15	66.15	69.27	69.27	69.27	69.27	69.27	69.27	69.27	69.27	69.27	69.27	69.27
BGR	11.98	11.98	14.06	14.06	14.06	17.19	17.19	30.73	30.73	30.73	30.73	33.85	46.87	46.87	46.87	48.44	48.44	48.44	48.44	48.44	48.44	48.44	48.44	48.44	57.81	49.48	48.44	48.44	48.44	48.44	48.44	48.44	48.44	48.44	48.44	54.69	54.69	57.81	57.81	57.81	64.06	64.06	64.06	64.06	64.06	64.06	64.06	64.06	64.06
BHR	30.73	30.73	30.73	30.73	30.73	30.73	30.73	30.73	30.73	30.73	30.73	30.73	53.12	56.25	56.25	56.25	57.81	57.81	57.81	57.81	59.9	59.9	63.02	63.02	63.02	65.1	69.79	69.79	69.79	69.79	69.79	69.79	69.79	69.79	72.4	72.4	72.4	72.4	72.4	72.4	72.4	72.4	72.4	72.4	72.4	72.4	72.4	72.4	72.4
BHS	13.02	13.02	13.02	13.02	13.02	13.02	13.02	13.02	19.27	19.27	25.52	28.65	30.73	32.29	61.46	61.46	64.58	64.58	79.69	79.69	79.69	79.69	79.69	79.69	79.69	79.69	79.69	79.69	79.69	79.69	79.69	79.69	79.69	84.38	84.38	84.38	84.38	84.38	84.38	84.38	84.38	84.38	84.38	84.38	84.38	84.38	84.38	84.38	84.38
BIH	6.77	6.77	6.77	6.77	16.93	23.18	23.18	23.18	23.18	23.18	26.3	43.49	47.4	47.4	60.42	60.42	60.42	60.42	60.42	60.42	60.42	60.42	60.42	68.23	68.23	68.23	68.23	68.23	68.23	68.23	68.23	68.23	68.23	68.23	68.23	69.79	69.79	69.79	69.79	69.79	69.79	69.79	69.79	69.79	69.79	69.79	69.79	69.79	69.79
BLR	0	0	0	0	0	0	0	0	6.77	6.77	6.77	6.77	6.77	6.77	6.77	6.77	6.77	6.77	6.77	8.33	8.33	8.33	8.33	8.33	8.33	8.33	10.42	10.42	8.85	13.02	13.02	16.15	16.15	22.4	28.65	28.65	28.65	28.65	28.65	28.65	28.65	28.65	28.65	28.65	28.65	33.85	33.85	33.85	33.85
BLZ	7.81	7.81	7.81	7.81	7.81	7.81	7.81	9.38	9.38	10.94	25	25	27.08	27.08	35.94	35.94	35.94	35.94	35.94	44.27	44.27	44.27	44.27	44.27	44.27	44.27	55.73	55.73	55.73	55.73	55.73	55.73	55.73	55.73	55.73	55.73	55.73	55.73	55.73	55.73	55.73	55.73	55.73	55.73	55.73	55.73	55.73	55.73	55.73
BMU	19.27	19.27	19.27	19.27	19.27	19.27	19.27	19.27	19.27	19.27	19.27	21.35	21.35	27.6	35.42	35.42	35.42	35.42	35.42	40.1	42.19	42.19	42.19	44.27	44.27	44.27	44.27	44.27	44.27	70.83	70.83	70.83	70.83	70.83	70.83	70.83	70.83	70.83	70.83	70.83	70.83	70.83	70.83	70.83	70.83	70.83	70.83	70.83	70.83
BOL	4.17	4.17	4.17	4.17	7.29	7.29	21.35	29.17	29.17	29.17	33.85	42.71	46.35	46.35	46.35	52.6	56.77	56.77	56.77	56.77	56.77	56.77	56.77	56.77	56.77	64.58	64.58	64.58	64.58	64.58	64.58	64.58	66.67	66.67	66.67	66.67	66.67	66.67	66.67	66.67	66.67	66.67	66.67	66.67	66.67	66.67	66.67	66.67	66.67
BRA	6.25	6.25	6.25	6.25	6.25	6.25	6.25	12.5	12.5	12.5	17.19	25	28.12	28.12	45.57	45.57	45.57	45.57	46.35	46.35	46.35	47.92	47.92	47.92	47.92	47.92	55.73	55.73	55.73	55.73	55.73	55.73	55.73	55.73	55.73	55.73	55.73	55.73	55.73	55.73	55.73	55.73	61.2	61.2	61.2	61.98	61.98	61.98	61.98
BRA	6.25	6.25	6.25	6.25	6.25	6.25	6.25	12.5	12.5	12.5	17.19	25	28.12	28.12	47.4	47.4	47.4	47.4	47.4	47.4	47.4	48.96	48.96	48.96	48.96	48.96	56.77	56.77	56.77	56.77	56.77	56.77	56.77	56.77	56.77	56.77	56.77	56.77	56.77	56.77	56.77	56.77	63.02	63.02	63.02	63.02	63.02	63.02	63.02
BRA	9.38	9.38	9.38	9.38	9.38	9.38	9.38	15.62	15.62	15.62	15.62	28.39	31.51	31.51	41.15	41.15	41.15	48.18	48.18	48.18	48.18	49.74	49.74	49.74	49.74	49.74	57.55	57.55	57.55	57.55	57.55	57.55	57.55	57.55	57.55	61.72	61.72	61.72	61.72	61.72	64.06	64.06	64.06	64.06	64.06	64.06	64.84	64.84	64.84
BRA	9.38	9.38	9.38	9.38	9.38	9.38	9.38	15.62	15.62	15.62	15.62	23.44	26.56	26.56	41.15	41.15	41.15	50.52	50.52	50.52	50.52	52.08	52.08	52.08	52.08	52.08	59.9	59.9	59.9	59.9	59.9	59.9	59.9	59.9	59.9	64.06	64.06	64.06	64.06	64.06	64.06	64.06	64.06	64.06	64.06	64.06	67.19	67.19	67.19
BRA	11.46	11.46	11.46	11.46	11.46	11.46	11.46	23.18	23.18	23.18	39.84	41.41	41.41	50.26	50.26	51.82	51.82	52.86	52.86	53.91	53.91	55.47	55.47	55.47	55.47	55.47	63.28	63.28	63.28	63.28	63.28	63.28	63.28	63.28	63.28	63.28	63.28	63.28	65.62	65.62	65.62	65.62	65.62	65.62	65.62	65.62	65.62	65.62	65.62
BRA	11.46	11.46	11.46	11.46	11.46	11.46	11.46	25.52	25.52	25.52	35.94	37.5	40.62	50	50	50	50	52.08	52.08	52.08	52.08	53.65	53.65	53.65	53.65	53.65	61.46	61.46	61.46	61.46	61.46	61.46	61.46	61.46	61.46	61.46	61.46	61.46	61.46	63.02	63.02	63.02	63.02	63.02	63.02	63.02	63.02	63.02	63.02
BRA	6.25	6.25	6.25	6.25	6.25	6.25	6.25	12.5	12.5	16.41	18.49	30.21	33.33	35.94	42.71	44.79	46.35	46.35	46.35	46.35	46.35	47.92	47.92	47.92	49.48	49.48	57.29	57.29	57.29	57.29	57.29	57.29	57.29	57.29	57.29	57.29	57.29	57.29	57.29	57.29	57.29	57.29	57.29	57.29	60.42	60.42	60.42	60.42	60.42
BRA	6.25	6.25	6.25	6.25	6.25	6.25	6.25	12.5	12.5	18.75	20.83	31.77	34.9	34.9	44.27	46.35	46.35	46.35	46.35	46.35	46.35	47.92	47.92	47.92	47.92	47.92	55.73	55.73	55.73	55.73	55.73	55.73	55.73	55.73	55.73	55.73	55.73	55.73	55.73	55.73	55.73	55.73	55.73	55.73	58.85	58.85	58.85	58.85	58.85
BRA	8.33	8.33	8.33	8.33	8.33	8.33	8.33	16.15	16.15	16.15	28.39	30.99	34.11	37.24	39.84	41.41	41.41	42.45	42.45	45.57	45.57	51.3	53.39	53.39	53.39	53.39	61.98	61.98	61.98	61.98	61.98	61.98	65.1	65.1	65.1	65.1	65.1	65.1	65.1	65.1	65.1	66.67	66.67	66.67	66.67	67.45	66.41	66.41	67.97
BRA	8.33	8.33	8.33	8.33	8.33	8.33	8.33	14.58	14.58	14.58	20.83	28.65	35.94	40.62	44.27	44.27	44.27	44.27	44.27	50	50	53.12	55.21	55.21	56.77	56.77	63.02	63.02	63.02	63.02	63.02	63.02	66.15	66.15	66.15	66.15	66.15	66.15	66.15	66.15	66.15	67.71	67.71	67.71	67.71	69.27	69.27	69.27	70.83
BRA	6.25	6.25	6.25	6.25	6.25	6.25	6.25	12.5	12.5	15.62	23.44	34.38	37.5	39.58	40.62	45.31	45.31	48.44	50	50	50	50	50	50	50	50	57.81	57.81	57.81	57.81	57.81	57.81	60.16	60.16	60.16	60.16	60.16	60.16	60.16	60.16	60.16	60.16	60.16	60.16	60.94	60.94	63.02	63.02	63.02
BRA	6.25	6.25	6.25	6.25	6.25	6.25	6.25	12.5	12.5	15.62	23.44	31.25	34.38	36.46	40.62	40.62	40.62	43.75	45.31	45.31	45.31	48.44	48.44	48.44	48.44	48.44	56.25	56.25	56.25	56.25	56.25	56.25	56.25	56.25	56.25	56.25	56.25	56.25	56.25	56.25	56.25	56.25	56.25	56.25	59.38	59.38	61.46	61.46	61.46
BRA	6.25	6.25	6.25	6.25	6.25	6.25	12.5	18.75	26.04	26.04	28.12	29.69	42.19	44.27	46.35	46.35	46.35	46.35	46.35	46.35	46.35	47.92	47.92	47.92	47.92	47.92	55.73	55.73	55.73	55.73	55.73	55.73	55.73	55.73	55.73	55.73	55.73	55.73	55.73	55.73	55.73	55.73	55.73	55.73	55.73	55.73	55.73	55.73	55.73
BRA	6.25	6.25	6.25	6.25	6.25	6.25	6.25	12.5	12.5	12.5	19.53	30.99	38.02	41.15	41.15	44.27	44.27	44.27	44.27	44.27	44.27	47.4	47.4	47.4	47.4	50.52	55.21	57.29	57.29	57.29	57.29	57.29	57.29	57.29	57.29	57.29	57.29	57.29	57.29	57.29	57.29	57.29	58.85	58.85	58.85	58.85	58.85	58.85	58.85
BRA	6.25	6.25	6.25	6.25	6.25	6.25	6.25	12.5	12.5	12.5	21.35	29.17	35.42	38.54	38.54	42.71	42.71	42.71	42.71	42.71	42.71	44.27	44.27	44.27	44.27	47.4	52.08	54.17	54.17	54.17	54.17	54.17	54.17	54.17	54.17	54.17	54.17	54.17	54.17	54.17	54.17	54.17	55.73	55.73	55.73	55.73	55.73	55.73	55.73
BRA	6.25	6.25	6.25	6.25	6.25	6.25	6.25	21.88	21.88	28.12	28.12	35.94	39.06	41.15	48.44	49.48	49.48	49.48	49.48	49.48	49.48	51.04	51.04	51.04	51.04	51.04	58.85	58.85	58.85	58.85	58.85	58.85	58.85	58.85	58.85	58.85	58.85	58.85	58.85	58.85	58.85	58.85	58.85	58.85	55.73	61.98	61.98	61.98	61.98
BRA	6.25	6.25	6.25	6.25	6.25	6.25	6.25	21.88	21.88	28.12	28.12	35.94	39.06	41.15	47.4	49.48	49.48	49.48	49.48	49.48	49.48	51.04	51.04	51.04	51.04	51.04	58.85	58.85	58.85	58.85	58.85	58.85	58.85	58.85	58.85	58.85	58.85	58.85	58.85	58.85	58.85	58.85	58.85	58.85	55.73	61.98	61.98	61.98	61.98
BRA	6.25	6.25	6.25	6.25	6.25	6.25	6.25	12.5	12.5	12.5	15.62	29.69	32.81	32.81	33.85	40.63	40.63	43.75	43.75	43.75	43.75	45.31	45.31	45.31	45.31	45.31	50	50	53.91	53.91	53.91	53.91	53.91	53.91	53.91	53.91	59.11	59.11	59.11	59.11	60.68	60.68	60.68	60.68	60.68	61.46	61.46	61.46	61.46
BRA	6.25	6.25	6.25	6.25	6.25	6.25	6.25	12.5	12.5	12.5	15.62	27.6	30.73	30.73	30.73	39.06	39.06	42.19	42.19	42.19	42.19	43.75	43.75	43.75	43.75	43.75	48.44	48.44	53.13	53.13	53.13	53.13	53.13	53.13	53.13	53.13	58.33	58.33	58.33	58.33	58.33	58.33	58.33	58.33	58.33	59.9	59.9	59.9	59.9
BRA	6.25	6.25	6.25	6.25	11.46	11.46	11.46	17.71	17.71	17.71	17.71	25.26	28.39	40.36	44.53	44.53	44.53	44.53	44.53	46.61	46.61	48.18	48.18	48.18	48.18	48.18	55.99	55.99	55.99	55.99	55.99	55.99	55.99	55.99	55.99	55.99	55.99	55.99	55.99	55.99	55.99	59.11	59.11	59.11	59.11	59.11	59.11	59.9	59.9
BRA	6.25	6.25	6.25	6.25	12.5	12.5	12.5	18.75	18.75	18.75	18.75	20.31	23.44	42.19	45.31	45.31	45.31	45.31	45.31	47.4	47.4	48.96	48.96	48.96	48.96	48.96	56.77	56.77	56.77	56.77	56.77	56.77	56.77	56.77	56.77	56.77	56.77	56.77	56.77	56.77	56.77	59.9	59.9	59.9	59.9	59.9	59.9	61.46	61.46
BRA	6.25	6.25	6.25	6.25	6.25	6.25	6.25	12.5	12.5	12.5	25.78	33.59	36.72	36.72	38.28	45.57	47.92	53.12	54.69	54.69	54.69	56.25	56.25	56.25	56.25	56.25	60.94	60.94	60.94	60.94	60.94	60.94	59.9	59.9	59.9	64.06	64.06	64.06	64.06	64.06	64.06	64.06	63.02	63.02	63.02	63.02	63.02	63.02	63.02
BRA	6.25	6.25	6.25	6.25	6.25	6.25	6.25	12.5	12.5	12.5	22.92	30.73	35.94	35.94	35.94	48.44	48.44	51.56	54.69	54.69	54.69	56.25	56.25	56.25	56.25	56.25	60.94	60.94	60.94	60.94	60.94	60.94	60.94	60.94	60.94	65.1	65.1	65.1	65.1	65.1	65.1	65.1	62.5	62.5	62.5	62.5	62.5	62.5	62.5
BRA	8.33	8.33	8.33	8.33	8.33	8.33	8.33	14.58	14.58	14.58	20.05	27.86	34.11	34.11	34.11	40.89	40.89	47.66	46.09	51.04	51.04	52.6	52.6	52.6	52.6	49.48	56.25	56.25	54.69	54.69	54.69	57.81	57.81	60.94	60.94	60.94	60.94	60.94	62.5	62.5	62.5	63.28	63.28	65.36	65.36	65.36	65.36	62.24	63.02
BRA	8.33	8.33	8.33	8.33	8.33	8.33	8.33	14.58	14.58	14.58	20.83	28.65	33.85	33.85	33.85	33.85	33.85	49.48	46.35	49.48	49.48	51.04	51.04	51.04	51.04	51.04	58.85	58.85	60.42	60.42	60.42	64.58	64.58	64.58	64.58	64.58	64.58	64.58	66.15	66.15	66.15	66.15	66.15	68.23	68.23	68.23	68.23	64.06	67.19
BRA	6.25	6.25	6.25	6.25	6.25	6.25	6.25	12.5	12.5	12.5	35.42	39.06	43.75	43.75	43.75	43.75	43.75	45.31	45.31	45.31	45.31	46.88	46.88	46.88	46.88	46.88	54.69	54.69	54.69	54.69	54.69	54.69	54.69	54.69	54.69	54.69	54.69	54.69	54.69	54.69	54.69	54.69	54.69	54.69	54.69	54.69	54.69	60.16	60.16
BRA	6.25	6.25	6.25	6.25	6.25	6.25	6.25	12.5	12.5	12.5	35.42	39.06	43.75	43.75	43.75	43.75	43.75	45.31	45.31	45.31	45.31	46.88	46.88	46.88	46.88	46.88	54.69	54.69	54.69	54.69	54.69	54.69	54.69	54.69	54.69	54.69	54.69	54.69	54.69	54.69	54.69	54.69	54.69	54.69	54.69	54.69	54.69	54.69	54.69
BRA	6.25	6.25	6.25	6.25	6.25	6.25	6.25	12.5	12.5	12.5	15.62	31.51	34.64	34.64	41.93	49.74	49.74	49.74	49.74	49.74	49.74	51.3	51.3	51.3	51.3	51.3	59.11	59.11	59.11	60.68	60.68	61.72	60.16	60.16	60.16	60.16	60.16	60.16	60.16	60.16	60.16	60.16	60.16	60.16	60.16	60.16	60.16	60.16	60.16
BRA	6.25	6.25	6.25	6.25	6.25	6.25	6.25	12.5	12.5	12.5	14.58	34.38	37.5	37.5	39.58	48.96	48.96	53.12	53.12	53.12	53.12	54.69	54.69	54.69	54.69	54.69	62.5	62.5	62.5	62.5	62.5	64.58	64.58	64.58	64.58	64.58	64.58	64.58	64.58	64.58	64.58	64.58	64.58	64.58	64.58	64.58	64.58	64.58	64.58
BRA	6.25	6.25	6.25	6.25	6.25	6.25	6.25	15.62	26.04	26.04	26.04	35.94	39.84	41.41	42.45	42.45	44.01	46.35	46.35	46.35	46.35	47.92	47.92	47.92	47.92	47.92	55.73	55.73	55.73	55.73	55.73	55.73	55.73	55.73	55.73	55.73	55.73	55.73	55.73	55.73	55.73	55.73	55.73	55.73	55.73	61.46	61.46	61.46	63.02
BRA	6.25	6.25	6.25	6.25	6.25	6.25	6.25	16.67	27.08	27.08	27.08	36.98	40.1	43.23	43.23	43.23	43.23	46.35	46.35	46.35	46.35	47.92	47.92	47.92	47.92	47.92	55.73	55.73	55.73	55.73	55.73	55.73	55.73	55.73	55.73	55.73	55.73	55.73	55.73	55.73	55.73	55.73	55.73	55.73	55.73	55.73	55.73	55.73	57.29
BRA	6.25	6.25	6.25	6.25	6.25	6.25	6.25	12.5	12.5	12.5	19.79	23.44	33.07	35.16	44.01	44.01	44.01	52.08	52.08	52.08	54.17	55.73	55.73	55.73	55.73	55.73	63.54	63.54	63.54	63.54	63.54	63.54	63.54	63.54	63.54	63.54	63.54	63.54	61.46	66.93	66.93	66.93	66.93	66.93	66.93	66.93	66.93	66.93	66.93
BRA	6.25	6.25	6.25	6.25	6.25	6.25	6.25	12.5	12.5	12.5	19.79	23.44	34.9	36.98	41.15	41.15	41.15	49.48	49.48	49.48	53.65	55.21	55.21	55.21	55.21	55.21	63.02	63.02	63.02	63.02	63.02	63.02	63.02	63.02	63.02	66.15	63.02	66.15	63.02	69.27	69.27	69.27	69.27	69.27	69.27	67.19	67.19	67.19	67.19
BRA	6.25	6.25	6.25	6.25	6.25	6.25	6.25	12.5	12.5	12.5	29.69	40.1	43.23	45.31	49.48	49.48	50.52	52.86	59.11	59.11	59.11	60.68	60.68	60.68	60.68	60.68	65.36	65.36	65.36	65.36	65.36	65.36	65.36	65.36	65.36	65.36	68.49	68.49	68.49	68.49	68.49	68.49	68.49	68.49	68.49	67.45	67.45	67.45	67.45
BRA	6.25	6.25	6.25	6.25	6.25	6.25	6.25	12.5	12.5	12.5	30.73	38.54	41.67	41.67	46.88	46.88	46.88	46.88	53.12	53.12	53.12	54.69	54.69	54.69	54.69	54.69	59.38	59.38	59.38	59.38	59.38	59.38	59.38	59.38	59.38	59.38	59.38	59.38	59.38	59.38	59.38	59.38	59.38	59.38	59.38	59.38	59.38	59.38	59.38
BRA	9.9	9.9	9.9	9.9	9.9	9.9	9.9	34.9	34.9	34.9	35.94	46.88	46.88	46.88	48.44	48.44	48.44	48.44	48.44	48.44	48.44	50	50	50	51.56	51.56	59.38	59.38	59.38	59.38	59.38	59.38	58.33	58.33	58.33	58.33	58.33	58.33	58.33	58.33	58.33	58.33	58.33	58.33	58.33	58.33	58.33	58.33	58.33
BRA	9.9	9.9	9.9	9.9	9.9	9.9	9.9	35.94	35.94	35.94	35.94	46.88	46.88	46.88	43.75	46.88	46.88	46.88	46.88	46.88	46.88	48.44	48.44	48.44	51.56	51.56	59.38	59.38	59.38	59.38	59.38	59.38	59.38	59.38	59.38	59.38	59.38	59.38	59.38	59.38	59.38	59.38	59.38	59.38	59.38	59.38	59.38	59.38	59.38
BRA	6.25	6.25	6.25	6.25	6.25	6.25	6.25	32.29	32.29	32.29	32.29	43.23	44.79	44.79	47.92	47.92	47.92	48.96	52.08	52.08	52.08	53.65	53.65	53.65	53.65	53.65	63.02	63.02	63.02	63.02	63.02	63.02	63.02	64.58	64.58	64.58	64.58	64.58	64.58	64.58	64.58	64.58	64.58	64.58	64.58	64.58	64.58	64.58	63.54
BRA	6.25	6.25	6.25	6.25	6.25	6.25	6.25	32.29	32.29	32.29	32.29	43.23	46.35	46.35	47.92	47.92	47.92	47.92	51.04	51.04	51.04	52.6	52.6	52.6	52.6	52.6	61.98	61.98	61.98	61.98	61.98	61.98	61.98	63.54	63.54	63.54	63.54	63.54	63.54	63.54	63.54	63.54	63.54	63.54	63.54	63.54	63.54	63.54	63.54
BRA	6.25	6.25	6.25	6.25	6.25	6.25	6.25	12.5	12.5	12.5	12.5	30.73	34.64	34.64	47.4	47.4	47.4	47.4	47.4	47.4	47.4	48.96	48.96	48.96	48.96	48.96	58.85	58.85	58.85	57.29	58.85	58.85	58.85	58.85	58.85	58.85	58.85	58.85	59.38	59.38	62.5	62.5	62.5	62.5	62.5	62.5	62.5	62.5	62.5
BRA	6.25	6.25	6.25	6.25	6.25	6.25	6.25	12.5	12.5	12.5	12.5	30.73	33.85	33.85	47.4	47.4	47.4	47.4	47.4	47.4	47.4	48.96	48.96	48.96	48.96	55.21	65.1	65.1	65.1	65.1	68.23	68.23	68.23	68.23	68.23	68.23	68.23	68.23	68.23	68.23	68.23	68.23	68.23	68.23	68.23	68.23	68.23	68.23	68.23
BRA	6.25	6.25	6.25	6.25	6.25	6.25	6.25	12.5	12.5	12.5	27.08	37.5	37.5	45.83	45.83	45.83	49.48	56.77	59.9	59.9	59.9	61.46	61.46	61.46	61.46	61.46	69.27	69.27	69.27	69.27	69.27	69.27	69.27	69.27	69.27	69.27	69.27	69.27	69.27	69.27	69.27	69.27	69.27	69.27	69.27	69.27	69.27	69.27	69.27
BRA	6.25	6.25	6.25	6.25	6.25	6.25	6.25	12.5	12.5	12.5	28.12	29.69	32.81	41.15	41.15	41.15	50.52	56.77	58.85	58.85	58.85	60.42	60.42	60.42	60.42	60.42	68.23	68.23	68.23	68.23	68.23	68.23	68.23	68.23	68.23	68.23	68.23	68.23	68.23	68.23	68.23	68.23	68.23	68.23	68.23	68.23	68.23	68.23	68.23
BRA	9.38	9.38	9.38	9.38	11.46	11.46	11.46	17.71	17.71	17.71	28.39	34.37	37.5	48.96	50	50	50	46.88	46.88	46.88	47.92	49.48	49.48	49.48	50.26	50.26	62.24	61.98	61.98	61.98	61.98	61.98	61.98	61.98	61.98	61.98	63.54	63.54	63.54	63.54	63.54	63.54	64.32	64.32	64.32	64.32	64.32	64.32	64.32
BRA	9.38	9.38	9.38	9.38	11.46	11.46	11.46	17.71	17.71	17.71	23.96	33.33	36.46	48.96	51.04	51.04	51.04	47.92	47.92	47.92	52.08	53.65	53.65	53.65	55.21	55.21	65.1	63.02	63.02	63.02	63.02	63.02	63.02	63.02	63.02	63.02	64.58	64.58	64.58	64.58	64.58	64.58	64.58	64.58	64.58	64.58	64.58	64.58	64.58
BRA	6.25	6.25	6.25	6.25	6.25	6.25	8.33	16.67	16.67	21.88	26.56	52.08	52.08	51.56	51.56	51.56	51.56	54.69	54.69	54.69	54.69	56.25	56.25	56.25	56.25	56.25	64.06	64.06	64.06	64.06	64.06	64.84	64.84	64.84	65.62	65.62	65.62	65.62	65.62	65.62	65.62	65.62	68.75	68.75	68.75	68.75	67.71	64.58	64.58
BRA	6.25	6.25	6.25	6.25	6.25	6.25	8.33	18.75	18.75	25	32.29	53.12	53.12	51.56	51.56	51.56	51.56	54.69	54.69	54.69	54.69	56.25	56.25	56.25	56.25	56.25	64.06	64.06	64.06	64.06	64.06	64.06	64.06	64.06	65.62	65.62	65.62	65.62	65.62	65.62	65.62	65.62	68.75	68.75	68.75	68.75	68.75	64.58	64.58
BRA	6.25	6.25	6.25	6.25	6.25	6.25	6.25	12.5	12.5	12.5	18.75	34.9	39.06	39.06	40.62	41.67	41.67	44.79	49.48	52.6	55.73	57.29	57.29	57.29	57.29	57.29	58.85	58.85	58.85	58.85	58.85	58.85	58.85	58.85	58.85	58.85	58.85	58.85	58.85	58.85	58.85	58.85	58.85	57.81	57.81	57.81	57.81	57.81	57.81
BRA	6.25	6.25	6.25	6.25	6.25	6.25	6.25	12.5	12.5	12.5	20.83	35.94	39.06	39.06	42.19	42.19	42.19	46.35	49.48	52.6	55.73	57.29	57.29	57.29	57.29	57.29	58.85	58.85	58.85	58.85	58.85	58.85	58.85	58.85	58.85	58.85	58.85	58.85	58.85	58.85	58.85	58.85	58.85	56.77	56.77	56.77	56.77	56.77	56.77
BRA	11.46	11.46	11.46	11.46	11.46	11.46	11.46	27.08	28.12	28.12	39.06	42.71	45.83	47.4	48.44	48.44	48.44	49.22	51.3	51.3	51.3	52.86	52.86	52.86	52.86	52.86	60.68	60.68	60.68	60.68	60.68	60.68	60.68	60.68	60.68	60.68	60.68	60.68	60.68	60.68	61.46	61.46	61.46	61.46	61.46	61.46	61.46	61.46	61.46
BRA	11.46	11.46	11.46	11.46	11.46	11.46	11.46	28.12	30.21	30.21	42.71	46.35	49.48	49.48	51.56	51.56	51.56	51.56	51.56	51.56	51.56	53.12	53.12	53.12	53.12	53.12	60.94	60.94	60.94	60.94	60.94	60.94	60.94	60.94	60.94	60.94	60.94	60.94	60.94	60.94	62.5	62.5	62.5	62.5	62.5	62.5	62.5	62.5	62.5
BRA	6.25	6.25	6.25	6.25	6.25	6.25	6.25	12.5	17.71	17.71	29.43	30.99	37.76	37.76	37.76	44.27	46.88	46.88	53.12	53.12	53.12	54.69	54.69	54.69	54.69	54.69	59.38	59.38	59.38	59.38	61.72	61.72	61.72	61.72	61.72	61.72	61.72	61.72	61.72	61.72	61.72	61.72	64.84	64.84	64.84	64.84	64.84	69.01	69.01
BRA	6.25	6.25	6.25	6.25	6.25	6.25	6.25	12.5	18.75	18.75	27.08	28.65	41.15	41.15	41.15	52.6	54.17	54.17	54.17	54.17	54.17	55.73	55.73	55.73	55.73	55.73	60.42	60.42	60.42	60.42	60.42	60.42	60.42	60.42	60.42	60.42	60.42	60.42	60.42	61.98	61.98	61.98	61.98	61.98	61.98	61.98	61.98	66.15	66.15
BRA	9.11	9.11	9.11	9.11	9.11	9.11	19.01	24.22	26.56	26.56	26.56	38.54	40.1	43.23	43.23	48.44	50	50	50	50	50	51.56	51.56	51.56	51.56	51.56	57.81	60.94	60.94	60.94	60.94	60.94	60.94	60.94	60.94	60.94	64.06	64.06	64.06	64.06	64.06	64.06	64.06	64.06	64.06	64.06	64.06	64.06	64.06
BRB	11.46	11.46	11.46	11.46	11.46	11.46	11.46	11.46	11.46	11.46	11.46	34.9	34.9	41.15	41.15	41.15	41.15	41.15	41.15	41.15	41.15	41.15	47.4	47.4	47.4	47.4	52.08	52.08	64.06	64.06	64.06	64.06	64.06	67.19	67.19	67.19	68.75	68.75	68.75	68.75	70.31	70.31	70.31	70.31	72.4	72.4	72.4	72.4	72.4
BRN	15.62	15.62	15.62	19.79	19.79	26.04	26.04	36.98	36.98	36.98	36.98	36.98	36.98	36.98	36.98	36.98	36.98	36.98	38.54	38.54	38.54	40.62	42.19	42.19	42.19	42.19	48.44	48.44	48.44	48.44	48.44	48.44	48.44	48.44	48.44	48.44	51.56	51.56	51.56	51.56	51.56	51.56	51.56	51.56	51.56	51.56	51.56	51.56	51.56
BTN	26.04	26.04	26.04	26.04	26.04	27.6	27.6	27.6	27.6	27.6	27.6	27.6	28.65	28.65	28.65	28.65	28.65	31.77	31.77	31.77	33.85	56.77	56.77	56.77	56.77	56.77	56.77	56.77	56.77	56.77	56.77	56.77	56.77	56.77	56.77	66.15	66.15	66.15	66.15	66.15	66.15	66.15	68.23	68.23	68.23	68.23	68.23	68.23	68.23
BWA	7.81	7.81	7.81	7.81	7.81	7.81	7.81	7.81	7.81	7.81	25	25	25	32.81	32.81	32.81	32.81	32.81	32.81	34.38	34.38	34.38	36.46	36.46	36.46	45.83	47.4	61.46	61.46	61.46	61.46	61.46	61.46	61.46	61.46	61.46	61.46	61.46	61.46	61.46	61.46	61.46	61.46	61.46	61.46	61.46	61.46	61.46	61.46
CAF	0	0	0	0	0	0	0	0	9.38	9.38	9.38	9.38	9.38	9.38	9.38	9.38	9.38	9.38	9.38	9.38	41.67	41.67	41.67	41.67	41.67	41.67	41.67	41.67	41.67	41.67	41.67	41.67	41.67	41.67	41.67	41.67	41.67	41.67	41.67	41.67	41.67	44.79	44.79	44.79	44.79	44.79	44.79	44.79	44.79
CAN	11.46	17.71	17.71	17.71	21.87	21.87	28.12	28.12	28.12	32.81	46.35	49.48	52.6	52.6	52.6	52.6	52.6	52.6	54.69	54.69	54.69	63.02	63.02	63.02	68.23	68.23	68.23	68.23	68.23	68.23	68.23	69.79	69.79	69.79	69.79	69.79	69.79	69.79	71.88	71.88	71.88	71.88	71.88	71.88	71.88	73.44	73.44	73.44	73.44
CAN	18.75	18.75	18.75	18.75	18.75	18.75	23.44	25.52	25.52	30.21	34.9	61.46	61.46	61.46	61.46	61.46	61.46	61.46	61.46	61.46	63.54	63.54	63.54	63.54	63.54	63.54	63.54	63.54	63.54	63.54	63.54	63.54	63.54	63.54	63.54	63.54	63.54	63.54	63.54	63.54	63.54	63.54	63.54	63.54	63.54	66.67	68.75	71.88	71.88
CAN	11.46	11.46	11.46	11.46	11.46	11.46	15.62	30.21	32.29	39.06	45.31	47.4	51.04	51.04	51.04	51.04	51.04	53.12	53.12	59.37	59.37	59.37	59.37	59.37	59.37	59.37	61.46	61.46	64.58	64.58	64.58	64.58	64.58	64.58	64.58	64.58	64.58	64.58	64.58	64.58	64.58	64.58	66.15	66.15	66.15	69.27	69.27	69.27	69.27
CAN	3.12	3.12	3.12	6.25	6.25	10.42	15.1	15.1	15.1	18.23	34.9	36.98	36.98	56.77	56.77	58.85	58.85	58.85	58.85	68.23	68.23	68.23	68.23	68.23	68.23	68.23	68.23	68.23	68.23	68.23	68.23	69.79	69.79	69.79	69.79	69.79	69.79	69.79	69.79	71.88	71.88	71.88	71.88	71.88	71.88	73.44	73.44	73.44	73.44
CAN	3.12	3.12	3.12	3.12	3.12	3.12	3.12	15.62	27.08	31.77	39.06	42.19	50	50	50	50	50	56.77	60.94	60.94	64.06	64.06	64.06	64.06	67.19	67.19	67.19	67.19	67.19	67.19	67.19	67.19	67.19	67.19	67.19	67.19	67.19	67.19	67.19	69.27	69.27	71.35	71.35	71.35	71.35	74.48	74.48	74.48	74.48
CAN	8.33	8.33	8.33	15.62	15.62	15.62	15.62	18.75	18.75	36.98	40.1	41.67	41.67	44.79	47.92	47.92	59.9	68.23	71.35	71.35	71.35	71.35	71.35	71.35	71.35	71.35	71.35	71.35	71.35	71.35	71.35	71.35	71.35	71.35	71.35	71.35	71.35	71.35	71.35	71.35	71.35	71.35	71.35	71.35	71.35	74.48	74.48	74.48	74.48
CAN	3.12	3.12	3.12	3.12	3.12	3.12	3.12	3.12	3.12	7.81	24.48	26.56	32.81	35.94	42.19	54.69	54.69	54.69	54.69	57.81	57.81	61.98	61.98	61.98	61.98	61.98	61.98	61.98	61.98	61.98	61.98	61.98	61.98	63.54	63.54	66.67	72.92	72.92	72.92	72.92	72.92	72.92	72.92	72.92	72.92	74.48	74.48	74.48	74.48
CAN	3.12	3.12	3.12	3.12	3.12	4.69	4.69	11.46	11.46	19.27	22.4	41.15	45.31	45.31	49.48	49.48	49.48	49.48	49.48	55.73	55.73	55.73	55.73	55.73	55.73	55.73	55.73	55.73	55.73	55.73	55.73	55.73	55.73	55.73	55.73	55.73	55.73	55.73	55.73	55.73	55.73	55.73	55.73	55.73	55.73	58.85	58.85	58.85	58.85
CAN	10.94	10.94	10.94	10.94	10.94	10.94	14.58	17.71	19.79	24.48	44.27	55.21	56.77	56.77	56.77	56.77	56.77	56.77	56.77	65.1	65.1	65.1	66.67	66.67	66.67	66.67	66.67	66.67	66.67	66.67	66.67	66.67	66.67	66.67	66.67	66.67	66.67	66.67	66.67	66.67	66.67	66.67	66.67	66.67	66.67	69.79	69.79	69.79	69.79
CAN	6.25	6.25	6.25	8.33	8.33	11.46	11.46	14.58	16.67	31.77	52.6	56.77	61.98	61.98	65.1	71.35	71.35	71.35	71.35	71.35	71.35	71.35	71.35	71.35	71.35	71.35	71.35	71.35	71.35	71.35	71.35	71.35	71.35	71.35	71.35	71.35	71.35	71.35	71.35	71.35	71.35	71.35	71.35	71.35	71.35	74.48	74.48	74.48	74.48
CAN	3.12	3.12	3.12	5.21	6.25	13.54	27.08	29.17	31.25	39.06	47.4	50.52	50.52	55.21	55.21	58.33	58.33	62.5	62.5	62.5	62.5	62.5	64.06	64.06	64.06	64.06	64.06	64.06	64.06	64.06	64.06	64.06	64.06	64.06	64.06	64.06	64.06	64.06	64.06	64.06	64.06	64.06	64.06	64.06	64.06	67.19	67.19	67.19	67.19
CAN	3.12	3.12	3.12	3.12	3.12	3.12	3.12	5.21	5.21	9.9	18.23	25.52	28.65	30.21	47.92	47.92	47.92	50	50	50	53.65	53.65	53.65	53.65	53.65	53.65	53.65	53.65	53.65	53.65	53.65	53.65	53.65	56.77	56.77	56.77	56.77	56.77	56.77	56.77	56.77	56.77	56.77	56.77	56.77	59.9	59.9	59.9	59.9
CAN	3.12	6.25	6.25	6.25	6.25	6.25	8.33	8.33	8.33	13.02	35.42	35.42	43.75	43.75	43.75	43.75	60.94	60.94	60.94	63.02	69.27	69.27	69.27	69.27	69.27	69.27	69.27	69.27	69.27	69.27	69.27	69.27	69.27	69.27	69.27	69.27	69.27	69.27	69.27	69.27	69.27	69.27	69.27	69.27	69.27	72.4	72.4	72.4	72.4
CAN	6.77	6.77	6.77	8.85	8.85	15.1	19.79	20.83	26.04	30.73	41.67	41.67	55.73	55.73	61.46	61.46	61.46	62.24	62.24	62.24	62.24	62.24	62.24	62.24	62.24	62.24	63.28	63.28	63.28	62.24	62.24	62.24	62.24	62.24	62.24	62.24	62.24	62.24	62.24	62.24	62.24	62.24	62.24	62.24	62.24	63.02	63.02	63.02	63.02
CHE	23.44	21.35	21.35	21.35	24.48	24.48	24.48	29.17	29.17	29.17	35.42	51.56	52.6	55.73	60.42	60.42	60.42	60.42	60.42	60.42	60.42	60.42	60.42	60.42	60.42	60.42	60.42	60.42	60.42	60.42	60.42	60.42	60.42	60.42	60.42	60.42	60.42	60.42	60.42	60.42	60.42	60.42	60.42	60.42	60.42	60.42	60.42	60.42	60.42
CHL	0	0	0	0	0	0	0	0	6.25	18.75	32.81	32.81	39.06	39.06	39.06	36.98	36.98	36.98	36.98	48.96	53.12	56.25	56.25	56.25	62.5	62.5	62.5	65.62	65.62	65.62	65.62	64.06	64.06	67.19	67.19	67.19	67.19	67.19	67.19	67.19	67.19	67.19	67.19	67.19	67.19	67.19	67.19	67.19	67.19
CHN	70.83	70.83	70.83	70.83	70.83	70.83	70.83	70.83	70.83	72.4	72.4	72.4	61.46	61.46	61.46	61.46	61.46	61.46	61.46	58.33	58.33	58.33	61.46	61.46	61.46	61.46	61.46	61.46	61.46	61.46	61.46	61.46	59.38	59.38	59.38	59.38	59.38	59.38	59.38	59.38	59.38	59.38	59.38	59.38	59.38	59.38	59.38	59.38	59.38
CHN	69.79	69.79	69.79	69.79	69.79	69.79	69.79	69.79	69.79	69.79	69.79	69.79	69.79	69.79	69.79	69.79	69.79	69.79	69.79	65.1	65.1	67.19	70.31	70.31	70.31	70.31	70.31	70.31	70.31	70.31	70.31	70.31	70.31	70.31	70.31	70.31	70.31	70.31	70.31	70.31	72.4	72.4	72.4	72.4	72.4	72.4	72.4	72.4	72.4
CHN	67.19	67.19	67.19	67.19	67.19	67.19	67.19	68.75	68.75	68.75	68.75	68.75	68.75	68.75	68.75	65.62	65.62	65.62	65.62	58.85	58.85	58.85	61.98	61.98	61.98	61.98	61.98	61.98	61.98	61.98	61.98	61.98	61.98	61.98	61.98	61.98	61.98	61.98	61.98	61.98	61.98	61.98	61.98	61.98	61.98	59.9	59.9	59.9	59.9
CHN	66.15	66.15	66.15	66.15	66.15	66.15	66.15	65.1	65.1	65.1	65.1	65.1	65.1	66.67	66.67	66.67	66.67	66.67	66.67	63.54	63.54	63.54	66.67	66.67	66.67	66.67	66.67	66.67	66.67	66.67	66.67	66.67	64.58	64.58	64.58	64.58	64.58	64.58	64.58	64.58	64.58	64.58	64.58	64.58	64.58	63.54	63.54	63.54	63.54
CHN	69.79	69.79	69.79	69.79	69.79	69.79	69.79	69.79	69.79	69.79	68.75	68.75	68.75	70.83	70.83	70.83	70.83	70.83	70.83	70.83	70.83	70.83	73.96	73.96	73.96	73.96	73.96	73.96	73.96	73.96	73.96	73.96	73.96	73.96	73.96	73.96	73.96	73.96	73.96	73.96	73.96	73.96	73.96	73.96	73.96	73.96	73.96	73.96	72.92
CHN	57.81	57.81	57.81	57.81	57.81	57.81	57.81	57.81	59.37	59.37	59.37	59.37	59.37	59.37	59.37	59.37	59.37	59.37	57.81	57.81	57.81	57.81	60.94	60.94	60.94	63.02	63.02	63.02	63.02	63.02	63.02	63.02	63.02	63.02	60.94	60.94	60.94	60.94	60.94	62.5	62.5	62.5	62.5	62.5	62.5	59.38	57.29	57.29	57.29
CHN	63.54	65.1	65.1	65.1	62.5	62.5	62.5	62.5	62.5	62.5	62.5	62.5	62.5	62.5	62.5	62.5	62.5	62.5	59.37	59.37	59.37	59.37	62.5	62.5	62.5	61.46	61.46	61.46	61.46	61.46	61.46	61.46	59.38	59.38	59.38	59.38	59.38	59.38	59.38	59.38	59.38	59.38	59.38	57.29	57.29	57.29	57.29	57.29	57.29
CHN	69.79	69.79	69.79	69.79	69.79	69.79	69.79	69.79	71.35	71.35	69.27	69.27	69.27	69.27	69.27	69.27	69.27	69.27	69.27	70.83	70.83	70.83	73.96	73.96	73.96	73.96	73.96	73.96	73.96	73.96	73.96	73.96	73.96	73.96	73.96	73.96	73.96	73.96	73.96	73.96	73.96	73.96	59.38	59.38	59.38	59.38	59.38	59.38	59.38
CHN	71.35	71.35	71.35	71.35	71.35	71.35	71.35	69.79	69.79	69.79	69.79	69.79	69.79	68.23	68.23	68.23	68.23	65.1	65.1	65.1	61.98	61.98	65.1	65.1	65.1	65.1	66.15	66.15	66.15	66.15	66.15	66.15	64.06	64.06	64.06	64.06	64.06	64.06	64.06	64.06	64.06	64.06	63.02	63.02	63.02	63.02	63.02	63.02	63.02
CHN	79.69	79.69	79.69	78.65	78.65	78.65	77.08	77.08	77.08	77.08	77.08	78.65	78.65	78.65	78.65	77.6	77.6	77.6	77.6	77.6	77.6	76.04	79.17	79.17	79.17	79.17	79.17	79.17	79.17	79.17	79.17	79.17	79.17	76.56	76.56	76.56	76.56	76.56	76.56	76.56	76.56	76.56	76.56	74.48	74.48	74.48	74.48	72.92	72.92
CHN	70.31	70.31	70.31	70.31	71.88	71.88	71.88	71.88	71.88	71.88	71.88	71.88	71.88	71.88	71.88	71.88	71.88	71.88	71.88	70.31	70.31	68.23	71.35	69.79	68.23	68.23	68.23	68.23	68.23	68.23	68.23	68.23	68.23	68.23	68.23	68.23	68.23	68.23	68.23	68.23	68.23	68.23	68.23	68.23	68.23	68.23	68.23	68.23	66.15
CHN	55.21	55.21	55.21	55.21	55.21	55.21	55.21	55.21	55.21	55.21	56.77	56.77	56.77	56.77	56.77	56.77	56.77	56.77	56.77	52.08	52.08	52.08	55.21	55.21	55.21	55.21	55.21	55.21	55.21	55.21	55.21	55.21	55.21	53.12	53.12	53.12	53.12	53.12	53.12	53.12	53.12	53.12	53.12	53.12	53.12	53.12	53.12	53.12	53.12
CHN	76.04	76.04	76.04	76.04	76.04	76.04	76.04	76.04	76.04	76.04	76.04	76.04	76.04	76.04	76.04	76.04	76.04	76.04	76.04	72.92	72.92	72.92	76.04	76.04	76.04	76.04	76.04	76.04	76.04	76.04	76.04	76.04	73.96	77.08	77.08	77.08	72.4	72.4	72.4	72.4	72.4	72.4	72.4	72.4	72.4	72.4	72.4	72.4	75.52
CHN	64.06	64.06	64.06	64.06	64.06	55.21	55.21	55.21	55.21	55.21	55.21	55.21	55.21	55.21	55.21	55.21	55.21	55.21	55.21	50.52	53.65	53.65	59.9	59.9	59.9	59.9	58.33	58.33	58.33	58.33	58.33	58.33	58.33	56.25	56.25	56.25	56.25	56.25	56.25	56.25	56.25	56.25	56.25	56.25	56.25	56.25	56.25	56.25	56.25
CHN	67.71	67.71	67.71	67.71	67.71	67.71	67.71	67.71	67.71	67.71	67.71	67.71	67.71	66.15	66.15	66.15	66.15	67.71	67.71	66.15	66.15	66.15	69.27	69.27	69.27	71.35	71.35	71.35	71.35	71.35	71.35	71.35	69.27	69.27	69.27	69.27	69.27	69.27	69.27	69.27	69.27	69.27	69.27	69.27	69.27	69.27	69.27	69.27	69.27
CHN	71.35	71.35	71.35	71.35	71.35	71.35	71.35	71.35	71.35	71.35	71.35	71.35	71.35	71.35	71.35	67.19	67.19	67.19	67.19	67.19	67.19	67.19	70.31	70.31	70.31	70.31	70.31	70.31	67.19	67.19	67.19	67.19	67.19	67.19	67.19	67.19	67.19	67.19	65.1	65.1	65.1	65.1	65.1	65.1	65.1	65.1	65.1	65.1	65.1
CHN	77.6	77.6	77.6	77.6	77.6	77.6	77.6	77.6	77.6	77.6	77.6	77.6	77.6	74.48	74.48	72.4	72.4	72.4	72.4	69.27	70.83	63.54	66.67	66.67	66.67	66.67	66.67	66.67	66.67	66.67	66.67	66.67	64.58	64.58	64.58	64.58	61.46	61.46	61.46	61.46	61.46	61.46	61.46	61.46	61.46	61.46	61.46	61.46	61.46
CHN	64.06	64.06	64.06	64.06	64.06	64.06	64.06	64.06	64.06	64.06	64.06	64.06	64.06	64.06	65.62	65.62	65.62	64.06	61.98	61.98	52.6	52.6	55.73	55.73	55.73	55.73	55.73	55.73	55.73	55.73	55.73	55.73	55.73	55.73	55.73	55.73	55.73	55.73	55.73	55.73	52.6	52.6	52.6	52.6	52.6	52.6	52.6	52.6	52.6
CHN	60.42	60.42	60.42	60.42	60.42	60.42	60.42	60.42	60.42	61.98	58.85	58.85	58.85	58.85	58.85	58.85	58.85	58.85	58.85	54.17	54.17	54.17	57.29	57.29	55.21	55.21	55.21	55.21	55.21	55.21	55.21	55.21	55.21	55.21	55.21	55.21	55.21	55.21	55.21	55.21	55.21	55.21	55.21	55.21	55.21	55.21	55.21	55.21	55.21
CHN	63.02	63.02	63.02	63.02	63.02	63.02	59.9	59.9	59.9	59.9	59.9	59.9	61.46	61.46	61.46	61.46	61.46	61.46	61.46	59.37	59.37	59.37	62.5	62.5	62.5	64.58	64.58	64.58	64.58	64.58	64.58	64.58	64.58	64.58	64.58	64.58	64.58	64.58	64.58	64.58	64.58	64.58	64.58	64.58	64.58	64.58	64.58	64.58	64.58
CHN	72.92	72.92	72.92	70.83	67.71	72.4	72.4	72.4	72.4	72.4	72.4	72.4	72.4	72.4	72.4	72.4	69.27	69.27	69.27	67.71	67.71	66.15	66.15	66.15	66.15	66.15	66.15	66.15	66.15	66.15	66.15	66.15	66.15	66.15	66.15	64.06	64.06	64.06	67.19	64.06	64.06	64.06	64.06	64.06	64.06	64.06	64.06	64.06	67.19
CHN	69.27	69.27	69.27	69.27	69.27	69.27	69.27	69.27	69.27	69.27	69.27	67.71	67.71	66.67	66.67	66.67	66.67	66.67	66.67	54.17	54.17	54.17	57.29	57.29	57.29	57.29	55.21	55.21	55.21	55.21	55.21	55.21	55.21	55.21	55.21	55.21	55.21	55.21	53.12	53.12	53.12	53.12	53.12	53.12	53.12	53.12	53.12	53.12	53.12
CHN	68.23	68.23	69.79	68.23	68.23	67.19	68.75	67.19	67.19	67.19	70.31	71.88	71.88	71.88	71.88	71.88	71.88	71.88	71.09	67.97	67.97	67.97	71.09	69.53	69.53	69.53	69.53	69.53	69.53	69.53	69.53	69.53	69.53	69.53	69.53	69.53	69.53	69.53	69.53	69.53	67.45	67.45	69.53	69.53	69.53	69.53	69.53	69.53	69.53
CHN	68.23	68.23	68.23	68.23	68.23	68.23	68.23	68.23	68.23	68.23	68.23	68.23	68.23	68.23	68.23	69.79	68.23	68.23	63.54	63.54	63.54	63.54	66.67	66.67	66.67	66.67	66.67	66.67	68.23	66.67	66.67	66.67	66.67	66.67	66.67	66.67	66.67	66.67	66.67	66.67	66.67	66.67	66.67	66.67	66.67	66.67	66.67	66.67	68.75
CHN	59.9	61.46	61.46	61.46	61.46	61.46	61.46	61.46	61.46	61.46	61.46	61.46	61.46	61.46	61.46	61.46	61.46	61.46	61.46	61.46	59.37	59.37	62.5	62.5	63.54	65.62	65.62	65.62	65.62	65.62	65.62	65.62	65.62	65.62	65.62	65.62	65.62	65.62	65.62	65.62	65.62	65.62	65.62	65.62	65.62	62.5	62.5	62.5	59.9
CHN	71.61	71.61	71.61	71.61	66.15	66.15	66.15	66.15	66.15	61.46	61.46	61.46	61.46	61.46	61.46	61.46	61.46	61.46	61.46	59.37	60.94	60.94	64.06	64.06	64.06	66.15	66.15	66.15	66.15	66.15	66.15	66.15	66.15	66.15	66.15	66.15	66.15	66.15	66.15	66.15	66.15	66.15	66.15	66.15	66.15	66.15	66.15	66.15	66.15
CHN	75	75	75	75	75	75	75	75	75	71.35	71.35	71.35	71.35	71.35	71.35	71.35	71.35	71.35	71.35	66.67	66.67	66.67	69.79	69.79	69.79	69.79	69.79	69.79	69.79	69.79	69.79	69.79	69.79	69.79	69.79	69.79	69.79	69.79	69.79	69.79	69.79	69.79	69.79	69.79	69.79	67.71	67.71	67.71	67.71
CHN	76.04	76.04	76.04	72.92	72.92	71.35	66.15	66.15	66.15	66.15	66.15	66.15	66.15	67.71	67.71	67.71	67.71	60.42	57.29	52.6	52.6	52.6	55.73	55.73	55.73	55.73	55.73	55.73	55.73	55.73	55.73	55.73	55.73	55.73	55.73	55.73	55.73	55.73	55.73	55.73	55.73	55.73	55.73	55.73	55.73	55.73	55.73	55.73	55.73
CHN	68.23	68.23	68.23	68.23	68.23	68.23	68.23	68.23	68.23	68.23	68.23	68.23	68.23	68.23	65.1	65.1	65.1	65.1	65.1	63.02	63.02	63.02	66.15	66.15	66.15	66.15	66.15	66.15	66.15	66.15	66.15	66.15	66.15	66.15	66.15	66.15	66.15	66.15	66.15	66.15	63.02	63.02	63.02	63.02	63.02	60.94	60.94	60.94	60.94
CHN	59.9	59.9	59.9	59.9	59.9	59.9	61.46	61.46	61.46	61.46	61.46	64.58	64.58	64.58	64.58	64.58	64.58	64.58	64.58	63.02	63.02	64.58	67.71	67.71	67.71	69.79	69.79	69.79	69.79	69.79	69.79	69.79	69.79	69.79	69.79	69.79	69.79	69.79	69.79	69.79	69.79	69.79	69.79	69.79	69.79	67.71	66.15	66.15	66.15
CHN	59.9	59.9	59.9	59.9	59.9	59.9	59.9	59.9	59.9	59.9	59.9	59.9	59.9	59.9	59.9	59.9	59.9	56.77	56.77	53.65	53.65	53.65	56.77	56.77	56.77	58.85	58.85	58.85	58.85	58.85	58.85	58.85	58.85	58.85	58.85	58.85	58.85	58.85	56.77	56.77	56.77	56.77	56.77	56.77	56.77	56.77	56.77	56.77	56.77
CHN	64.06	64.06	64.06	64.06	64.06	64.06	64.06	64.06	64.06	64.06	63.02	63.02	63.02	63.02	63.02	63.02	63.02	63.02	62.24	62.24	63.8	63.8	59.11	59.11	59.11	61.2	61.2	61.2	59.11	59.11	59.11	59.11	59.11	51.82	51.82	51.82	53.39	53.39	53.39	53.39	53.39	53.39	53.39	53.39	53.39	53.39	53.39	53.39	53.39
CIV	0	0	0	0	0	3.12	9.38	9.38	9.38	9.38	24.48	24.48	24.48	39.58	39.58	39.58	41.15	43.23	52.6	52.6	52.6	52.6	52.6	52.6	52.6	55.73	55.73	55.73	55.73	55.73	55.73	55.73	55.73	55.73	59.64	59.64	59.64	59.64	59.64	59.64	59.64	59.64	59.64	59.64	59.64	59.64	59.64	59.64	59.64
CMR	5.21	5.21	5.21	5.21	5.21	5.21	5.21	6.77	6.77	6.77	6.77	6.77	37.5	37.5	37.5	37.5	37.5	37.5	37.5	37.5	37.5	37.5	37.5	37.5	37.5	37.5	37.5	37.5	37.5	43.75	43.75	43.75	43.75	43.75	43.75	43.75	43.75	43.75	48.44	48.44	48.44	48.44	48.44	50	50	50	50	50	50
COD	6.25	6.25	6.25	6.25	11.46	14.58	14.58	14.58	14.58	14.58	14.58	14.58	19.27	38.02	39.58	39.58	41.15	41.15	52.08	52.08	52.08	52.08	52.08	52.08	52.08	52.08	53.65	53.65	53.65	53.65	53.65	55.21	55.21	55.21	55.21	55.21	55.21	55.21	55.21	55.21	58.33	58.33	58.33	58.33	58.33	62.24	62.24	62.24	62.24
COG	3.12	3.12	3.12	3.12	3.12	3.12	3.12	3.12	6.25	9.38	9.38	9.38	9.38	11.46	11.46	14.58	14.58	14.58	14.58	14.58	14.58	14.58	56.77	56.77	59.9	75.52	75.52	75.52	75.52	75.52	75.52	75.52	75.52	75.52	75.52	75.52	75.52	75.52	75.52	75.52	75.52	75.52	75.52	75.52	75.52	75.52	75.52	75.52	75.52
COL	8.85	8.85	8.85	10.42	10.42	10.42	21.35	21.35	21.35	21.35	27.6	36.98	36.98	36.98	43.23	43.23	43.23	44.79	44.79	64.06	67.19	67.19	67.19	67.19	67.19	67.19	67.19	67.19	70.31	73.44	73.44	73.44	79.69	79.69	79.69	79.69	79.69	79.69	79.69	77.6	77.6	77.6	77.6	77.6	77.6	77.6	77.6	77.6	77.6
CPV	10.94	10.94	10.94	10.94	10.94	10.94	10.94	10.94	10.94	10.94	19.27	19.27	19.27	20.83	31.77	31.77	31.77	35.94	42.19	42.19	42.19	46.87	58.33	58.33	58.33	58.33	62.5	62.5	62.5	62.5	62.5	62.5	62.5	62.5	62.5	62.5	62.5	62.5	62.5	62.5	62.5	62.5	62.5	67.71	67.71	67.71	67.71	67.71	67.71
CRI	14.58	14.58	14.58	14.58	25	25	29.17	29.17	29.17	29.17	29.17	43.75	43.75	43.75	46.87	51.56	51.56	51.56	51.56	51.56	51.56	51.56	51.56	51.56	51.56	51.56	53.65	53.65	53.65	53.65	53.65	53.65	53.65	55.21	58.33	58.33	58.33	58.33	57.29	57.29	57.29	57.29	57.29	57.29	57.29	57.29	57.29	57.29	57.29
CUB	7.81	7.81	7.81	7.81	15.1	15.1	15.1	15.1	15.1	15.1	15.1	15.1	15.1	15.1	24.48	24.48	24.48	30.73	44.79	44.79	44.79	44.79	44.79	44.79	44.79	44.79	49.48	49.48	54.69	54.69	54.69	54.69	56.77	56.77	63.02	63.02	64.58	64.58	64.58	64.58	66.15	66.15	71.88	71.88	71.88	71.88	71.88	71.88	71.88
CYP	12.5	12.5	12.5	12.5	18.75	18.75	21.88	31.25	31.25	40.62	44.79	44.79	44.79	44.79	44.79	44.79	44.79	53.12	73.96	73.96	73.96	73.96	73.96	73.96	73.96	73.96	73.96	73.96	73.96	76.04	76.04	76.04	76.04	76.04	76.04	76.04	76.04	76.04	76.04	76.04	76.04	80.21	80.21	80.21	80.21	80.21	80.21	80.21	80.21
CZE	17.19	17.19	17.19	19.27	22.4	34.9	39.58	43.75	45.83	50	56.25	56.25	67.19	67.19	67.19	67.19	67.19	68.75	68.75	68.75	71.88	73.96	73.96	73.96	73.96	80.21	80.21	75.52	75.52	75.52	75.52	75.52	75.52	75.52	75.52	75.52	75.52	75.52	75.52	72.4	72.4	72.4	72.4	72.4	72.4	68.23	66.15	66.15	66.15
DEU	24.48	24.48	24.48	26.56	28.91	28.91	28.91	28.91	28.91	28.91	38.8	38.8	41.41	42.97	44.53	50.26	59.37	59.37	59.37	59.37	59.37	59.37	59.37	59.37	59.37	59.37	64.06	64.06	64.06	64.06	64.06	64.84	64.84	64.84	64.84	64.84	64.84	64.84	64.84	64.84	64.84	64.84	64.84	64.84	64.84	64.84	64.84	64.84	64.84
DJI	0	0	0	0	0	0	0	0	0	0	0	0	22.92	29.17	29.17	29.17	36.46	63.54	63.54	63.54	63.54	63.54	63.54	63.54	63.54	63.54	63.54	63.54	63.54	63.54	63.54	63.54	63.54	63.54	63.54	63.54	63.54	63.54	63.54	63.54	63.54	63.54	63.54	63.54	63.54	63.54	63.54	63.54	63.54
DMA	0	0	0	0	0	0	0	0	0	0	0	0	0	0	0	0	18.23	26.56	26.56	26.56	26.56	26.56	29.69	29.69	29.69	29.69	57.29	57.29	57.29	57.29	57.29	57.29	57.29	57.29	57.29	57.29	57.29	57.29	57.29	57.29	57.29	61.98	61.98	61.98	61.98	64.06	64.06	64.06	64.06
DNK	19.79	19.79	19.79	24.48	27.6	33.33	33.33	47.4	48.96	48.96	48.96	53.12	56.77	56.77	56.77	56.77	56.77	56.77	56.77	56.77	56.77	56.77	56.77	56.77	56.77	56.77	56.77	56.77	56.77	56.77	56.77	58.85	58.85	58.85	58.85	58.85	58.85	58.85	58.85	58.85	56.77	56.77	56.77	63.02	63.02	65.1	65.1	65.1	65.1
DOM	6.25	6.25	6.25	6.25	6.25	6.25	9.38	9.38	9.38	9.38	14.06	26.56	26.56	53.12	59.38	59.38	63.54	63.54	63.54	63.54	63.54	66.67	66.67	66.67	66.67	66.67	66.67	66.67	66.67	66.67	66.67	66.67	66.67	66.67	66.67	66.67	66.67	66.67	66.67	66.67	66.67	66.67	66.67	68.75	68.75	68.75	68.75	68.75	68.75
DZA	3.12	3.12	3.12	3.12	9.38	9.38	17.19	17.19	20.31	20.31	20.31	21.88	21.88	21.88	21.88	21.88	23.96	49.48	49.48	49.48	49.48	49.48	49.48	49.48	55.99	55.99	55.99	55.99	55.99	59.11	59.11	59.11	59.11	59.11	59.11	59.11	59.11	59.11	60.68	63.8	63.8	63.8	63.8	63.8	63.8	63.8	63.8	63.8	63.8
ECU	6.77	6.77	6.77	6.77	6.77	6.77	6.77	22.4	22.4	41.67	42.45	68.49	68.49	72.66	72.66	72.66	72.66	72.66	72.66	72.66	72.66	72.66	72.66	72.66	72.66	72.66	75	75	75	75	75	78.12	78.12	78.12	78.12	78.12	78.12	78.12	78.12	78.12	78.12	78.12	78.12	78.12	78.12	78.12	78.12	78.12	78.12
EGY	8.33	8.33	8.33	14.58	14.58	14.58	14.58	14.58	14.58	20.83	25	25	25	31.25	31.25	31.25	37.5	37.5	43.75	66.15	66.15	66.15	66.15	66.15	66.15	66.15	66.15	66.15	66.15	66.15	66.15	66.15	66.15	66.15	66.15	66.15	66.15	66.15	69.27	69.27	69.27	69.27	69.27	69.27	69.27	69.27	69.27	69.27	69.27
ERI	0	0	0	0	0	6.25	6.25	6.25	6.25	6.25	12.5	12.5	12.5	12.5	12.5	12.5	12.5	35.42	35.42	36.98	36.98	46.35	46.35	46.35	46.35	53.65	60.94	60.94	60.94	60.94	60.94	60.94	60.94	60.94	60.94	60.94	60.94	60.94	60.94	60.94	60.94	60.94	60.94	60.94	60.94	60.94	60.94	60.94	60.94
ESP	11.46	11.46	11.46	19.27	30.99	30.99	30.99	30.99	42.97	42.97	44.01	48.7	53.39	55.47	55.47	55.47	55.47	55.47	55.47	55.47	55.47	55.47	55.47	55.47	63.02	66.15	66.15	66.15	66.15	66.15	68.23	68.23	68.23	68.23	68.23	68.23	66.15	66.15	66.15	66.15	66.15	66.15	66.15	66.15	66.15	66.15	66.15	66.15	66.15
EST	4.69	4.69	4.69	4.69	4.69	4.69	22.92	26.04	30.73	30.73	36.98	40.1	40.1	40.1	40.1	40.1	40.1	40.1	40.1	46.35	46.35	52.6	52.6	55.73	55.73	55.73	55.73	55.73	59.9	59.9	59.9	59.9	59.9	61.98	61.98	61.98	61.98	61.98	61.98	61.98	61.98	61.98	61.98	61.98	61.98	61.98	61.98	61.98	61.98
ETH	3.65	3.65	3.65	3.65	3.65	3.65	3.65	6.77	6.77	6.77	25	25	25	25	25	25	25	28.12	28.12	34.38	39.06	39.06	39.06	38.02	42.71	42.71	42.71	42.71	42.71	42.71	42.71	42.71	42.71	58.33	58.33	58.33	58.33	58.33	58.33	58.33	58.33	58.33	58.33	58.33	58.33	58.33	58.33	58.33	58.33
FIN	16.15	16.15	16.15	16.15	16.15	16.15	26.04	26.04	26.04	26.04	47.92	52.08	56.25	56.25	56.25	56.25	56.25	56.25	56.25	56.25	56.25	57.81	57.81	57.81	57.81	57.81	57.81	57.81	57.81	57.81	57.81	57.81	57.81	57.81	57.81	57.81	57.81	57.81	57.81	56.25	56.25	56.25	56.25	56.25	56.25	56.25	56.25	56.25	56.25
FJI	10.94	10.94	10.94	10.94	10.94	15.1	15.1	15.1	15.1	15.1	21.35	21.35	21.35	59.38	59.38	59.38	59.38	60.42	60.42	60.42	66.67	69.79	69.79	71.35	72.4	72.4	72.4	72.4	72.4	72.4	72.4	72.4	72.4	72.4	72.4	72.4	72.4	72.4	72.4	72.4	72.4	72.4	72.4	72.4	72.4	72.4	72.4	72.4	72.4
FRA	35.68	35.68	35.68	35.68	35.68	39.84	39.84	39.84	42.97	42.97	59.64	75	75	75	75	75	75	75	75	75	75	75	75	75	75	75	75	75	75	75	75	75	75	75	75	75	75	75	75	75	75	75	75	75	75	75	75	75	75
FRO	5.21	5.21	5.21	5.21	5.21	5.21	18.75	21.88	21.88	34.37	40.62	40.62	40.62	40.62	40.62	40.62	40.62	40.62	40.62	40.62	40.62	40.62	40.62	42.19	42.19	45.31	45.31	45.31	45.31	45.31	45.31	45.31	45.31	45.31	45.31	51.56	51.56	51.56	51.56	51.56	51.56	51.56	51.56	51.56	51.56	53.65	53.65	53.65	53.65
GAB	7.81	7.81	7.81	7.81	7.81	7.81	11.98	22.92	22.92	22.92	29.17	29.17	29.17	29.17	39.58	43.75	43.75	43.75	43.75	43.75	43.75	43.75	43.75	43.75	50	50	50	50	54.69	54.69	54.69	54.69	54.69	54.69	60.94	64.58	64.58	65.62	65.62	67.19	67.19	67.19	67.19	67.19	67.19	67.19	67.19	67.19	67.19
GBR	14.58	14.58	14.58	14.58	14.58	14.58	11.46	11.46	11.46	11.46	13.54	19.79	19.79	27.6	30.73	38.02	41.15	67.19	67.19	67.19	68.75	68.75	68.75	68.75	68.75	68.75	68.75	68.75	68.75	68.75	68.75	68.75	68.75	68.75	68.75	68.75	68.75	68.75	68.75	68.75	68.75	68.75	68.75	68.75	68.75	68.75	68.75	68.75	68.75
GBR	14.58	14.58	14.58	14.58	14.58	14.58	11.46	11.46	11.46	11.46	13.54	19.79	26.04	29.17	36.98	44.27	47.4	67.19	67.19	67.19	68.75	68.75	68.75	68.75	68.75	68.75	68.75	68.75	68.75	68.75	68.75	68.75	68.75	68.75	68.75	68.75	68.75	68.75	68.75	68.75	68.75	68.75	68.75	68.75	68.75	68.75	68.75	68.75	71.88
GBR	11.46	11.46	11.46	11.46	11.46	11.46	11.46	13.54	13.54	13.54	21.88	25	25	28.12	42.19	49.48	61.98	61.98	65.1	66.67	66.67	66.67	66.67	66.67	68.75	68.75	68.75	68.75	68.75	68.75	68.75	68.75	68.75	68.75	68.75	68.75	68.75	68.75	68.75	68.75	68.75	68.75	68.75	68.75	68.75	68.75	68.75	68.75	68.75
GBR	11.46	11.46	11.46	11.46	11.46	11.46	11.46	11.46	11.46	11.46	13.54	19.79	21.88	29.69	36.98	44.27	47.4	67.19	67.19	67.19	68.75	68.75	68.75	68.75	68.75	68.75	68.75	68.75	68.75	68.75	68.75	68.75	68.75	68.75	68.75	68.75	68.75	68.75	68.75	68.75	68.75	68.75	68.75	68.75	68.75	68.75	68.75	68.75	68.75
GBR	14.58	14.58	14.58	14.58	14.58	14.58	8.33	9.38	9.38	9.38	11.46	17.71	22.92	26.04	33.85	39.58	47.92	63.28	64.06	64.06	65.62	65.62	65.62	65.62	65.62	65.62	65.62	65.62	65.62	65.62	65.62	65.62	65.62	65.62	65.62	65.62	65.62	65.62	65.62	65.62	65.62	65.62	65.62	65.62	65.62	65.62	65.62	65.62	65.62
GEO	31.77	31.77	31.77	33.85	33.85	33.85	33.85	33.85	38.02	38.02	40.1	40.1	41.67	43.75	43.75	50	54.69	60.42	60.42	60.42	61.46	61.46	61.46	61.46	63.54	68.75	70.83	70.83	70.83	70.83	70.83	70.83	70.83	70.83	70.83	70.83	70.83	70.83	70.83	70.83	70.83	70.83	73.96	73.96	73.96	73.96	73.96	73.96	73.96
GHA	1.56	1.56	1.56	1.56	1.56	4.69	10.94	10.94	10.94	14.06	31.25	36.46	36.46	36.46	36.46	36.46	38.02	38.02	38.02	38.02	38.02	38.02	38.02	38.02	55.73	55.73	55.73	55.73	55.73	55.73	58.85	58.85	58.85	58.85	61.98	61.98	61.98	61.98	61.98	61.98	61.98	61.98	61.98	61.98	54.17	49.48	49.48	49.48	49.48
GIN	10.42	11.98	11.98	11.98	11.98	11.98	11.98	15.1	15.1	15.1	15.1	15.1	15.1	15.1	15.1	21.35	21.35	21.35	21.35	21.35	21.35	47.4	47.4	47.4	51.56	51.56	51.56	51.56	51.56	51.56	51.56	59.38	59.38	59.38	59.38	59.38	59.38	59.38	59.38	59.38	59.38	59.38	59.38	65.62	65.62	65.62	65.62	65.62	65.62
GMB	6.25	6.25	6.25	6.25	6.25	6.25	6.25	6.25	6.25	6.25	6.25	6.25	34.9	34.9	39.58	39.58	39.58	41.15	41.15	41.15	41.15	53.65	53.65	53.65	53.65	53.65	53.65	53.65	53.65	53.65	53.65	53.65	53.65	53.65	53.65	53.65	53.65	53.65	53.65	53.65	53.65	53.65	53.65	53.65	53.65	53.65	53.65	53.65	53.65
GRC	16.15	16.15	16.15	17.71	18.75	18.75	22.92	22.92	30.73	30.73	30.73	30.73	38.54	38.54	38.54	43.23	43.23	55.21	55.21	59.9	59.9	59.9	59.9	59.9	59.9	59.9	59.9	59.9	59.9	59.9	59.9	59.9	59.9	61.98	61.98	61.98	61.98	61.98	61.98	61.98	61.98	61.98	61.98	61.98	61.98	61.98	61.98	61.98	61.98
GRL	3.12	3.12	3.12	3.12	3.12	3.12	3.12	18.75	18.75	18.75	23.96	23.96	41.67	47.92	47.92	52.6	52.6	52.6	55.73	55.73	58.85	58.85	58.85	58.85	58.85	58.85	58.85	58.85	58.85	58.85	58.85	58.85	58.85	58.85	58.85	58.85	58.85	58.85	58.85	57.81	57.81	57.81	57.81	57.81	57.81	56.77	56.77	55.21	55.21
GTM	14.06	14.06	14.06	17.19	17.19	17.19	18.75	18.75	18.75	23.44	31.77	48.96	48.96	48.96	48.96	48.96	58.85	58.85	58.85	58.85	58.85	58.85	58.85	58.85	58.85	58.85	58.85	58.85	58.85	58.85	58.85	58.85	58.85	63.54	63.54	63.54	63.54	63.54	63.54	63.54	63.54	63.54	63.54	65.1	65.1	65.1	74.48	74.48	74.48
GUM	6.25	6.25	6.25	6.25	6.25	6.25	8.33	8.33	8.33	8.33	35.42	35.42	35.42	35.42	42.19	42.19	42.19	42.19	42.19	42.19	42.19	42.19	42.19	42.19	42.19	42.19	42.19	42.19	42.19	42.19	42.19	42.19	42.19	45.31	45.31	45.31	50	50	50	50	50	50	51.56	51.56	51.56	51.56	51.56	51.56	51.56
GUY	9.9	9.9	9.9	9.9	9.9	16.15	22.4	22.4	22.4	22.4	28.65	28.65	31.77	31.77	31.77	31.77	31.77	31.77	31.77	31.77	36.98	38.54	44.79	44.79	44.79	44.79	46.35	46.35	67.19	67.19	67.19	67.19	68.75	68.75	69.79	69.79	69.79	69.79	69.79	69.79	69.79	69.79	69.79	69.79	69.79	69.79	69.79	69.79	69.79
HKG	54.17	54.17	54.17	54.17	54.17	54.17	54.17	54.17	54.17	54.17	54.17	54.17	54.17	54.17	54.17	54.17	54.17	56.25	56.25	56.25	56.25	56.25	56.25	62.5	62.5	62.5	62.5	62.5	62.5	62.5	62.5	66.15	66.15	66.15	66.15	66.15	66.15	66.15	66.15	66.15	66.15	66.15	66.15	66.15	66.15	66.15	66.15	66.15	66.15
HND	11.46	11.46	11.46	11.46	11.46	11.46	11.46	23.96	23.96	23.96	64.06	64.06	64.06	64.06	66.15	67.71	67.71	67.71	67.71	67.71	67.71	67.71	67.71	67.71	67.71	67.71	67.71	67.71	78.65	78.65	78.65	78.65	78.65	78.65	78.65	78.65	78.65	78.65	78.65	78.65	78.65	78.65	78.65	78.65	78.65	78.65	78.65	78.65	78.65
HRV	18.23	18.23	18.23	18.23	22.92	22.92	22.92	28.13	31.25	32.81	33.85	41.67	43.23	46.35	59.9	66.15	66.15	74.48	74.48	74.48	74.48	74.48	74.48	74.48	74.48	74.48	77.6	79.69	79.69	79.69	79.69	79.69	79.69	79.69	79.69	79.69	81.77	81.77	81.77	81.77	81.77	81.77	81.77	81.77	81.77	81.77	81.77	81.77	81.77
HTI	4.69	4.69	4.69	4.69	4.69	4.69	7.81	7.81	7.81	14.06	17.19	17.19	17.19	48.44	48.44	48.44	51.56	51.56	51.56	51.56	51.56	51.56	51.56	51.56	51.56	51.56	51.56	51.56	51.56	51.56	51.56	56.25	56.25	56.25	56.25	56.25	56.25	56.25	56.25	56.25	56.25	56.25	56.25	56.25	57.81	58.85	58.85	58.85	58.85
HUN	14.58	14.58	14.58	19.27	19.27	34.38	40.63	40.63	40.63	40.63	50.52	50.52	56.77	56.77	56.77	56.77	56.77	56.77	56.77	56.77	56.77	60.94	64.06	64.06	64.06	64.06	64.06	64.06	64.06	64.06	64.06	64.06	64.06	64.06	64.06	64.06	64.06	64.06	64.06	64.06	64.06	68.75	68.75	68.75	68.75	68.75	68.75	68.75	68.75
IDN	22.92	22.92	22.92	22.92	22.92	22.92	22.92	22.92	22.92	28.13	30.73	29.17	29.17	30.73	30.73	30.73	30.73	32.29	32.29	32.29	32.29	32.29	32.29	33.85	33.85	33.85	36.98	36.98	36.98	36.98	38.54	43.23	48.7	48.7	48.7	58.07	58.07	58.07	58.07	58.07	58.07	58.07	58.07	58.07	58.07	58.07	58.07	58.07	58.07
IND	14.06	14.06	14.06	14.06	14.06	14.06	18.23	18.23	18.23	18.23	23.96	32.29	32.29	38.54	67.71	67.71	67.71	69.27	69.27	81.77	86.46	86.46	86.46	86.46	86.46	86.46	86.46	86.46	86.46	86.46	86.46	86.46	86.46	86.46	86.46	86.46	86.46	86.46	86.46	86.46	86.46	86.46	86.46	86.46	86.46	86.46	86.46	86.46	86.46
IND	14.06	14.06	14.06	14.06	14.06	14.06	14.06	14.06	14.06	14.06	23.96	32.29	32.29	77.6	80.73	82.29	82.29	82.29	82.29	88.54	88.54	88.54	88.54	88.54	88.54	88.54	88.54	88.54	88.54	88.54	88.54	88.54	88.54	88.54	88.54	88.54	88.54	88.54	88.54	88.54	88.54	88.54	88.54	88.54	88.54	88.54	88.54	88.54	88.54
IND	14.06	14.06	14.06	14.06	14.06	14.06	14.06	14.06	14.06	14.06	23.96	32.29	32.29	38.54	41.67	41.67	72.92	74.48	74.48	84.9	84.9	84.9	84.9	84.9	84.9	84.9	84.9	84.9	84.9	84.9	84.9	84.9	84.9	84.9	84.9	84.9	84.9	84.9	84.9	86.46	86.46	86.46	86.46	84.9	84.9	84.9	84.9	84.9	84.9
IND	14.06	14.06	14.06	14.06	14.06	14.06	14.06	14.06	14.06	24.48	26.04	34.38	50.26	56.51	59.64	59.64	65.89	81.77	81.77	81.77	81.77	81.77	81.77	81.77	81.77	81.77	81.77	81.77	81.77	83.33	83.33	83.33	83.33	83.33	83.33	83.33	83.33	83.33	83.33	83.33	84.9	84.9	84.9	84.9	84.9	84.9	84.9	84.9	84.9
IND	14.06	14.06	14.06	14.06	14.06	14.06	14.06	25	25	25	26.56	34.11	34.11	40.36	43.49	43.49	70.83	70.83	70.83	80.99	80.99	80.99	80.99	80.99	80.99	80.99	80.99	80.99	80.99	83.33	83.33	83.33	83.33	83.33	83.33	83.33	83.33	83.33	83.33	83.33	84.9	84.9	84.9	84.9	84.9	84.9	84.9	84.9	84.9
IND	14.06	20.31	20.31	20.31	20.31	20.31	20.31	20.31	20.31	20.31	23.96	71.35	71.35	77.6	80.73	80.73	80.73	82.29	82.29	86.46	86.46	86.46	86.46	86.46	86.46	86.46	86.46	86.46	86.46	86.46	86.46	86.46	86.46	86.46	86.46	86.46	86.46	86.46	86.46	86.46	86.46	86.46	86.46	86.46	86.46	86.46	86.46	86.46	86.46
IND	14.06	14.06	14.06	14.06	14.06	14.06	14.06	20.31	20.31	20.31	27.08	35.42	35.42	47.92	51.04	51.04	51.04	52.6	52.6	86.98	86.98	86.98	86.98	86.98	86.98	86.98	86.98	86.98	86.98	86.98	86.98	86.98	86.98	86.98	86.98	86.98	86.98	86.98	86.98	88.54	88.54	88.54	88.54	86.98	86.98	86.98	85.42	85.42	85.42
IND	14.06	14.06	14.06	14.06	14.06	14.06	14.06	14.06	14.06	14.06	23.96	32.29	32.29	38.54	41.67	41.67	41.67	43.23	43.23	86.46	86.46	86.46	86.46	86.46	86.46	86.46	86.46	86.46	86.46	86.46	86.46	86.46	86.46	86.46	86.46	86.46	86.46	86.46	86.46	86.46	86.46	86.46	86.46	86.46	86.46	86.46	86.46	86.46	86.46
IND	20.31	20.31	20.31	20.31	20.31	20.31	29.69	35.94	35.94	35.94	39.06	47.4	47.4	48.44	51.56	51.56	51.56	73.44	73.44	81.77	81.77	81.77	81.77	81.77	81.77	81.77	81.77	81.77	81.77	83.33	83.33	83.33	83.33	86.46	86.46	86.46	86.46	86.46	86.46	86.46	86.46	86.46	86.46	86.46	86.46	86.46	86.46	86.46	86.46
IND	14.06	14.06	14.06	14.06	14.06	14.06	14.06	14.06	20.31	20.31	23.96	32.29	32.29	38.54	55.21	55.21	56.77	56.77	56.77	81.77	81.77	81.77	81.77	81.77	81.77	81.77	81.77	81.77	81.77	83.33	83.33	83.33	85.42	85.42	85.42	85.42	85.42	85.42	85.42	85.42	86.98	88.54	88.54	88.54	88.54	88.54	88.54	88.54	88.54
IND	14.06	14.06	14.06	14.06	14.06	14.06	14.06	14.06	14.06	26.56	28.12	36.46	36.46	42.71	45.83	45.83	45.83	47.4	75.52	81.77	81.77	81.77	81.77	81.77	81.77	81.77	81.77	81.77	81.77	83.33	83.33	83.33	83.33	83.33	83.33	83.33	83.33	83.33	83.33	83.33	84.9	84.9	84.9	84.9	84.9	84.9	84.9	84.9	84.9
IND	15.62	15.62	15.62	15.62	15.62	15.62	15.62	15.62	15.62	15.62	25.52	33.85	33.85	40.1	40.1	40.1	40.1	41.67	73.96	80.21	80.21	80.21	80.21	80.21	80.21	80.21	80.21	80.21	80.21	81.77	81.77	81.77	81.77	81.77	81.77	81.77	81.77	81.77	81.77	81.77	83.33	83.33	83.33	83.33	83.33	81.77	81.77	81.77	81.77
IND	14.06	14.06	14.06	14.06	14.06	17.19	17.19	36.98	36.98	36.98	36.98	45.31	45.31	51.56	54.69	54.69	79.69	81.25	81.25	83.33	83.33	83.33	83.33	83.33	83.33	83.33	83.33	83.33	83.33	83.33	83.33	83.33	83.33	83.33	83.33	83.33	83.33	86.46	86.46	86.46	86.46	86.46	86.46	84.9	84.9	84.9	84.9	84.9	84.9
IND	17.19	17.19	17.19	17.19	17.19	17.19	17.19	17.19	17.19	17.19	27.08	32.29	32.29	38.54	41.67	41.67	76.04	77.6	77.6	80.21	80.21	80.21	80.21	80.21	80.21	80.21	80.21	80.21	80.21	81.77	81.77	81.77	81.77	81.77	81.77	81.77	81.77	81.77	81.77	83.33	84.9	84.9	84.9	83.33	83.33	83.33	83.33	83.33	83.33
IND	14.06	14.06	14.06	14.06	14.06	14.06	14.06	14.06	14.06	14.06	23.96	32.29	32.29	44.79	47.92	47.92	47.92	49.48	49.48	81.77	81.77	81.77	81.77	81.77	81.77	81.77	81.77	81.77	81.77	83.33	83.33	83.33	83.33	83.33	83.33	83.33	83.33	83.33	83.33	83.33	84.9	84.9	84.9	84.9	84.9	84.9	86.46	86.46	86.46
IND	14.06	14.06	14.06	17.19	17.19	17.19	17.19	20.31	20.31	20.31	23.96	32.29	32.29	38.54	47.92	47.92	47.92	49.48	49.48	81.77	81.77	81.77	81.77	81.77	81.77	81.77	81.77	81.77	81.77	81.77	81.77	81.77	81.77	81.77	81.77	81.77	81.77	81.77	81.77	84.9	84.9	84.9	84.9	84.9	84.9	84.9	84.9	84.9	84.9
IND	42.19	42.19	42.19	42.19	42.19	42.19	42.19	42.19	42.19	42.19	45.83	45.83	45.83	52.08	55.21	55.21	55.21	79.69	79.69	81.77	83.33	83.33	83.33	83.33	83.33	83.33	83.33	83.33	83.33	83.33	83.33	83.33	83.33	83.33	83.33	83.33	84.9	84.9	84.9	84.9	84.9	84.9	84.9	84.9	84.9	84.9	84.9	84.9	84.9
IND	14.06	14.06	14.06	14.06	14.06	14.06	14.06	14.06	14.06	14.06	23.96	75	75	81.25	84.38	84.38	84.38	84.38	84.38	88.54	88.54	88.54	88.54	88.54	88.54	88.54	88.54	88.54	88.54	88.54	88.54	88.54	88.54	88.54	88.54	88.54	88.54	88.54	88.54	88.54	88.54	88.54	88.54	88.54	88.54	88.54	88.54	88.54	88.54
IND	14.06	14.06	14.06	14.06	14.06	14.06	14.06	14.06	14.06	14.06	23.96	32.29	32.29	38.54	41.67	41.67	61.46	63.02	69.27	87.5	87.5	87.5	87.5	87.5	87.5	87.5	87.5	87.5	87.5	87.5	87.5	87.5	87.5	87.5	87.5	87.5	87.5	87.5	87.5	87.5	87.5	87.5	87.5	87.5	87.5	87.5	87.5	87.5	87.5
IND	15.62	15.62	15.62	15.62	15.62	15.62	15.62	22.14	22.14	22.14	25.26	33.59	33.59	39.84	42.97	42.97	42.97	44.53	44.53	88.54	88.54	88.54	88.54	88.54	88.54	88.54	88.54	88.54	88.54	88.54	88.54	88.54	88.54	88.54	88.54	88.54	88.54	88.54	88.54	88.54	88.54	88.54	88.54	88.54	88.54	86.98	86.98	86.98	86.98
IND	14.06	14.06	14.06	14.06	14.06	14.06	14.06	14.06	14.06	14.06	23.96	32.29	32.29	72.4	73.96	78.13	78.13	79.69	79.69	89.06	89.06	89.06	89.06	89.06	89.06	89.06	89.06	89.06	89.06	89.06	89.06	89.06	89.06	89.06	89.06	89.06	89.06	89.06	90.62	90.62	90.62	89.06	90.62	90.62	90.62	90.62	90.62	90.62	90.62
IND	14.06	14.06	14.06	14.06	14.06	14.06	52.6	54.69	54.69	54.69	56.25	64.58	64.58	70.83	73.96	73.96	73.96	75.52	75.52	81.77	81.77	81.77	81.77	81.77	81.77	81.77	81.77	81.77	81.77	83.33	83.33	83.33	83.33	83.33	83.33	83.33	86.46	86.46	86.46	86.46	86.46	86.46	86.46	86.46	86.46	86.46	86.46	86.46	86.46
IND	23.44	23.44	23.44	23.44	23.44	22.4	28.65	28.65	28.65	43.75	45.31	45.31	45.31	51.56	54.69	54.69	83.33	84.9	84.9	84.9	84.9	84.9	84.9	84.9	84.9	84.9	86.46	86.46	86.46	86.46	86.46	86.46	86.46	86.46	86.46	86.46	86.46	86.46	86.46	86.46	86.46	86.46	86.46	84.9	86.46	79.69	79.69	79.69	79.69
IND	14.06	14.06	14.06	14.06	14.06	22.4	22.4	22.4	22.4	22.4	32.29	40.62	40.62	46.87	50	50	50	51.56	51.56	80.21	80.21	80.21	80.21	80.21	80.21	80.21	89.06	89.06	89.06	89.06	89.06	89.06	89.06	89.06	89.06	89.06	89.06	89.06	89.06	90.62	90.62	90.62	90.62	90.62	90.62	90.62	90.62	90.62	90.62
IND	14.06	14.06	14.06	14.06	14.06	14.06	14.06	14.06	14.06	20.31	63.02	65.1	65.1	71.35	74.48	74.48	84.9	86.46	86.46	86.46	86.46	86.46	86.46	86.46	86.46	86.46	86.46	86.46	86.46	86.46	86.46	86.46	86.46	86.46	86.46	86.46	86.46	86.46	86.46	86.46	85.42	85.42	85.42	85.42	85.42	85.42	85.42	85.42	85.42
IND	14.06	14.06	14.06	14.06	14.06	14.06	14.06	70.31	70.31	70.31	70.31	73.44	73.44	79.69	82.81	82.81	82.81	84.38	84.38	86.46	86.46	86.46	86.46	86.46	86.46	86.46	86.46	86.46	77.86	77.86	77.86	86.46	86.46	86.46	86.46	86.46	86.46	86.46	86.46	86.46	86.46	86.46	86.46	86.46	86.46	86.46	86.46	86.46	86.46
IND	43.23	43.23	43.23	43.23	43.23	43.23	43.23	43.23	43.23	43.23	43.23	48.44	48.44	54.69	57.81	57.81	76.04	77.6	77.6	81.77	81.77	81.77	81.77	81.77	81.77	81.77	81.77	81.77	81.77	83.33	83.33	83.33	83.33	83.33	83.33	83.33	83.33	83.33	83.33	83.33	84.9	84.9	84.9	84.9	84.9	84.9	84.9	84.9	84.9
IND	14.06	14.06	14.06	14.06	14.06	14.06	14.06	14.06	14.06	14.06	23.96	71.35	71.35	77.6	80.73	80.73	82.29	82.29	82.29	86.46	86.46	86.46	86.46	86.46	86.46	86.46	86.46	86.46	86.46	86.46	86.46	86.46	86.46	86.46	86.46	86.46	86.46	86.46	86.46	86.46	86.46	86.46	86.46	86.46	86.46	86.46	86.46	86.46	86.46
IND	14.06	14.06	14.06	14.06	14.06	14.06	14.06	14.06	14.06	20.31	28.65	36.98	36.98	43.23	46.35	46.35	46.35	47.92	47.92	80.21	81.77	81.77	81.77	81.77	81.77	81.77	81.77	81.77	81.77	83.33	83.33	83.33	83.33	83.33	83.33	83.33	83.33	83.33	83.33	83.33	84.9	84.9	84.9	84.9	84.9	84.9	84.9	84.9	84.9
IND	14.06	14.06	14.06	14.06	14.06	14.06	14.06	14.06	14.06	14.06	23.96	37.5	37.5	43.75	46.87	46.87	46.87	48.44	48.44	81.77	81.77	81.77	81.77	81.77	81.77	81.77	81.77	81.77	81.77	83.33	83.33	83.33	83.33	83.33	83.33	83.33	83.33	83.33	83.33	83.33	84.9	86.46	86.46	86.46	86.46	86.46	86.46	86.46	86.46
IND	14.06	14.06	14.06	18.75	18.75	18.75	18.75	18.75	18.75	35.42	35.42	43.75	43.75	50	53.12	53.12	76.56	78.12	78.12	86.46	86.46	86.46	86.46	86.46	86.46	86.46	86.46	86.46	86.46	86.46	86.46	86.46	86.46	86.46	86.46	86.46	86.46	86.46	86.46	86.46	86.46	86.46	86.46	86.46	86.46	86.46	86.46	86.46	86.46
IND	14.06	14.06	14.06	14.06	14.06	14.06	14.06	20.31	20.31	20.31	28.65	33.85	33.85	40.1	43.23	43.23	43.23	44.79	77.6	81.77	81.77	81.77	81.77	81.77	81.77	81.77	81.77	81.77	81.77	81.77	81.77	81.77	81.77	81.77	83.85	83.85	83.85	83.85	85.42	85.42	85.42	85.42	85.42	85.42	85.42	85.42	85.42	85.42	85.42
IND	14.06	14.06	14.06	14.06	28.12	28.12	28.12	28.12	28.12	28.12	33.85	42.19	42.19	48.44	51.56	53.12	53.12	54.69	54.69	80.21	80.21	80.21	80.21	80.21	80.21	80.21	80.21	80.21	80.21	81.77	81.77	81.77	81.77	81.77	81.77	81.77	81.77	81.77	81.77	83.33	86.46	86.46	86.46	84.9	84.9	84.9	84.9	84.9	84.9
IND	14.06	14.06	14.06	14.06	14.06	14.06	14.06	20.31	20.31	20.31	33.59	46.09	46.09	52.34	55.47	58.59	63.28	64.84	73.44	81.77	83.85	83.85	83.85	83.85	83.85	83.85	83.85	83.85	83.85	85.42	76.82	76.82	76.82	79.43	79.43	79.43	79.43	79.43	79.43	79.43	79.43	86.98	86.98	86.98	86.98	86.98	86.98	86.98	86.98
IND	14.06	14.06	14.06	14.06	14.06	14.06	14.06	20.31	20.31	31.77	35.42	36.98	36.98	50.52	56.77	63.54	75.52	77.08	77.08	83.33	83.33	83.33	83.33	83.33	83.33	83.33	83.33	83.33	83.33	83.33	83.33	83.33	83.33	83.33	83.33	83.33	83.33	83.33	83.33	83.33	81.25	81.25	81.25	81.25	81.25	81.25	81.25	81.25	81.25
IND	14.06	14.06	14.06	14.06	14.06	14.06	14.06	14.06	14.06	14.06	23.96	32.29	32.29	38.54	43.75	43.75	43.75	71.35	71.35	81.77	81.77	81.77	81.77	81.77	81.77	81.77	81.77	81.77	81.77	83.33	83.33	83.33	83.33	83.33	83.33	83.33	83.33	83.85	83.85	82.29	82.29	82.29	82.29	82.29	82.29	82.29	82.29	82.29	82.29
IND	30.73	30.73	30.73	30.73	30.73	30.73	30.73	38.02	38.02	39.58	39.58	39.58	39.58	39.58	42.71	42.71	80.21	72.66	72.66	80.21	80.21	80.21	80.21	80.21	80.21	80.21	80.21	81.77	81.77	81.77	81.77	81.77	81.77	81.77	89.84	89.84	89.84	89.84	89.84	89.84	89.84	89.84	89.84	89.84	89.84	87.76	87.76	87.76	87.76
IRL	11.46	11.46	11.46	11.46	11.46	11.46	22.92	29.17	29.17	35.42	35.42	35.42	35.42	35.42	35.42	35.42	35.42	35.42	44.79	44.79	50	66.67	71.88	71.88	71.88	71.88	71.88	71.88	71.88	71.88	71.88	75	75	75	75	75	75	75	75	75	75	75	75	75	75	75	75	75	75
IRN	26.04	26.04	26.04	26.04	26.04	29.17	29.17	29.17	29.17	35.42	35.42	35.42	35.42	39.58	39.58	39.58	42.71	42.71	42.71	42.71	42.71	42.71	42.71	42.71	42.71	42.71	42.71	42.71	42.71	42.71	43.75	43.75	45.31	45.31	45.31	45.31	40.62	40.62	40.62	40.62	40.62	40.62	40.62	40.62	42.19	42.19	42.19	42.19	42.19
IRQ	34.9	34.9	34.9	34.9	34.9	39.58	39.58	50.52	50.52	50.52	52.08	58.85	58.85	58.85	58.85	58.85	61.46	61.46	61.46	61.46	65.62	65.62	65.62	65.62	65.62	65.62	65.62	65.62	65.62	65.62	65.62	65.62	65.62	65.62	65.62	65.62	65.62	65.62	65.62	65.62	65.62	65.62	65.62	65.62	65.62	71.88	65.62	65.62	65.62
ISL	15.62	15.62	15.62	23.96	30.21	30.21	30.21	32.29	32.29	36.98	51.56	51.56	51.56	51.56	53.12	59.38	59.38	59.38	59.38	59.38	59.38	59.38	59.38	59.38	59.38	59.38	59.38	59.38	59.38	59.38	59.38	59.38	59.38	59.38	59.38	59.38	59.38	59.38	59.38	59.38	59.38	59.38	59.38	59.38	59.38	59.38	59.38	59.38	59.38
ISR	22.92	22.92	26.04	26.04	30.21	30.21	38.02	44.27	44.27	50	56.25	64.58	64.58	64.58	66.67	66.67	66.67	66.67	66.67	66.67	66.67	66.67	66.67	66.67	66.67	72.92	79.69	79.69	81.25	81.25	81.25	81.25	82.81	84.9	84.9	84.9	83.33	83.33	83.33	84.9	84.9	84.9	83.33	83.33	81.25	81.25	81.25	81.25	81.25
ITA	57.55	57.55	57.55	58.59	61.46	63.02	63.02	63.02	63.02	63.02	63.02	67.71	67.71	67.71	69.27	69.27	69.27	69.27	69.27	69.27	69.27	70.83	70.83	70.83	70.83	70.83	70.83	70.83	70.83	76.3	76.3	76.3	76.3	76.3	76.3	77.86	77.86	80.99	80.99	80.99	80.99	80.99	80.99	80.99	80.99	80.99	80.99	80.99	80.99
JAM	22.4	22.4	22.4	22.4	25.52	28.65	28.65	44.79	44.79	44.79	44.79	44.79	51.56	51.56	51.56	53.12	53.12	53.12	53.12	53.65	53.65	53.65	53.65	53.65	53.65	53.65	63.54	63.54	65.1	65.1	65.1	65.1	65.1	65.1	68.23	68.23	68.23	68.23	68.23	68.23	69.27	69.27	69.27	69.27	69.27	72.4	72.4	72.92	72.92
JOR	8.33	8.33	8.33	10.42	10.42	10.42	10.42	10.42	10.42	22.92	22.92	26.04	72.92	72.92	72.92	72.92	72.92	72.92	72.92	72.92	72.92	72.92	72.92	74.48	74.48	74.48	74.48	74.48	74.48	74.48	74.48	74.48	74.48	74.48	74.48	74.48	74.48	74.48	74.48	74.48	74.48	74.48	74.48	74.48	74.48	74.48	72.4	72.4	72.4
JPN	38.54	38.54	38.54	36.98	36.98	36.98	36.98	36.98	36.98	36.98	43.23	43.23	43.23	43.23	43.23	43.23	43.23	43.23	43.23	43.23	43.23	43.23	43.23	43.23	43.23	43.23	43.23	43.23	44.79	44.79	44.79	44.79	46.88	46.88	46.88	46.88	46.88	46.88	46.88	46.88	46.88	52.08	52.08	52.08	52.08	52.08	52.08	52.08	52.08
KAZ	8.33	8.33	8.33	8.33	8.33	8.33	16.15	16.15	16.15	15.36	30.99	30.99	35.68	49.48	49.48	52.6	52.6	52.6	58.85	58.85	58.85	58.85	64.06	65.62	70.83	70.83	70.83	70.83	70.83	70.83	70.83	70.83	70.83	70.83	70.83	70.83	70.83	70.83	70.83	70.83	70.83	70.83	70.83	70.83	70.83	70.83	70.83	70.83	70.83
KEN	7.81	7.81	7.81	7.81	7.81	7.81	7.81	20.31	20.31	28.65	33.85	38.54	41.67	41.67	48.96	48.96	48.96	48.96	51.04	54.17	54.17	62.5	62.5	62.5	62.5	62.5	62.5	62.5	62.5	67.19	67.19	68.23	68.23	68.23	68.23	68.23	68.23	68.23	68.23	68.23	68.23	68.23	68.23	68.23	68.23	68.23	68.23	68.23	68.23
KGZ	14.58	14.58	14.58	14.58	14.58	14.58	20.83	20.83	24.48	24.48	32.81	43.23	43.23	43.23	43.23	43.23	46.35	46.35	46.35	62.24	65.36	65.36	65.36	65.36	65.36	65.36	65.36	65.36	65.36	65.36	65.36	65.36	65.36	65.36	65.36	68.49	68.49	68.49	68.49	68.49	68.49	68.49	68.49	68.49	68.49	68.49	68.49	68.49	68.49
KHM	0	10.94	10.94	10.94	10.94	10.94	10.94	15.62	15.62	15.62	20.83	31.25	31.25	31.25	31.25	31.25	31.25	31.25	31.25	31.25	42.19	42.19	42.19	42.19	42.19	42.19	42.19	42.19	42.19	42.19	43.75	43.75	45.31	43.75	50	50	50	50	50	50	50	50	43.75	43.75	43.75	43.75	43.75	43.75	43.75
KIR	4.69	4.69	4.69	4.69	4.69	4.69	4.69	4.69	4.69	4.69	4.69	4.69	4.69	4.69	4.69	6.25	6.25	6.25	12.5	12.5	12.5	12.5	14.58	14.58	20.83	20.83	25	25	25	25	25	25	25	25	25	25	25	25	25	25	25	25	20.83	20.83	20.83	14.58	14.58	14.58	14.58
KOR	41.67	41.67	41.67	41.67	41.67	41.67	41.67	47.92	47.92	49.48	49.48	52.6	52.6	52.6	52.6	60.42	64.06	64.06	64.06	64.06	64.06	64.06	64.06	64.06	67.19	67.19	67.19	67.19	67.19	68.75	68.75	70.83	70.83	70.83	70.83	70.83	70.83	70.83	70.83	70.83	70.83	70.83	70.83	65.62	65.62	48.96	48.96	48.96	48.96
KWT	17.71	22.4	22.4	22.4	25.52	38.02	44.27	45.83	45.83	45.83	45.83	45.83	45.83	45.83	45.83	45.83	54.17	54.17	54.17	54.17	54.17	54.17	54.17	54.17	54.17	54.17	55.73	55.73	55.73	55.73	55.73	63.54	63.54	63.54	63.54	63.54	63.54	63.54	63.54	63.54	63.54	63.54	63.54	63.54	63.54	63.54	59.9	59.9	59.9
LAO	1.56	1.56	1.56	1.56	1.56	6.77	6.77	6.77	6.77	6.77	9.9	11.98	11.98	18.23	18.23	18.23	18.23	18.23	21.35	21.35	22.92	22.92	22.92	22.92	71.88	71.88	71.88	78.12	78.12	78.12	78.12	81.25	81.25	81.25	81.25	81.25	81.25	81.25	81.25	81.25	81.25	81.25	81.25	81.25	81.25	81.25	81.25	81.25	81.25
LBN	26.56	26.56	26.56	26.56	26.56	26.56	26.56	26.56	26.56	33.85	42.19	42.19	60.42	60.42	60.42	60.42	60.42	60.42	60.42	60.42	60.42	60.42	60.42	60.42	60.42	60.42	60.42	60.42	60.42	60.42	60.42	60.42	60.42	63.54	63.54	63.54	63.54	63.54	63.54	63.54	63.54	63.54	63.54	63.54	63.54	63.54	63.54	63.54	63.54
LBR	3.12	3.12	3.12	3.12	6.25	6.25	6.25	6.25	6.25	6.25	13.02	22.4	22.4	22.4	22.4	31.25	47.92	47.92	51.04	51.04	51.04	51.04	51.04	51.04	51.04	51.04	51.04	51.04	51.04	51.04	51.04	51.04	51.04	52.08	52.08	56.77	56.77	58.85	58.85	58.85	58.85	58.85	58.85	58.85	58.85	58.85	58.85	58.85	58.85
LBY	3.12	3.12	3.12	3.12	3.12	3.12	3.12	3.12	13.02	19.27	22.4	22.4	22.4	22.4	22.4	24.48	50	50	61.46	61.46	61.46	61.46	61.46	61.46	61.46	61.46	61.46	61.46	61.46	61.46	61.46	61.46	61.46	59.38	59.38	59.38	59.38	59.38	59.38	59.38	59.38	63.54	67.71	67.71	67.71	67.71	67.71	67.71	67.71
LIE	14.06	14.06	14.06	14.06	14.06	14.06	14.06	35.94	35.94	35.94	40.1	38.54	38.54	38.54	38.54	38.54	38.54	42.71	42.71	42.71	42.71	42.71	42.71	42.71	42.71	42.71	42.71	42.71	42.71	42.71	42.71	42.71	42.71	42.71	42.71	42.71	42.71	42.71	42.71	42.71	42.71	42.71	42.71	42.71	42.71	42.71	42.71	42.71	42.71
LKA	14.58	14.58	14.58	14.58	14.58	14.58	14.58	18.75	35.94	35.94	42.19	42.19	59.38	60.94	64.58	64.58	64.58	69.27	69.27	69.27	69.27	70.83	70.83	70.83	70.83	70.83	70.83	70.83	70.83	70.83	70.83	70.83	72.92	72.92	72.92	72.92	72.92	72.92	72.92	72.92	72.92	72.92	72.92	63.54	63.54	61.46	61.46	59.38	59.38
LSO	6.25	6.25	6.25	6.25	6.25	6.25	6.25	6.25	6.25	6.25	6.25	6.25	39.58	42.71	42.71	42.71	42.71	42.71	42.71	42.71	42.71	42.71	42.71	53.12	53.12	53.12	53.12	54.69	54.69	54.69	54.69	54.69	54.69	54.69	54.69	54.69	54.69	54.69	54.69	54.69	54.69	54.69	54.69	54.69	54.69	60.94	60.94	60.94	60.94
LTU	8.33	8.33	8.33	8.33	8.33	8.33	21.35	26.56	26.56	26.56	50	53.12	53.12	53.12	53.12	53.12	53.12	53.12	53.12	53.12	53.12	53.12	53.12	53.12	55.21	55.21	55.21	55.21	55.21	55.21	55.21	55.21	67.71	67.71	67.71	70.83	70.83	70.83	70.83	67.71	67.71	67.71	67.71	67.71	67.71	67.71	67.71	67.71	67.71
LUX	16.67	16.67	16.67	22.92	22.92	22.92	26.04	32.29	32.29	38.54	48.96	69.79	69.79	69.79	69.79	69.79	69.79	69.79	69.79	69.79	69.79	69.79	69.79	69.79	69.79	69.79	69.79	69.79	69.79	69.79	69.79	69.79	69.79	71.35	71.35	71.35	71.35	71.35	71.35	71.35	71.35	71.35	71.35	71.35	71.35	65.62	65.62	65.62	65.62
LVA	6.77	6.77	6.77	6.77	6.77	8.33	11.46	39.06	45.31	45.31	45.31	48.44	48.44	48.44	48.44	48.44	48.44	48.44	50.52	50.52	53.65	53.65	53.65	53.65	53.65	53.65	53.65	53.65	53.65	53.65	53.65	53.65	53.65	53.65	53.65	53.65	53.65	53.65	53.65	53.65	53.65	53.65	53.65	53.65	53.65	53.65	53.65	53.65	53.65
MAC	48.96	48.96	48.96	48.96	48.96	48.96	48.96	48.96	48.96	48.96	48.96	48.96	50.52	50.52	50.52	50.52	50.52	50.52	50.52	50.52	50.52	50.52	50.52	50.52	50.52	50.52	50.52	50.52	50.52	50.52	50.52	50.52	50.52	50.52	50.52	52.08	52.08	52.08	52.08	52.08	52.08	52.08	52.08	52.08	52.08	50	50	50	50
MAR	7.29	7.29	7.29	7.29	7.29	7.29	7.29	18.23	29.17	29.17	35.42	35.42	35.42	35.42	61.46	61.46	61.46	64.58	64.58	66.15	66.15	66.15	66.15	66.15	66.15	66.15	66.15	66.15	69.27	69.27	69.27	69.27	75.52	75.52	75.52	75.52	75.52	75.52	75.52	75.52	78.65	78.65	78.65	78.65	78.65	78.65	78.65	78.65	78.65
MCO	17.71	17.71	17.71	17.71	17.71	37.5	37.5	41.67	41.67	51.04	54.17	55.73	55.73	55.73	58.85	58.85	58.85	58.85	58.85	58.85	58.85	58.85	58.85	58.85	58.85	58.85	58.85	58.85	58.85	58.85	58.85	58.85	58.85	58.85	58.85	58.85	58.85	58.85	58.85	58.85	58.85	63.54	63.54	63.54	63.54	63.54	63.54	63.54	63.54
MDA	4.69	4.69	6.25	9.38	21.88	34.38	34.38	34.38	34.38	34.38	34.38	35.94	35.94	35.94	35.94	37.5	37.5	42.19	54.17	60.42	60.42	60.42	60.42	60.42	60.42	60.42	60.42	60.42	65.1	65.1	65.1	65.1	65.1	65.1	65.1	65.1	65.1	65.1	65.1	65.1	65.1	65.1	65.1	63.54	63.54	63.54	63.54	63.54	63.54
MDG	0	0	0	0	0	0	0	0	0	4.69	4.69	4.69	10.94	10.94	12.5	46.35	51.56	61.98	61.98	61.98	61.98	61.98	61.98	61.98	61.98	61.98	61.98	61.98	61.98	61.98	64.06	64.06	64.06	64.06	64.06	64.06	64.06	64.06	64.06	64.06	64.06	64.06	64.06	64.06	64.06	55.47	55.47	54.43	54.43
MEX	4.69	4.69	4.69	4.69	4.69	4.69	4.69	4.69	4.69	6.77	6.77	6.77	6.77	6.77	6.77	9.9	9.9	16.15	34.9	34.9	41.15	41.15	41.15	41.15	51.56	51.56	51.56	51.56	51.56	51.56	51.56	53.65	53.65	53.65	53.65	53.65	53.65	53.65	53.65	53.65	53.65	53.65	59.11	59.11	59.11	59.11	59.11	59.11	59.11
MLI	0	0	0	0	0	3.65	3.65	3.65	3.65	3.65	3.65	3.65	9.9	16.15	16.15	16.15	16.15	16.15	16.15	44.27	48.44	48.44	48.44	48.44	48.44	48.44	54.69	54.69	54.69	54.69	54.69	54.69	54.69	54.69	54.69	54.69	54.69	54.69	54.69	60.94	60.94	60.94	60.94	60.94	60.94	60.94	60.94	60.94	60.94
MLT	14.58	14.58	14.58	17.71	26.04	26.04	29.17	50	50	50	50	50	57.81	57.81	57.81	59.38	59.38	61.46	61.46	63.54	63.54	63.54	72.4	72.4	72.4	72.4	72.4	72.4	75.52	75.52	75.52	75.52	75.52	75.52	75.52	75.52	75.52	75.52	75.52	75.52	75.52	75.52	75.52	75.52	75.52	75.52	75.52	75.52	75.52
MMR	1.56	1.56	1.56	7.81	7.81	7.81	7.81	18.75	18.75	20.31	20.31	20.31	20.31	20.31	28.65	28.65	28.65	28.65	33.85	33.85	38.02	38.02	38.02	38.02	39.58	39.58	44.27	44.27	44.27	48.44	48.44	48.44	53.12	53.12	53.12	54.17	54.17	55.21	55.21	56.25	56.25	56.25	58.85	58.85	58.85	58.85	58.85	58.85	58.85
MNG	48.96	48.96	48.96	48.96	49.74	49.74	49.74	49.74	49.74	49.74	49.74	44.27	50.52	50.52	50.52	50.52	50.52	50.52	52.08	52.08	52.08	52.08	52.08	52.08	52.08	52.08	52.08	52.08	52.08	52.08	53.65	53.65	53.65	53.65	53.65	53.65	53.65	53.65	53.65	53.65	53.65	53.65	53.65	53.65	53.65	53.65	53.65	53.65	53.65
MOZ	4.69	4.69	4.69	4.69	4.69	4.69	4.69	4.69	4.69	4.69	4.69	4.69	4.69	7.81	11.46	11.46	20.83	34.9	34.9	34.9	34.9	34.9	34.9	34.9	34.9	34.9	42.19	42.19	42.19	42.19	42.19	42.19	42.19	42.19	42.19	42.19	42.19	42.19	42.19	42.19	42.19	42.19	42.19	42.19	42.19	42.19	42.19	42.19	42.19
MRT	3.12	3.12	3.12	3.12	3.12	3.12	3.12	15.62	15.62	15.62	21.88	21.88	21.88	38.54	38.54	38.54	38.54	41.67	41.67	47.92	47.92	50	50	56.25	56.25	56.25	56.25	56.25	56.25	56.25	56.25	56.25	56.25	56.25	56.25	56.25	56.25	56.25	56.25	56.25	56.25	56.25	56.25	56.25	56.25	56.25	56.25	56.25	56.25
MUS	3.12	3.12	3.12	3.12	3.12	3.12	3.12	3.12	3.12	3.12	3.12	3.12	8.33	17.71	33.33	36.46	36.46	48.44	48.44	48.44	54.69	54.69	54.69	54.69	54.69	54.69	57.81	57.81	57.81	61.98	61.98	61.98	61.98	61.98	61.98	61.98	61.98	61.98	61.98	61.98	61.98	61.98	61.98	61.98	61.98	61.98	61.98	61.98	61.98
MWI	3.12	6.25	6.25	6.25	6.25	6.25	6.25	6.25	6.25	6.25	6.25	6.25	6.25	6.25	23.44	23.44	23.44	29.69	29.69	29.69	29.69	29.69	29.69	29.69	29.69	29.69	29.69	32.81	35.94	39.58	39.58	39.58	41.67	41.67	47.92	47.92	47.92	47.92	47.92	47.92	47.92	47.92	47.92	50	50	51.56	51.56	51.56	51.56
MYS	22.4	23.96	23.96	23.96	23.96	23.96	27.08	27.08	33.33	33.33	33.33	33.33	52.6	52.6	52.6	58.85	58.85	58.85	58.85	58.85	58.85	61.98	61.98	61.98	61.98	61.98	68.23	68.23	68.23	68.23	68.23	71.35	71.35	75.52	75.52	72.4	72.4	72.4	72.4	75.52	75.52	75.52	75.52	75.52	75.52	75.52	75.52	75.52	75.52
NAM	1.56	1.56	1.56	1.56	1.56	1.56	1.56	1.56	13.02	13.02	13.02	36.46	36.46	36.46	36.46	36.46	36.46	36.46	39.58	39.58	42.71	53.65	53.65	53.65	53.65	53.65	59.9	53.65	53.65	53.65	53.65	53.65	53.65	53.65	53.65	53.65	53.65	53.65	53.65	53.65	53.65	53.65	57.29	57.29	57.29	57.29	57.29	57.29	57.29
NER	0	0	0	0	0	0	0	7.81	7.81	7.81	7.81	14.06	14.06	25.52	31.77	31.77	31.77	31.77	31.77	31.77	31.77	34.9	39.58	42.71	42.71	42.71	42.71	42.71	42.71	42.71	42.71	42.71	42.71	42.71	42.71	39.58	39.58	39.58	39.58	39.58	42.71	42.71	42.71	42.71	42.71	42.71	42.71	42.71	47.4
NGA	14.58	14.58	14.58	14.58	14.58	14.58	14.58	14.58	14.58	14.58	14.58	14.58	28.91	28.91	33.59	33.59	33.59	41.93	41.93	41.93	44.01	44.01	45.57	61.2	61.2	61.2	61.2	61.2	61.2	61.2	61.2	61.2	61.2	61.2	61.2	61.2	61.2	61.2	62.76	62.76	62.76	62.76	64.32	64.32	64.32	64.32	64.32	64.32	65.89
NIC	6.77	6.77	6.77	6.77	6.77	6.77	8.85	8.85	8.85	8.85	8.85	8.85	8.85	13.02	13.02	13.02	13.02	13.02	13.02	13.02	13.02	13.02	13.02	13.02	13.02	13.02	13.02	13.02	13.02	13.02	13.02	13.02	13.02	13.02	13.02	13.02	13.02	13.02	13.02	13.02	17.71	17.71	17.71	17.71	17.71	17.71	17.71	17.71	17.71
NLD	14.58	14.58	14.58	16.67	22.14	22.14	32.81	37.5	37.5	37.5	41.67	46.35	46.35	46.35	50.52	50.52	50.52	60.42	60.42	60.42	63.54	63.54	63.54	63.54	63.54	63.54	63.54	63.54	63.54	63.54	63.54	63.54	63.54	63.54	63.54	63.54	63.54	63.54	63.54	63.54	63.54	63.54	63.54	63.54	63.54	63.54	63.54	63.54	63.54
NOR	8.33	8.33	8.33	8.33	13.54	16.67	25	25	28.12	31.25	35.94	35.94	35.94	37.5	42.19	42.19	42.19	42.19	51.56	51.56	51.56	51.56	51.56	51.56	51.56	51.56	54.69	54.69	54.69	54.69	54.69	54.69	54.69	54.69	54.69	54.69	54.69	54.69	54.69	54.69	54.69	54.69	54.69	54.69	54.69	51.56	50	50	50
NPL	20.83	20.83	20.83	20.83	20.83	20.83	20.83	20.83	20.83	20.83	20.83	20.83	28.65	34.9	41.15	41.15	52.6	55.21	62.5	62.5	62.5	62.5	62.5	62.5	71.88	71.88	71.88	71.88	71.88	71.88	71.88	71.88	71.88	71.88	71.88	71.88	71.88	71.88	71.88	71.88	71.88	71.88	71.88	71.88	71.88	71.88	71.88	71.88	71.88
NZL	19.27	19.27	19.27	19.27	19.27	19.27	19.27	19.27	19.27	19.27	28.65	33.33	33.33	33.33	34.9	45.83	45.83	57.81	65.1	73.44	76.56	76.56	76.56	76.56	76.56	76.56	78.65	78.65	78.65	78.65	78.65	78.65	78.65	78.65	78.65	78.65	78.65	78.65	78.65	78.65	78.65	78.65	78.65	78.65	78.65	78.65	78.65	78.65	78.65
OMN	16.67	16.67	16.67	16.67	16.67	16.67	16.67	16.67	16.67	22.92	22.92	41.67	49.48	55.73	55.73	57.81	57.81	57.81	60.94	60.94	60.94	60.94	60.94	60.94	60.94	63.02	63.02	63.02	63.02	63.02	63.02	63.02	63.02	63.02	63.02	72.4	72.4	72.4	72.4	72.4	77.08	77.08	77.08	77.08	77.08	77.08	77.08	77.08	77.08
PAK	21.35	21.35	21.35	21.35	21.35	21.35	21.35	34.9	34.9	34.9	34.9	34.9	34.9	34.9	34.9	36.46	36.46	53.12	57.81	57.81	59.38	59.38	59.38	59.38	59.38	59.38	59.38	59.38	59.38	59.38	59.38	59.38	59.38	59.38	62.5	62.5	64.58	64.58	64.58	64.58	62.5	65.62	65.62	65.62	65.62	65.62	65.62	65.62	65.62
PAN	4.69	4.69	4.69	4.69	11.98	11.98	18.23	32.29	32.29	32.29	34.38	38.54	38.54	38.54	42.71	42.71	42.71	48.96	52.08	56.25	56.25	56.25	56.25	56.25	56.25	56.25	56.25	56.25	62.5	62.5	62.5	62.5	62.5	62.5	62.5	62.5	64.58	64.58	62.5	62.5	62.5	62.5	62.5	64.06	64.06	64.06	64.06	64.06	64.06
PER	13.02	13.02	13.02	13.02	13.02	14.58	30.21	30.21	33.33	53.12	65.62	65.62	73.96	73.96	73.96	73.96	73.96	73.96	73.96	73.96	73.96	73.96	73.96	73.96	73.96	73.96	73.96	78.65	78.65	78.65	78.65	78.65	78.65	78.65	78.65	80.73	80.73	80.73	80.73	80.73	80.73	80.73	80.73	80.73	80.73	80.73	80.73	80.73	80.73
PHL	24.48	24.48	24.48	24.48	29.69	29.69	29.69	29.69	29.69	55.73	55.73	55.73	69.27	69.27	69.27	69.27	70.83	70.83	70.83	70.83	70.83	70.83	70.83	70.83	70.83	70.83	70.83	70.83	70.83	70.83	70.83	77.08	77.08	77.08	77.08	77.08	77.08	77.08	78.65	78.65	78.65	78.65	78.65	78.65	78.65	78.65	78.65	78.65	78.65
PNG	14.06	14.06	14.06	14.06	14.06	14.06	14.06	14.06	14.06	14.06	14.06	14.06	14.06	14.06	17.19	17.19	18.75	25	50	50	50	52.08	52.08	52.08	52.08	52.08	58.33	58.33	58.33	58.33	58.33	58.33	56.77	59.9	63.02	63.02	63.02	63.02	63.02	59.9	59.9	63.8	63.8	64.84	64.84	64.84	64.84	64.84	64.84
POL	11.46	11.46	11.46	13.02	19.27	19.27	28.65	28.65	32.81	37.5	37.5	37.5	39.06	39.06	39.06	39.06	41.15	41.15	41.15	44.27	44.27	44.27	44.27	44.27	44.27	54.69	57.81	57.81	57.81	57.81	57.81	57.81	57.81	57.81	60.94	60.94	60.94	60.94	60.94	60.94	60.94	65.62	65.62	65.62	65.62	63.54	63.54	63.54	63.54
PRI	13.02	13.02	13.02	13.02	13.02	13.02	21.35	27.6	27.6	55.73	68.23	68.23	68.23	68.23	68.23	68.23	68.23	68.23	68.23	68.23	68.23	68.23	68.23	68.23	68.23	68.23	68.23	68.23	68.23	68.23	68.23	68.23	71.35	71.35	71.35	71.35	71.35	71.35	71.35	71.35	71.35	71.35	71.35	71.35	71.35	71.35	71.35	71.35	71.35
PRT	8.33	13.54	13.54	28.91	33.59	33.59	37.76	41.93	41.93	47.92	48.96	48.96	52.08	64.06	67.19	67.19	67.19	67.19	67.19	67.19	69.27	69.27	69.27	69.27	69.27	69.27	69.27	69.27	69.27	69.27	69.27	69.27	69.27	69.27	72.4	72.4	72.4	72.4	72.4	69.27	69.27	69.27	69.27	69.27	69.27	69.27	69.27	69.27	69.27
PRY	3.12	11.46	11.46	11.46	34.9	34.9	34.9	34.9	39.58	39.58	39.58	41.67	43.75	43.75	43.75	52.6	52.6	55.73	57.29	57.29	57.29	57.29	57.29	57.29	57.29	60.42	66.67	66.67	66.67	66.67	68.23	68.23	68.23	68.23	68.75	68.75	68.75	66.67	72.92	72.92	72.92	72.92	72.92	72.92	72.92	72.92	72.92	72.92	72.92
PSE	46.87	46.87	46.87	46.87	46.87	46.87	46.87	46.87	46.87	46.87	46.87	46.87	46.87	46.87	46.87	46.87	62.5	62.5	62.5	62.5	62.5	62.5	62.5	62.5	62.5	62.5	62.5	62.5	62.5	62.5	62.5	62.5	62.5	62.5	62.5	62.5	62.5	62.5	62.5	62.5	62.5	62.5	62.5	62.5	62.5	62.5	68.75	68.75	68.75
QAT	9.9	9.9	16.15	16.15	22.4	22.4	25.52	25.52	25.52	31.77	36.46	49.48	51.04	51.04	51.04	51.04	60.42	60.42	60.42	60.42	60.42	60.42	63.54	63.54	63.54	63.54	63.54	63.54	63.54	63.54	63.54	63.54	63.54	63.54	63.54	63.54	63.54	63.54	63.54	63.54	63.54	63.54	63.54	63.54	63.54	63.54	63.54	61.98	61.98
RKS	0	0	3.12	3.12	3.12	14.06	23.44	44.79	44.79	52.08	52.08	52.08	55.21	55.21	55.21	55.21	55.21	63.02	64.58	64.58	64.58	64.58	64.58	64.58	66.15	66.15	69.27	69.27	69.27	69.27	69.27	69.27	69.27	69.27	69.27	69.27	69.27	69.27	69.27	69.27	69.27	69.27	69.27	69.27	69.27	69.27	69.27	69.27	69.27
ROU	9.38	9.38	17.19	20.83	20.83	27.08	36.98	36.98	36.98	36.98	36.98	36.98	36.98	38.54	38.54	47.92	51.04	51.04	51.04	57.29	57.29	57.29	57.29	60.42	65.1	71.35	71.35	71.35	71.35	71.35	71.35	71.35	71.35	71.35	71.35	71.35	71.35	71.35	71.35	71.35	71.35	71.35	71.35	71.35	71.35	71.35	71.35	71.35	71.35
RUS	17.71	17.71	17.71	17.71	23.18	23.18	23.18	23.18	25.26	25.26	33.59	39.32	39.32	42.45	42.45	43.49	43.49	48.7	48.7	48.7	48.7	48.7	49.74	49.74	62.5	62.5	68.75	68.75	68.75	68.75	68.75	71.88	71.88	71.88	71.88	71.88	71.88	71.88	71.88	71.88	71.88	71.88	71.88	71.88	75.78	75.78	75.78	75.78	75.78
RWA	11.98	11.98	25.26	25.26	25.26	25.26	25.26	25.26	27.34	27.34	33.59	33.59	39.84	39.84	40.62	73.96	73.96	73.96	73.96	73.96	73.96	73.96	73.96	73.96	73.96	73.96	73.96	73.96	73.96	73.96	73.96	73.96	73.96	73.96	73.96	73.96	73.96	73.96	73.96	73.96	73.96	73.96	73.96	73.96	73.96	73.96	73.96	73.96	73.96
SAU	16.67	16.67	21.35	27.6	27.6	27.6	27.6	33.85	33.85	40.1	48.96	48.96	48.96	48.96	48.96	55.21	55.21	63.54	63.54	65.1	65.1	65.1	65.1	65.1	65.1	65.1	65.1	65.1	69.79	69.79	69.79	71.88	71.88	71.88	71.88	71.88	75	75	75	75	75	75	75	75	75	75	75	75	75
SDN	3.12	3.12	3.12	3.12	3.12	3.12	3.12	8.33	27.6	27.6	36.98	36.98	36.98	36.98	36.98	36.98	36.98	46.35	46.35	46.35	52.6	52.6	52.6	52.6	52.6	52.6	52.6	52.6	52.6	52.6	52.6	52.6	52.6	52.6	52.6	52.6	52.6	52.6	54.17	54.17	55.73	55.73	55.73	58.85	58.85	58.85	58.85	58.85	58.85
SEN	8.33	8.33	8.33	8.33	8.33	8.33	8.33	8.33	23.96	25.52	31.77	31.77	34.9	34.9	36.46	36.46	36.46	45.83	45.83	58.33	58.33	58.33	58.33	58.33	58.33	58.33	64.58	64.58	66.15	66.15	66.15	66.15	66.15	66.15	66.15	66.15	68.23	68.23	68.23	68.23	68.23	68.23	68.23	68.23	68.23	68.23	68.23	68.23	68.23
SGP	28.65	28.65	28.65	28.65	28.65	28.65	28.65	36.98	36.98	36.98	36.98	36.98	36.98	36.98	36.98	36.98	36.98	36.98	36.98	36.98	40.1	40.1	40.1	40.1	40.1	40.1	43.23	45.31	52.08	52.08	52.08	52.08	56.25	67.71	67.71	67.71	67.71	67.71	67.71	72.4	72.4	72.4	72.4	72.4	72.4	78.65	78.65	78.65	78.65
SLB	4.69	4.69	4.69	4.69	4.69	4.69	4.69	4.69	4.69	4.69	4.69	4.69	10.94	10.94	17.71	17.71	17.71	23.96	23.96	23.96	23.96	30.21	30.21	30.21	30.21	31.25	31.25	31.25	31.25	31.25	31.25	31.25	31.25	31.25	31.25	41.15	41.15	31.25	31.25	31.25	31.25	31.25	31.25	31.25	31.25	31.25	31.25	31.25	31.25
SLE	4.17	4.17	4.17	4.17	4.17	4.17	4.17	4.17	4.17	4.17	7.29	7.29	10.42	10.42	13.54	18.23	24.48	27.6	27.6	27.6	27.6	31.77	33.33	33.33	33.33	50	50	50	50	50	67.71	67.71	67.71	60.42	60.42	60.42	60.42	60.42	60.42	60.42	60.42	60.42	60.42	63.54	63.54	63.54	63.54	68.23	68.23
SLV	10.94	10.94	10.94	10.94	10.94	25.52	27.08	27.08	27.08	27.08	35.42	35.42	43.23	46.35	46.35	61.46	61.46	61.46	61.46	61.46	61.46	61.46	61.46	61.46	61.46	61.46	64.58	64.58	64.58	64.58	64.58	64.58	64.58	69.27	69.27	69.27	69.27	69.27	69.27	69.27	69.27	69.27	69.27	69.27	69.27	69.27	72.4	72.4	72.4
SMR	30.21	30.21	50	50	50	50	50	50	50	56.25	56.25	56.25	56.25	56.25	58.33	58.33	58.33	58.33	58.33	58.33	58.33	58.33	58.33	58.33	58.33	58.33	58.33	58.33	58.33	58.33	60.42	60.42	60.42	60.42	60.42	66.67	66.67	66.67	66.67	66.67	66.67	66.67	69.79	69.79	69.79	69.79	69.79	69.79	69.79
SOM	0	0	0	0	0	0	0	0	4.69	4.69	4.69	4.69	6.25	23.44	23.44	29.69	29.69	29.69	29.69	31.77	31.77	31.77	31.77	31.77	31.77	31.77	31.77	31.77	31.77	31.77	31.77	31.77	31.77	31.77	31.77	31.77	42.19	42.19	42.19	42.19	42.19	42.19	42.19	42.19	42.19	42.19	42.19	42.19	42.19
SRB	16.15	16.15	16.15	16.15	16.15	22.4	22.4	22.4	22.4	40.1	50	50	60.42	60.42	60.42	70.83	70.83	70.83	70.83	70.83	70.83	70.83	70.83	70.83	70.83	75.52	75.52	75.52	75.52	75.52	75.52	75.52	75.52	75.52	75.52	75.52	75.52	75.52	75.52	75.52	75.52	75.52	75.52	75.52	75.52	75.52	73.44	73.44	73.44
SSD	5.21	5.21	5.21	5.21	5.21	5.21	5.21	6.77	6.77	6.77	23.96	23.96	23.96	23.96	30.21	30.21	30.21	30.21	33.85	35.94	35.94	35.94	40.1	43.23	43.23	43.23	43.23	43.23	43.23	43.23	48.44	48.44	48.44	48.44	48.44	48.44	48.44	54.69	54.69	54.69	54.69	54.69	54.69	55.73	55.73	55.73	55.73	55.73	55.73
SUR	0	0	0	0	0	0	0	6.25	18.75	23.96	34.9	34.9	34.9	34.9	34.9	34.9	34.9	34.9	34.9	34.9	34.9	34.9	45.31	49.48	49.48	49.48	49.48	49.48	49.48	49.48	49.48	55.73	55.73	55.73	55.73	55.73	55.73	55.73	55.73	55.73	55.73	55.73	55.73	55.73	55.73	55.73	55.73	55.73	55.73
SVK	15.62	15.62	15.62	18.75	25	25	33.85	41.15	44.27	44.27	50.52	52.6	58.85	58.85	58.85	58.85	63.02	63.02	65.1	65.1	65.1	65.1	65.1	69.79	69.79	69.79	69.79	69.79	69.79	69.79	69.79	69.79	69.79	76.56	76.56	76.56	76.56	76.56	76.56	69.79	69.79	69.79	69.79	69.79	69.79	69.79	69.79	69.79	69.79
SVN	22.92	26.04	26.04	26.04	30.73	30.73	30.73	30.73	32.81	32.81	45.31	45.31	45.31	60.94	67.19	67.19	67.19	67.19	67.19	67.19	67.19	67.19	67.19	67.19	79.69	79.69	79.69	79.69	79.69	79.69	79.69	79.69	79.69	79.69	79.69	79.69	79.69	79.69	79.69	79.69	79.69	79.69	79.69	79.69	79.69	77.6	77.6	77.6	77.6
SWE	19.27	19.27	19.27	19.27	19.27	23.96	32.29	32.29	32.29	32.29	36.46	40.63	40.63	43.75	43.75	43.75	43.75	40.62	40.62	42.71	42.71	42.71	42.71	47.4	47.4	47.4	52.6	52.6	52.6	52.6	52.6	52.6	52.6	52.6	52.6	52.6	52.6	52.6	52.6	52.6	52.6	52.6	52.6	52.6	52.6	52.6	52.6	52.6	52.6
SWZ	13.02	13.02	13.02	13.02	13.02	13.02	13.02	16.15	19.27	19.27	19.27	39.58	39.58	39.58	39.58	39.58	39.58	42.71	42.71	42.71	42.71	59.9	59.9	59.9	59.9	59.9	59.9	59.9	61.98	61.98	61.98	61.98	61.98	61.98	61.98	61.98	61.98	61.98	61.98	61.98	61.98	58.85	58.85	58.85	58.85	58.85	58.85	58.85	55.73
SYC	9.38	9.38	9.38	9.38	10.94	10.94	10.94	10.94	15.1	24.48	29.69	29.69	29.69	29.69	29.69	29.69	32.81	33.85	33.85	33.85	33.85	33.85	33.85	33.85	40.1	40.1	44.79	44.79	44.79	44.79	44.79	44.79	44.79	67.71	73.96	73.96	73.96	73.96	73.96	73.96	73.96	73.96	73.96	73.96	73.96	73.96	73.96	73.96	73.96
SYR	4.69	4.69	10.94	10.94	14.06	14.06	18.23	22.4	28.65	28.65	39.58	39.58	39.58	39.58	39.58	39.58	39.58	45.83	45.83	54.69	54.69	54.69	54.69	54.69	54.69	54.69	56.25	58.33	58.33	58.33	58.33	58.33	58.33	58.33	58.33	58.33	58.33	58.33	58.33	58.33	58.33	58.33	58.33	58.33	58.33	52.08	52.08	58.33	58.33
TCD	0	6.25	9.38	9.38	9.38	9.38	9.38	9.38	9.38	9.38	9.38	9.38	10.94	20.83	20.83	20.83	20.83	20.83	20.83	20.83	20.83	27.08	27.08	27.08	27.08	27.08	27.08	30.21	30.21	30.21	30.21	30.21	30.21	30.21	30.21	30.21	30.21	30.21	61.46	61.46	61.46	61.46	61.46	61.46	61.46	61.46	61.46	61.46	61.46
TGO	2.08	2.08	2.08	2.08	2.08	2.08	2.08	2.08	2.08	2.08	14.58	14.58	14.58	17.71	36.46	41.15	41.15	41.15	41.15	41.15	41.15	41.15	41.15	41.15	41.15	41.15	44.27	46.35	46.35	46.35	46.35	46.35	46.35	49.48	49.48	49.48	49.48	49.48	49.48	49.48	49.48	49.48	49.48	49.48	49.48	51.04	51.04	51.04	51.04
THA	14.58	14.58	14.58	14.58	19.27	19.27	19.27	19.27	19.27	20.31	24.22	27.34	32.55	32.55	32.55	34.64	34.64	37.76	37.76	40.89	46.61	46.61	46.61	46.61	46.61	46.61	59.11	59.11	64.06	64.06	64.06	64.06	67.97	67.97	67.97	67.97	67.97	67.97	67.97	71.09	71.09	71.09	71.09	71.09	71.09	71.09	71.09	71.09	71.09
TJK	13.02	13.02	13.02	13.02	13.02	13.02	13.02	13.02	13.02	13.02	16.15	16.15	19.27	19.27	19.27	19.27	19.27	19.27	19.27	19.27	19.27	19.27	19.27	19.27	19.27	19.27	19.27	19.27	19.27	19.27	19.27	19.27	19.27	19.27	19.27	20.83	20.83	20.83	20.83	20.83	20.83	20.83	20.83	31.77	31.77	31.77	31.77	31.77	31.77
TKM	13.02	13.02	13.02	13.02	13.02	13.02	13.02	13.02	13.02	13.02	13.02	13.02	13.02	17.71	17.71	19.27	19.27	19.27	28.65	30.73	30.73	30.73	30.73	30.73	30.73	30.73	27.6	27.6	27.6	27.6	27.6	27.6	27.6	27.6	27.6	27.6	27.6	27.6	27.6	27.6	27.6	27.6	27.6	27.6	27.6	21.35	21.35	21.35	19.79
TLS	12.5	12.5	12.5	12.5	16.67	16.67	16.67	16.67	16.67	16.67	16.67	16.67	16.67	16.67	18.23	18.23	18.23	27.6	27.6	27.6	27.6	27.6	54.69	54.69	57.81	57.81	57.81	57.81	57.81	57.81	57.81	57.81	57.81	57.81	57.81	57.81	57.81	57.81	59.38	59.38	59.38	59.38	62.5	62.5	62.5	62.5	65.62	65.62	65.62
TON	8.33	8.33	8.33	8.33	8.33	8.33	8.33	8.33	8.33	8.33	8.33	9.9	9.9	9.9	28.65	28.65	28.65	28.65	28.65	32.81	32.81	32.81	32.81	57.81	57.81	57.81	57.81	57.81	57.81	57.81	57.81	57.81	57.81	57.81	57.81	57.81	57.81	36.98	36.98	36.98	36.98	36.98	36.98	36.98	36.98	36.98	36.98	36.98	36.98
TTO	13.02	13.02	13.02	13.02	13.02	13.02	13.02	25.52	31.77	31.77	39.58	41.67	41.67	44.79	44.79	47.92	47.92	51.56	51.56	51.56	51.56	51.56	51.56	58.85	63.02	64.58	64.58	64.58	64.58	64.58	64.58	70.83	70.83	70.83	70.83	70.83	70.83	70.83	70.83	70.83	70.83	70.83	70.83	70.83	70.83	70.83	70.83	70.83	70.83
TUN	13.02	13.02	13.02	14.58	14.58	14.58	20.83	23.96	23.96	23.96	27.08	27.08	32.29	32.29	48.96	58.33	71.88	71.88	71.88	71.88	71.88	71.88	71.88	71.88	71.88	71.88	71.88	71.88	71.88	71.88	71.88	71.88	71.88	71.88	71.88	71.88	71.88	71.88	71.88	71.88	71.88	71.88	71.88	71.88	71.88	71.88	71.88	71.88	71.88
TUR	18.23	18.23	18.23	20.31	20.31	20.31	20.31	20.31	20.31	20.31	36.98	36.98	40.1	40.1	40.1	46.35	46.35	46.35	49.48	49.48	49.48	51.04	54.17	54.17	54.17	54.17	54.17	54.17	54.17	54.17	54.17	54.17	58.85	58.85	58.85	58.85	60.94	64.06	61.98	61.98	61.98	61.98	61.98	64.06	67.19	65.1	65.1	65.1	65.1
TWN	28.12	28.12	28.12	28.12	31.25	31.25	31.25	31.25	31.25	31.25	31.25	31.25	31.25	32.81	32.81	32.81	32.81	32.81	32.81	32.81	32.81	32.81	32.81	32.81	32.81	32.81	32.81	32.81	32.81	32.81	32.81	32.81	32.81	32.81	32.81	32.81	32.81	32.81	32.81	32.81	32.81	32.81	32.81	32.81	32.81	32.81	34.38	39.06	39.06
TZA	1.56	1.56	1.56	1.56	1.56	1.56	1.56	1.56	1.56	1.56	10.94	19.79	21.88	21.88	21.88	21.88	23.44	23.44	23.44	23.44	29.69	29.69	29.69	29.69	29.69	29.69	29.69	29.69	29.69	29.69	29.69	29.69	29.69	29.69	29.69	29.69	29.69	32.81	32.81	32.81	32.81	32.81	32.81	32.81	32.81	35.16	35.16	35.16	35.16
UGA	11.46	11.46	11.46	11.46	11.46	11.46	11.46	11.46	11.46	11.46	11.46	13.54	22.92	22.92	29.17	29.17	36.98	36.98	36.98	52.6	52.6	52.6	52.6	52.6	70.31	70.31	70.31	70.31	70.31	70.31	70.31	70.31	70.31	70.31	70.31	70.31	70.31	70.31	70.31	70.31	70.31	70.31	70.31	70.31	70.31	70.31	70.31	70.31	70.31
UKR	8.33	8.33	8.33	8.33	8.33	8.33	31.77	36.98	36.98	36.98	45.31	52.6	58.85	58.85	58.85	58.85	58.85	58.85	58.85	61.98	61.98	61.98	61.98	61.98	61.98	61.98	61.98	61.98	61.98	66.67	66.67	66.67	68.75	68.75	68.75	68.75	68.75	68.75	68.75	68.75	68.75	68.75	68.75	68.75	68.75	68.75	68.75	68.75	68.75
URY	6.25	6.25	6.25	6.25	6.25	6.25	6.25	20.83	33.33	38.54	40.1	40.1	43.75	50	50	50	50	50	51.56	51.56	51.56	54.69	54.69	54.69	54.69	54.69	57.81	59.9	59.9	59.9	59.9	59.9	59.9	59.9	59.9	59.9	59.9	59.9	54.69	54.69	54.69	54.69	54.69	54.69	54.69	54.69	54.69	53.65	53.65
USA	16.15	16.15	16.15	16.15	16.15	16.15	19.27	29.17	29.17	29.17	41.41	49.22	51.82	51.82	56.51	58.07	62.24	62.24	63.02	63.02	63.02	66.15	71.35	71.35	71.35	71.35	71.35	71.35	74.48	76.04	76.04	76.04	76.04	76.04	78.12	78.12	78.12	78.12	78.12	78.12	78.12	78.12	78.12	78.12	78.12	78.12	78.12	78.12	78.12
USA	13.02	13.02	13.02	13.02	14.58	14.58	14.58	22.4	22.4	22.4	28.65	38.28	38.28	41.41	45.57	45.57	45.57	45.57	51.82	51.82	51.82	58.07	60.68	60.68	60.68	60.68	60.68	60.68	62.24	65.62	65.62	65.62	65.62	65.62	65.62	65.62	65.62	65.62	65.62	65.62	65.62	67.71	67.71	67.71	67.71	67.71	67.71	67.71	67.71
USA	9.9	9.9	9.9	9.9	9.9	13.02	14.06	23.96	23.96	23.96	32.81	43.75	43.75	43.75	43.75	43.75	43.75	43.75	43.75	43.75	43.75	56.25	56.25	56.25	56.25	56.25	56.25	56.25	59.11	59.11	59.9	59.9	59.9	59.9	59.9	59.9	59.9	59.9	59.9	59.9	59.9	59.9	59.9	59.9	59.9	59.9	61.98	61.98	61.98
USA	16.15	16.15	16.15	16.15	17.71	19.79	19.79	23.96	23.96	27.08	34.37	35.42	35.42	35.42	35.42	35.42	35.42	35.42	38.54	38.54	38.54	41.67	41.67	41.67	41.67	50	50	50	50	51.56	51.56	51.56	51.56	51.56	56.77	56.77	56.77	56.77	56.77	56.77	56.77	56.77	56.77	56.77	56.77	56.77	56.77	56.77	56.77
USA	17.71	22.92	22.92	22.92	22.92	31.25	36.46	39.58	39.58	39.58	48.96	60.42	60.42	65.62	65.62	65.62	65.62	65.62	65.62	65.62	65.62	68.75	68.75	68.75	68.75	68.75	70.31	70.31	70.31	71.09	71.09	72.66	72.66	72.66	72.66	72.66	72.66	72.66	72.66	72.66	72.66	72.66	72.66	72.66	74.74	74.74	74.74	74.74	74.74
USA	13.02	13.02	13.02	13.02	14.58	14.58	26.3	30.47	30.47	34.11	41.41	41.41	41.41	44.53	53.12	53.12	53.12	54.17	58.33	58.33	60.42	63.54	63.54	66.67	68.75	68.75	68.75	68.75	70.31	70.31	70.31	70.31	70.31	70.31	70.31	73.44	73.44	73.44	73.44	73.44	73.44	73.44	73.44	73.44	73.44	73.44	73.44	73.44	73.44
USA	16.15	16.15	16.15	27.08	25	28.12	31.25	40.62	40.62	40.62	47.4	48.44	48.44	49.22	49.22	49.22	51.3	53.39	53.39	53.39	55.73	63.54	63.54	63.54	65.1	68.23	68.23	68.23	68.23	69.79	69.79	69.79	69.79	69.79	69.79	69.79	69.79	69.79	69.79	69.79	69.79	69.79	71.88	71.88	71.88	75	75	75	75
USA	16.15	16.15	16.15	16.15	16.15	19.27	19.27	31.77	31.77	31.77	38.54	44.79	44.79	44.79	44.79	44.79	44.79	44.79	44.79	52.08	52.08	56.77	56.77	56.77	56.77	56.77	67.19	67.19	69.27	70.83	70.83	70.83	70.83	70.83	70.83	70.83	70.83	70.83	70.83	70.83	70.83	70.83	70.83	70.83	70.83	70.83	70.83	70.83	70.83
USA	16.15	16.15	16.15	20.31	20.31	20.31	23.44	30.73	30.73	30.73	44.79	46.35	49.48	49.48	49.48	49.48	49.48	52.6	56.77	59.9	59.9	63.02	63.02	63.02	66.15	66.15	66.15	67.71	67.71	69.27	69.27	69.27	69.27	69.27	69.27	69.27	69.27	69.27	69.27	69.27	69.27	69.27	69.27	69.27	69.27	69.27	69.27	69.27	69.27
USA	16.15	16.15	16.15	16.15	16.15	16.15	22.4	29.69	29.69	33.85	44.79	53.91	52.86	52.86	54.95	54.95	54.95	58.07	58.07	58.07	58.07	62.76	62.76	62.76	62.76	62.76	62.76	65.89	68.49	70.05	70.05	70.05	69.27	69.27	70.83	70.83	70.83	70.83	72.4	72.4	72.4	72.4	72.4	72.4	72.4	72.4	72.4	72.4	72.4
USA	9.9	9.9	9.9	9.9	9.9	9.9	14.06	16.15	25.52	25.52	32.81	32.81	32.81	32.81	32.81	35.94	35.94	50	50	50	56.25	60.94	60.94	60.94	60.94	60.94	60.94	60.94	65.1	66.67	66.67	66.67	68.75	68.75	68.75	68.75	68.75	68.75	68.75	68.75	68.75	68.75	68.75	68.75	68.75	68.75	68.75	68.75	68.75
USA	16.15	16.15	16.15	16.15	16.15	16.15	16.15	25.52	25.52	25.52	28.65	28.65	30.73	30.73	34.9	34.9	34.9	35.94	35.94	46.35	49.48	57.29	57.29	57.29	60.42	60.42	60.42	61.2	61.2	61.2	61.2	61.2	61.2	61.2	61.2	61.2	61.2	61.2	61.2	61.2	64.32	66.67	66.67	66.67	66.67	66.67	66.67	66.67	66.67
USA	13.02	13.02	13.02	13.02	13.02	13.02	17.19	21.35	21.35	24.48	30.73	42.19	42.19	45.31	45.31	46.35	50.52	50.52	50.52	50.52	50.52	55.21	55.21	55.21	55.21	55.21	55.21	59.38	59.38	60.94	60.94	62.5	62.5	62.5	62.5	62.5	62.5	62.5	62.5	62.5	62.5	62.5	62.5	62.5	62.5	62.5	67.71	67.71	67.71
USA	9.9	9.9	9.9	9.9	9.9	9.9	16.15	22.4	22.4	25.52	28.65	28.65	28.65	28.65	28.65	28.65	28.65	32.81	32.81	60.94	60.94	68.75	68.75	68.75	68.75	68.75	68.75	68.75	68.75	70.31	70.31	70.31	70.31	70.31	70.31	70.31	70.31	70.31	70.31	70.31	70.31	70.31	70.31	70.31	70.31	70.31	70.31	70.31	70.31
USA	13.02	13.02	13.02	13.02	16.67	16.67	16.67	25.52	25.52	25.52	34.9	39.06	43.23	43.23	45.31	63.54	63.54	63.54	63.54	63.54	63.54	66.67	66.67	66.67	66.67	66.67	66.67	66.67	66.67	68.23	68.23	68.23	68.23	68.23	68.23	68.23	68.23	68.23	68.23	68.23	68.23	68.23	68.23	68.23	68.23	68.23	68.23	68.23	68.23
USA	13.02	13.02	13.02	13.02	13.02	13.02	18.23	23.44	23.44	26.56	40.62	40.1	41.67	51.56	51.56	51.56	51.56	51.56	51.56	58.33	58.33	61.46	61.46	63.02	63.02	63.02	63.02	63.02	63.02	64.58	64.58	64.58	64.58	64.58	64.58	64.58	64.58	59.9	59.9	59.9	59.9	59.9	59.9	59.9	59.9	59.9	59.9	59.9	59.9
USA	13.02	13.02	13.02	13.02	13.02	13.02	13.02	19.27	19.27	22.4	37.5	51.82	51.82	53.39	53.39	53.39	53.39	53.39	58.33	58.33	58.33	63.02	63.02	63.02	67.19	67.19	67.19	67.19	67.19	68.75	68.75	68.75	68.75	68.75	68.75	68.75	68.75	68.75	68.75	68.75	68.75	68.75	68.75	68.75	68.75	68.75	68.75	68.75	68.75
USA	16.15	19.27	19.27	19.27	25.52	33.85	35.42	37.5	38.54	38.54	41.67	41.67	42.71	50.52	56.25	56.25	56.25	59.9	59.9	59.9	64.06	67.19	67.19	67.19	70.31	70.31	70.31	70.31	73.44	75	75	75	75	75	75	75	75	75	75	75	75	77.08	77.08	77.08	77.08	77.08	77.08	77.08	77.08
USA	9.9	9.9	9.9	9.9	16.15	16.15	27.08	40.62	40.62	40.62	45.83	49.48	49.48	49.48	49.48	51.56	51.56	60.42	60.42	60.42	60.42	65.1	65.1	65.1	65.1	65.1	65.1	65.1	65.1	66.67	66.67	66.67	66.67	66.67	66.67	66.67	66.67	66.67	66.67	66.67	66.67	66.67	65.89	65.89	65.89	65.89	65.89	65.89	65.89
USA	15.1	15.1	15.1	15.1	15.1	15.1	20.31	34.9	34.9	36.98	40.1	42.71	42.71	42.71	42.71	42.71	42.71	46.87	52.6	55.73	55.73	61.98	61.98	61.98	61.98	61.98	61.98	64.06	64.06	65.62	64.84	64.84	64.84	64.84	64.84	65.62	65.62	69.53	69.53	69.53	69.53	69.53	71.09	71.09	71.09	71.09	71.09	71.09	71.09
USA	13.02	13.02	13.02	13.02	15.1	15.1	24.48	28.65	31.77	31.77	51.04	51.04	54.17	55.73	55.73	55.73	55.73	57.81	57.81	57.81	57.81	62.5	62.5	62.5	69.79	69.79	69.79	69.79	69.79	71.35	73.44	76.56	76.56	76.56	76.56	76.56	76.56	76.56	76.56	78.12	78.12	78.12	78.12	78.12	78.12	78.12	78.12	78.12	78.12
USA	16.15	16.15	16.15	16.15	16.15	16.15	19.27	25.52	25.52	35.94	42.19	42.19	46.87	46.87	46.87	46.87	46.87	47.92	47.92	60.94	60.94	64.06	64.06	64.06	64.06	64.06	64.06	67.71	70.83	72.4	72.4	72.4	72.4	72.4	72.4	72.4	72.4	72.4	72.4	72.4	72.4	72.4	72.4	72.4	72.4	72.4	72.4	72.4	72.4
USA	13.02	13.02	13.02	13.02	13.02	18.23	21.35	30.73	32.81	32.81	46.88	50	50	50	53.12	53.12	53.12	53.12	61.98	61.98	61.98	65.1	65.1	65.1	65.1	65.1	65.1	65.1	65.1	66.67	66.67	66.67	66.67	66.67	66.67	66.67	66.67	66.67	66.67	68.75	68.75	70.83	70.83	70.83	70.83	70.83	70.83	70.83	70.83
USA	16.15	16.15	16.15	16.15	16.15	16.15	16.15	33.85	33.85	35.42	36.98	40.62	44.79	44.79	44.79	44.79	44.79	47.92	47.92	47.92	47.92	63.54	63.54	63.54	63.54	63.54	63.54	63.54	63.54	65.1	65.1	65.1	65.1	61.98	61.98	61.98	61.98	61.98	61.98	61.98	61.98	61.98	61.98	61.98	61.98	61.98	61.98	61.98	64.06
USA	13.02	13.02	13.02	13.02	13.02	13.02	15.1	26.3	26.3	27.86	37.24	40.36	40.36	40.36	41.93	44.27	44.27	48.44	49.48	49.48	49.48	54.17	54.17	54.17	54.17	54.17	54.17	54.17	54.17	55.73	55.73	60.94	60.94	60.94	60.94	60.94	60.94	60.94	60.94	60.94	60.94	60.94	64.06	64.06	64.06	64.06	64.06	64.06	64.06
USA	9.9	9.9	9.9	10.94	10.94	17.19	18.23	22.4	22.4	25.52	28.65	28.65	28.65	32.81	32.81	32.81	32.81	32.81	46.35	46.35	46.35	54.17	54.17	54.17	54.17	58.33	58.33	58.33	62.5	64.06	64.06	64.06	64.06	64.06	64.06	64.06	64.06	64.06	64.06	64.06	64.06	64.06	61.98	61.98	61.98	61.98	61.98	61.98	61.98
USA	16.15	16.15	16.15	16.15	16.15	16.15	16.15	25.52	25.52	36.46	42.19	43.75	43.75	46.87	47.92	47.92	47.92	52.08	53.65	53.65	53.65	63.02	69.27	69.27	72.4	72.4	72.4	72.4	72.4	73.96	73.96	73.96	73.96	73.96	73.96	73.96	73.96	73.96	73.96	73.96	73.96	73.96	73.96	73.96	73.96	73.96	73.96	73.96	73.96
USA	9.9	9.9	9.9	9.9	19.27	25.52	28.65	30.73	30.73	30.73	40.62	44.27	44.27	44.27	45.83	45.83	45.83	47.92	47.92	50.52	53.12	56.25	56.25	56.25	62.5	62.5	62.5	62.5	62.5	64.06	64.06	64.06	64.06	64.06	64.06	64.06	64.06	64.06	64.06	64.06	64.06	64.06	64.06	64.06	64.06	66.41	66.41	66.41	66.41
USA	13.02	13.02	13.02	15.1	15.1	15.1	18.23	25.52	25.52	25.52	30.73	30.73	30.73	30.73	34.37	34.37	34.37	36.46	36.46	36.46	39.58	44.27	44.27	44.27	44.27	44.27	44.27	44.27	46.35	47.92	47.92	52.08	52.08	55.21	55.21	55.21	55.21	55.21	55.21	55.21	55.21	55.21	55.21	55.21	55.21	55.21	55.21	57.29	57.29
USA	13.02	13.02	13.02	13.02	13.02	13.02	13.02	24.48	26.56	26.56	35.94	37.5	37.5	46.09	46.09	46.09	49.22	49.22	49.22	50.78	50.78	52.34	52.34	52.34	52.34	52.34	52.34	52.34	54.43	57.81	57.81	57.81	57.81	58.85	58.85	58.85	58.85	58.85	58.85	58.85	58.85	58.85	58.85	58.85	58.85	58.85	58.85	58.85	58.85
USA	16.15	16.15	16.15	16.15	16.15	16.15	19.27	25.52	25.52	32.81	45.83	53.65	53.65	55.73	55.73	55.73	55.73	57.29	57.29	57.29	57.29	64.58	68.75	68.75	68.75	68.75	73.44	73.44	73.44	75	75	75	75	75	75	75	75	75	75	75	75	75	75	75	75	75	75	75	75
USA	13.02	13.02	13.02	13.02	13.02	13.02	16.15	25.52	29.69	29.69	45.83	45.83	50	52.08	53.65	61.46	61.46	61.46	61.46	61.46	61.46	64.58	64.58	64.58	64.58	64.58	64.58	64.58	64.58	66.15	66.15	66.15	66.15	67.71	70.83	70.83	70.83	70.83	73.96	73.96	73.96	73.96	73.96	73.96	73.96	73.96	73.96	73.96	73.96
USA	9.9	9.9	9.9	9.9	9.9	9.9	19.27	26.56	26.56	30.73	42.19	48.44	53.65	57.81	57.81	57.81	57.81	57.81	59.9	59.9	59.9	66.15	66.15	66.15	66.15	66.15	66.15	68.23	68.23	69.79	69.79	69.79	69.79	69.79	69.79	69.79	69.79	69.79	69.79	69.79	69.79	69.79	69.79	69.79	69.79	69.79	69.79	69.79	69.79
USA	16.15	16.15	16.15	16.15	16.15	16.15	16.15	22.4	22.4	25.52	30.73	32.81	34.9	34.9	39.06	39.06	39.06	39.06	48.44	48.44	48.44	56.25	56.25	56.25	56.25	58.33	60.42	60.42	61.98	61.98	61.98	61.98	61.98	61.98	61.98	61.98	61.98	61.98	61.98	61.98	61.98	61.98	61.98	61.98	61.98	61.98	61.98	61.98	61.98
USA	16.15	16.15	16.15	22.4	22.4	24.48	34.38	46.35	46.35	46.35	50.52	56.77	58.33	62.5	62.5	62.5	66.67	70.31	70.31	70.31	70.31	70.31	70.31	70.31	70.31	70.31	71.09	71.09	71.09	71.09	71.09	71.09	71.09	71.88	71.88	71.88	71.88	71.88	71.88	71.88	71.88	71.88	75	75	75	75	75	78.12	78.12
USA	23.96	23.96	23.96	23.96	24.48	24.48	29.17	37.5	37.5	39.58	48.44	51.56	51.56	51.56	51.56	51.56	51.56	59.38	59.38	59.38	59.38	65.62	65.62	65.62	65.62	65.62	65.62	65.62	65.62	67.19	67.19	67.19	67.19	67.19	67.19	67.19	67.19	67.19	67.19	67.19	67.19	67.19	67.19	67.19	67.19	67.19	67.19	67.19	67.19
USA	16.15	16.15	16.15	16.15	16.15	16.15	16.15	22.4	22.4	25.52	35.68	37.76	37.76	37.76	37.76	38.8	38.8	40.89	54.69	54.69	57.81	62.5	62.5	62.5	64.06	64.06	66.15	66.15	66.15	67.71	67.71	67.71	66.93	66.93	66.93	66.93	66.93	66.93	66.93	66.93	66.93	66.93	66.93	66.93	66.93	66.93	66.93	66.93	66.93
USA	17.19	17.19	17.19	17.19	17.19	17.19	17.19	21.35	21.35	24.48	37.5	49.48	51.56	51.56	51.56	51.56	54.69	54.69	57.81	57.81	57.81	66.67	66.67	66.67	66.67	66.67	66.67	66.67	66.67	68.23	68.23	68.23	68.23	68.23	68.23	68.23	68.23	68.23	68.23	68.23	68.23	68.23	68.23	68.23	68.23	68.23	68.23	68.23	68.23
USA	16.15	16.15	16.15	16.15	16.15	16.15	16.15	34.37	34.37	34.37	39.58	39.58	39.58	42.71	42.71	42.71	42.71	53.39	53.39	53.39	53.39	58.07	58.07	58.07	58.07	58.07	63.02	63.02	68.75	68.75	68.75	68.75	68.75	68.75	71.88	71.88	71.88	71.88	71.88	71.88	70.31	70.31	70.31	70.31	70.31	68.23	68.23	68.23	68.23
USA	16.15	18.23	18.23	22.92	22.92	22.92	27.6	35.94	35.94	35.94	52.08	56.77	56.77	56.77	56.77	58.33	60.42	60.42	65.62	65.62	65.62	65.62	66.67	66.67	68.75	68.75	68.75	68.75	68.75	70.31	70.31	70.31	70.31	70.31	70.31	70.31	70.31	70.31	70.31	70.31	70.31	70.31	70.31	71.88	71.88	71.88	71.88	71.88	71.88
USA	16.15	16.15	16.15	16.15	16.15	16.15	16.15	29.69	29.69	37.5	42.71	45.83	48.96	50.52	50.52	50.52	50.52	52.08	52.08	52.08	55.21	59.9	59.9	59.9	59.9	59.9	61.98	61.98	65.1	66.67	66.67	68.75	69.79	69.79	69.79	69.79	69.79	69.79	69.79	69.79	69.79	69.79	69.79	69.79	69.79	67.71	67.71	67.71	67.71
USA	16.15	16.15	20.83	20.83	20.83	20.83	28.12	32.29	32.29	35.94	38.02	38.02	38.02	38.02	38.02	38.02	38.02	47.4	47.4	47.4	47.4	52.08	52.08	52.08	52.08	52.08	52.08	52.08	54.17	55.73	55.73	54.69	55.47	55.47	55.47	55.47	55.47	55.47	55.47	55.47	55.47	55.47	55.47	55.47	55.47	55.47	55.47	55.47	55.47
USA	13.02	13.02	13.02	13.02	13.02	13.02	18.23	29.17	26.04	27.08	34.37	35.94	35.94	35.94	35.94	35.94	43.23	51.56	51.56	51.56	51.56	57.81	57.81	57.81	61.98	61.98	64.06	64.06	64.06	65.62	65.62	65.62	65.62	65.62	65.62	65.62	65.62	65.62	65.62	65.62	69.79	69.79	69.79	69.79	69.79	69.79	69.79	69.79	69.79
USA	9.9	9.9	9.9	9.9	9.9	14.58	14.58	23.18	23.18	23.18	34.64	37.76	37.76	40.89	48.44	52.6	52.6	53.65	53.65	53.65	53.65	58.33	61.46	61.46	61.46	61.46	61.46	63.28	63.28	64.84	64.84	64.84	64.84	64.84	64.84	64.84	64.84	64.84	67.19	67.19	67.19	67.19	67.19	67.19	67.19	67.19	67.19	69.27	69.27
USA	16.15	16.15	16.15	16.15	16.15	16.15	20.31	24.48	24.48	27.6	39.06	39.06	39.06	42.19	42.19	42.19	42.19	44.27	44.27	44.27	44.27	54.17	54.17	54.17	56.25	56.25	56.25	56.25	56.25	57.81	57.81	57.81	57.81	57.81	57.81	57.81	57.81	57.81	57.81	57.81	57.81	57.81	54.69	54.69	54.69	54.69	54.69	54.69	54.69
USA	9.9	13.02	13.02	13.02	13.02	13.02	23.96	30.21	30.21	30.21	38.54	40.1	40.1	40.1	40.1	40.1	40.1	40.1	51.56	51.56	51.56	53.12	53.12	53.12	59.37	59.37	59.37	59.37	59.37	59.37	59.37	59.37	59.37	59.37	59.37	59.37	59.37	59.37	59.37	59.37	59.37	59.37	59.37	59.37	59.37	59.37	59.37	62.5	62.5
USA	13.02	13.02	13.02	13.02	13.02	13.02	13.02	34.9	39.06	39.06	44.79	46.87	53.12	53.12	53.12	53.12	53.12	55.21	60.94	60.94	60.94	65.62	65.62	65.62	65.62	65.62	65.62	65.62	65.62	67.19	67.19	67.19	67.19	67.19	67.19	67.19	67.19	67.19	67.19	67.19	67.19	67.19	67.19	67.19	67.19	65.1	65.1	65.1	65.1
USA	18.75	18.75	18.75	18.75	22.4	27.86	27.86	29.95	29.95	29.95	45.31	49.48	55.73	55.73	55.73	55.73	55.73	64.06	64.06	64.06	64.06	67.19	67.19	67.19	67.19	67.19	67.19	67.19	67.19	68.75	68.75	68.75	68.75	68.75	68.75	68.75	68.75	68.75	68.75	68.75	68.75	68.75	68.75	68.75	68.75	68.75	68.75	68.75	68.75
USA	13.02	13.02	13.02	13.02	13.02	13.02	16.15	25.52	25.52	28.65	31.77	43.23	48.96	48.96	51.04	51.04	51.04	51.04	51.04	58.85	57.29	63.54	63.54	63.54	63.54	63.54	63.54	63.54	65.1	66.67	66.67	66.67	66.67	66.67	66.67	66.67	66.67	66.67	66.67	66.67	66.67	66.67	66.67	66.67	66.67	68.75	68.75	68.75	68.75
USA	15.1	15.1	15.1	18.23	18.23	18.23	21.35	27.6	27.6	30.73	30.73	30.73	32.81	34.37	34.37	36.46	36.46	53.12	53.12	55.21	55.21	58.33	58.33	58.33	61.46	61.46	61.46	63.02	63.02	63.02	63.02	63.02	63.02	63.02	63.02	63.02	63.02	63.02	63.02	63.02	63.02	63.02	63.02	63.02	63.02	63.02	63.02	63.02	63.02
USA	16.15	16.15	16.15	16.15	16.15	16.15	16.15	26.56	26.56	29.69	33.85	37.76	37.76	46.09	48.44	48.44	48.44	48.44	48.44	50.52	53.65	58.33	58.33	58.33	58.33	58.33	58.33	58.33	58.33	59.9	59.9	59.9	59.9	59.9	59.9	59.9	64.58	64.58	64.58	64.58	64.58	64.58	64.58	64.58	64.58	64.58	64.58	66.67	66.67
USA	21.88	21.88	21.88	21.88	22.66	23.44	28.13	28.13	31.25	34.38	40.62	42.19	42.19	48.96	48.96	52.08	52.08	52.08	52.08	52.08	52.08	59.9	59.9	59.9	59.9	59.9	59.9	59.9	59.9	64.58	64.58	64.58	64.58	64.58	64.58	64.58	64.58	64.58	64.58	64.58	64.58	64.58	64.58	64.58	64.58	64.58	64.58	64.58	64.58
UZB	11.46	11.46	11.46	11.46	11.46	11.46	11.46	11.46	11.46	17.71	40.62	40.62	40.62	40.62	40.62	42.71	49.48	51.04	58.85	62.76	62.76	68.49	68.49	68.49	68.49	68.49	74.74	74.74	74.74	74.74	74.74	74.74	74.74	74.74	74.74	74.74	74.74	74.74	74.74	74.74	74.74	74.74	74.74	74.74	74.74	74.74	74.74	74.74	74.74
VEN	8.33	8.33	8.33	8.33	8.33	8.33	20.83	31.25	31.25	31.25	42.71	46.87	48.44	48.44	53.12	53.12	59.37	59.37	59.37	59.37	59.37	59.37	59.37	59.37	59.37	59.37	59.37	59.37	59.37	59.37	59.37	59.37	59.37	59.37	59.37	59.37	59.37	59.37	59.37	59.37	59.37	59.37	59.37	59.37	59.37	59.37	59.37	59.37	59.37
VIR	8.33	8.33	8.33	8.33	8.33	8.33	8.33	14.58	14.58	14.58	14.58	14.58	20.83	20.83	20.83	25.52	25.52	34.9	34.9	48.44	48.44	48.44	48.44	48.44	48.44	48.44	48.44	48.44	48.44	48.44	48.44	48.44	48.44	48.44	48.44	48.44	48.44	48.44	48.44	48.44	48.44	48.44	48.44	48.44	48.44	48.44	48.44	48.44	48.44
VNM	33.85	36.98	36.98	36.98	36.98	36.98	36.98	36.98	36.98	36.98	40.1	40.1	40.1	40.1	40.1	40.1	41.67	41.67	41.67	44.79	47.92	51.04	60.42	60.42	60.42	60.42	71.88	71.88	71.88	71.88	71.88	71.88	71.88	71.88	77.08	77.08	77.08	77.08	77.08	77.08	71.61	71.61	71.61	71.61	71.61	71.61	71.61	63.54	63.54
VUT	6.25	6.25	6.25	6.25	6.25	6.25	6.25	6.25	6.25	6.25	6.25	6.25	6.25	6.25	6.25	6.25	6.25	6.25	6.25	6.25	54.17	54.17	54.17	54.17	54.17	54.17	54.17	54.17	54.17	54.17	47.92	47.92	47.92	49.48	49.48	49.48	52.6	52.6	52.6	52.6	52.6	52.6	52.6	52.6	52.6	52.6	52.6	52.6	52.6
YEM	0	0	0	0	0	0	0	0	0	6.25	27.08	27.08	27.08	27.08	27.08	30.21	30.21	30.21	30.21	30.21	30.21	30.21	30.21	30.21	30.21	30.21	30.21	30.21	30.21	30.21	30.21	30.21	30.21	30.21	30.21	34.38	34.38	34.38	34.38	34.38	34.38	34.38	34.38	34.38	34.38	34.38	34.38	34.38	34.38
ZAF	7.81	14.06	14.06	14.06	14.06	14.06	14.06	14.06	14.06	17.19	30.21	30.21	41.67	41.67	41.67	41.67	41.67	41.67	41.67	41.67	64.06	64.06	66.15	66.15	66.15	66.15	67.71	67.71	67.71	67.71	67.71	67.71	67.71	67.71	67.71	67.71	67.71	67.71	67.71	67.71	67.71	67.71	67.71	67.71	67.71	67.71	70.83	70.83	70.83
ZMB	9.38	9.38	9.38	9.38	9.38	9.38	9.38	9.38	9.38	9.38	9.38	9.38	11.46	11.46	17.71	17.71	17.71	17.71	17.71	17.71	28.65	31.77	34.9	38.02	38.02	38.02	38.02	38.02	38.02	38.02	38.02	38.02	38.02	38.02	40.1	40.1	40.1	40.1	40.1	41.67	48.18	52.86	52.86	52.86	52.86	52.86	52.86	52.86	52.86
ZWE	4.69	4.69	4.69	4.69	4.69	4.69	4.69	4.69	4.69	4.69	4.69	15.62	15.62	15.62	15.62	15.62	15.62	25.52	34.9	34.9	34.9	38.02	38.02	38.02	56.77	56.77	56.77	56.77	56.77	56.77	56.77	56.77	56.77	59.9	61.98	61.98	61.98	61.98	61.98	61.98	61.98	61.98	61.98	61.98	61.98	61.98	61.98	61.98	61.98
[truncated: 905 more columns]

## Sheet: EconomicSupportIndex
CountryCode	1	2	3	4	5	6	7	8	9	10	11	12	13	14	15	16	17	18	19	20	21	22	23	24	25	26	27	28	29	30	31	32	33	34	35	36	37	38	39	40	41	42	43	44	45	46	47	48	49
ABW	0	0	0	0	0	0	0	0	0	0	0	0	0	0	0	0	0	0	0	0	0	0	0	0	0	0	87.5	87.5	87.5	87.5	87.5	87.5	87.5	87.5	87.5	87.5	87.5	87.5	87.5	87.5	87.5	87.5	87.5	87.5	87.5	87.5	87.5	87.5	87.5
AFG	0	0	0	0	0	0	0	0	0	0	0	0	0	0	0	0	0	0	0	0	0	0	0	0	0	0	0	0	0	0	0	0	0	0	0	0	0	0	0	0	0	0	0	0	0	0	0	0	0
AGO	0	0	0	0	0	0	0	0	0	0	0	0	0	0	0	0	0	0	0	0	0	0	0	0	0	0	0	0	0	0	0	0	0	0	50	50	50	50	50	50	50	50	50	50	50	50	50	50	50
ALB	0	0	0	0	0	0	0	0	0	0	0	0	0	12.5	37.5	37.5	37.5	37.5	37.5	37.5	37.5	37.5	37.5	37.5	37.5	37.5	37.5	37.5	37.5	37.5	37.5	37.5	37.5	37.5	37.5	37.5	37.5	37.5	37.5	37.5	62.5	62.5	62.5	62.5	62.5	62.5	62.5	62.5	62.5
AND	0	0	0	0	0	0	0	50	50	50	50	50	50	50	50	50	50	50	50	50	50	50	50	50	50	50	50	50	50	50	50	50	50	50	50	50	50	50	50	50	50	50	50	50	50	50	50	50	50
ARE	0	0	0	0	0	0	0	0	0	0	0	0	0	0	0	0	0	0	0	0	0	0	0	0	0	0	50	50	50	50	50	50	50	50	50	50	50	50	50	50	50	50	50	50	50	50	50	50	50
ARG	0	0	0	0	0	0	0	0	0	0	0	0	0	0	0	0	0	25	25	75	75	75	75	75	75	75	75	75	75	75	75	75	75	75	75	75	75	75	75	75	75	75	75	75	75	75	75	75	75
AUS	0	0	0	0	0	0	0	0	0	0	0	0	0	0	25	25	25	25	25	25	25	25	25	25	62.5	62.5	62.5	62.5	62.5	62.5	62.5	62.5	62.5	62.5	62.5	62.5	62.5	62.5	62.5	62.5	62.5	62.5	62.5	62.5	62.5	62.5	62.5	62.5	62.5
AUS	37.5	37.5	37.5	37.5	37.5	37.5	37.5	37.5	37.5	37.5	37.5	37.5	37.5	37.5	37.5	37.5	37.5	37.5	37.5	62.5	62.5	62.5	62.5	62.5	62.5	62.5	62.5	62.5	62.5	62.5	62.5	62.5	62.5	62.5	62.5	62.5	62.5	62.5	62.5	62.5	62.5	62.5	62.5	62.5	62.5	62.5	62.5	62.5	62.5
AUS	37.5	37.5	37.5	37.5	37.5	37.5	37.5	37.5	37.5	37.5	37.5	37.5	37.5	37.5	37.5	37.5	37.5	37.5	37.5	62.5	62.5	62.5	62.5	62.5	62.5	62.5	62.5	62.5	62.5	62.5	62.5	62.5	62.5	62.5	62.5	62.5	62.5	62.5	62.5	62.5	62.5	62.5	62.5	62.5	62.5	62.5	62.5	62.5	62.5
AUS	37.5	37.5	37.5	37.5	37.5	37.5	37.5	37.5	37.5	37.5	37.5	37.5	37.5	37.5	37.5	37.5	37.5	37.5	37.5	62.5	62.5	62.5	62.5	62.5	62.5	62.5	62.5	62.5	62.5	62.5	62.5	62.5	62.5	62.5	62.5	62.5	62.5	62.5	62.5	62.5	62.5	62.5	62.5	62.5	62.5	62.5	62.5	62.5	62.5
AUS	0	0	0	0	0	0	0	0	0	0	0	0	0	0	0	0	0	0	0	25	25	25	25	25	62.5	62.5	62.5	62.5	62.5	62.5	62.5	62.5	62.5	62.5	62.5	62.5	62.5	62.5	62.5	62.5	62.5	62.5	62.5	62.5	62.5	62.5	62.5	62.5	62.5
AUS	0	0	0	0	0	0	0	0	0	0	0	0	0	0	0	0	0	0	0	25	25	25	25	25	62.5	62.5	62.5	62.5	62.5	62.5	62.5	62.5	62.5	62.5	62.5	62.5	62.5	62.5	62.5	62.5	62.5	62.5	62.5	62.5	62.5	62.5	62.5	62.5	62.5
AUS	0	0	0	0	0	0	0	0	0	0	0	0	0	0	0	0	0	0	0	25	25	25	25	25	62.5	62.5	62.5	62.5	62.5	62.5	62.5	62.5	62.5	62.5	62.5	62.5	62.5	62.5	62.5	62.5	62.5	62.5	62.5	62.5	62.5	62.5	62.5	62.5	62.5
AUS	0	0	0	0	0	0	0	0	0	0	0	0	0	0	0	0	0	87.5	87.5	87.5	87.5	87.5	87.5	87.5	87.5	87.5	87.5	87.5	87.5	87.5	87.5	87.5	87.5	87.5	87.5	87.5	87.5	87.5	87.5	87.5	87.5	87.5	87.5	87.5	87.5	87.5	87.5	87.5	87.5
AUS	0	0	0	0	0	0	0	0	0	0	0	0	0	0	0	0	0	87.5	87.5	87.5	87.5	87.5	87.5	87.5	87.5	87.5	87.5	87.5	87.5	87.5	87.5	87.5	87.5	87.5	87.5	87.5	87.5	87.5	87.5	87.5	87.5	87.5	87.5	87.5	87.5	87.5	87.5	87.5	87.5
AUS	0	0	0	0	0	0	0	0	0	0	0	0	0	0	0	0	0	87.5	87.5	87.5	87.5	87.5	87.5	87.5	87.5	87.5	87.5	87.5	87.5	87.5	87.5	87.5	87.5	87.5	87.5	87.5	87.5	87.5	87.5	87.5	87.5	87.5	87.5	87.5	87.5	87.5	87.5	87.5	87.5
AUS	0	0	0	0	0	0	0	0	0	0	0	0	0	0	0	0	0	0	0	25	25	25	25	25	62.5	62.5	62.5	62.5	62.5	62.5	62.5	62.5	62.5	62.5	62.5	62.5	62.5	62.5	62.5	62.5	62.5	62.5	62.5	62.5	62.5	62.5	62.5	62.5	62.5
AUS	0	0	0	0	0	0	0	0	0	0	0	0	0	0	0	0	0	0	0	25	25	25	25	25	62.5	62.5	62.5	62.5	62.5	62.5	62.5	62.5	62.5	62.5	62.5	62.5	62.5	62.5	62.5	62.5	62.5	62.5	62.5	62.5	62.5	62.5	62.5	62.5	62.5
AUS	0	0	0	0	0	0	0	0	0	0	0	0	0	0	0	0	0	0	0	25	25	25	25	25	62.5	62.5	62.5	62.5	62.5	62.5	62.5	62.5	62.5	62.5	62.5	62.5	62.5	62.5	62.5	62.5	62.5	62.5	62.5	62.5	62.5	62.5	62.5	62.5	62.5
AUS	0	0	0	0	0	0	0	0	0	0	0	0	0	0	0	0	0	0	0	25	25	25	25	25	62.5	62.5	87.5	87.5	87.5	87.5	87.5	87.5	87.5	87.5	87.5	87.5	87.5	87.5	87.5	87.5	87.5	87.5	87.5	87.5	87.5	87.5	87.5	87.5	87.5
AUS	0	0	0	0	0	0	0	0	0	0	0	0	0	0	0	0	0	0	0	25	25	25	25	25	62.5	62.5	87.5	87.5	87.5	87.5	87.5	87.5	87.5	87.5	87.5	87.5	87.5	87.5	87.5	87.5	87.5	87.5	87.5	87.5	87.5	87.5	87.5	87.5	87.5
AUS	0	0	0	0	0	0	0	0	0	0	0	0	0	0	0	0	0	0	0	25	25	25	25	25	62.5	62.5	87.5	87.5	87.5	87.5	87.5	87.5	87.5	87.5	87.5	87.5	87.5	87.5	87.5	87.5	87.5	87.5	87.5	87.5	87.5	87.5	87.5	87.5	87.5
AUS	0	0	0	0	0	0	0	0	0	0	0	0	0	0	0	0	0	0	0	25	25	25	25	25	62.5	62.5	62.5	62.5	62.5	62.5	62.5	62.5	62.5	62.5	62.5	62.5	62.5	62.5	62.5	62.5	62.5	62.5	62.5	62.5	62.5	62.5	62.5	62.5	62.5
AUS	0	0	0	0	0	0	0	0	0	0	0	0	0	0	0	0	0	0	0	25	25	25	25	25	62.5	62.5	62.5	62.5	62.5	62.5	62.5	62.5	62.5	62.5	62.5	62.5	62.5	62.5	62.5	62.5	62.5	62.5	62.5	62.5	62.5	62.5	62.5	62.5	62.5
AUS	0	0	0	0	0	0	0	0	0	0	0	0	0	0	0	0	0	0	0	25	25	25	25	25	62.5	62.5	62.5	62.5	62.5	62.5	62.5	62.5	62.5	62.5	62.5	62.5	62.5	62.5	62.5	62.5	62.5	62.5	62.5	62.5	62.5	62.5	62.5	62.5	62.5
AUS	0	0	0	0	0	0	0	0	0	0	50	50	50	50	50	50	50	50	50	50	50	50	50	50	87.5	87.5	87.5	87.5	87.5	87.5	87.5	87.5	87.5	87.5	87.5	87.5	87.5	87.5	87.5	87.5	87.5	87.5	87.5	87.5	87.5	87.5	87.5	87.5	87.5
AUS	0	0	0	0	0	0	0	0	0	0	50	50	50	50	50	50	50	50	50	50	50	50	50	50	87.5	87.5	87.5	87.5	87.5	87.5	87.5	87.5	87.5	87.5	87.5	87.5	87.5	87.5	87.5	87.5	87.5	87.5	87.5	87.5	87.5	87.5	87.5	87.5	87.5
AUS	0	0	0	0	0	0	0	0	0	0	50	50	50	50	50	50	50	50	50	50	50	50	50	50	87.5	87.5	87.5	87.5	87.5	87.5	87.5	87.5	87.5	87.5	87.5	87.5	87.5	87.5	87.5	87.5	87.5	87.5	87.5	87.5	87.5	87.5	87.5	87.5	87.5
AUS	0	0	0	0	0	0	12.5	12.5	12.5	12.5	12.5	12.5	12.5	12.5	12.5	12.5	25	25	25	75	75	75	75	75	75	75	75	75	75	75	75	75	75	75	75	75	75	75	75	75	75	75	75	75	75	75	75	75	75
AUT	0	0	0	0	0	0	0	0	0	0	50	50	50	87.5	87.5	87.5	87.5	87.5	87.5	87.5	87.5	87.5	87.5	87.5	87.5	87.5	87.5	87.5	87.5	87.5	87.5	87.5	87.5	87.5	87.5	87.5	87.5	87.5	87.5	87.5	87.5	87.5	87.5	87.5	87.5	87.5	87.5	87.5	87.5
AZE	0	0	0	0	0	0	0	0	0	0	0	0	0	0	0	0	0	0	0	0	0	0	0	0	0	0	0	0	0	0	0	0	0	50	50	50	50	50	50	50	50	50	50	50	50	50	50	50	50
BDI	0	0	0	0	0	0	0	0	0	0	0	0	0	0	0	0	0	0	0	0	0	0	0	0	0	0	0	0	0	0	0	0	0	0	0	0	0	0	0	0	0	0	0	0	0	0	0	0	0
BEL	62.5	62.5	62.5	62.5	62.5	62.5	62.5	62.5	62.5	62.5	62.5	62.5	62.5	62.5	62.5	62.5	62.5	62.5	62.5	62.5	62.5	62.5	62.5	62.5	62.5	87.5	87.5	87.5	87.5	87.5	87.5	87.5	87.5	87.5	87.5	87.5	87.5	87.5	87.5	87.5	87.5	87.5	87.5	87.5	87.5	87.5	87.5	87.5	87.5
BEN	0	0	0	0	0	0	0	0	0	0	0	0	0	0	0	0	0	0	0	0	0	0	0	0	0	0	0	0	0	0	0	0	0	0	0	0	0	0	0	0	0	0	0	0	0	0	0	0	0
BFA	0	0	0	0	0	0	0	0	0	0	0	0	0	0	0	0	0	0	0	0	0	0	0	0	0	0	0	0	0	0	0	0	0	0	0	0	0	0	0	0	0	0	0	0	0	0	0	0	0
BGD	0	0	0	0	0	0	0	0	0	0	0	0	0	25	25	25	25	25	25	25	25	25	25	25	25	25	25	25	25	50	50	50	50	50	50	50	50	50	75	75	75	75	75	75	75	75	75	75	75
BGR	0	0	0	0	0	0	0	0	0	0	0	0	0	0	0	0	0	0	0	0	0	0	0	0	37.5	37.5	37.5	37.5	37.5	37.5	37.5	37.5	37.5	37.5	37.5	87.5	87.5	87.5	87.5	87.5	87.5	87.5	87.5	87.5	87.5	87.5	87.5	87.5	87.5
BHR	25	25	25	25	25	25	25	25	25	25	25	25	25	50	50	50	50	50	50	50	50	50	50	50	50	50	87.5	87.5	87.5	87.5	87.5	87.5	87.5	87.5	87.5	87.5	87.5	87.5	87.5	87.5	87.5	87.5	87.5	87.5	87.5	87.5	87.5	87.5	87.5
BHS	0	0	0	0	0	0	0	0	0	0	0	25	25	25	25	25	50	50	75	75	75	75	75	75	75	75	75	75	75	75	75	75	75	75	75	75	75	75	75	75	75	75	75	75	75	75	75	75	75
BIH	37.5	37.5	37.5	37.5	37.5	37.5	37.5	37.5	37.5	37.5	37.5	37.5	37.5	37.5	37.5	37.5	37.5	37.5	37.5	37.5	37.5	37.5	37.5	37.5	37.5	37.5	37.5	37.5	37.5	37.5	37.5	37.5	37.5	37.5	37.5	37.5	37.5	37.5	37.5	37.5	37.5	37.5	37.5	37.5	37.5	37.5	37.5	37.5	37.5
BLR	0	0	0	0	0	0	0	0	0	0	0	0	0	0	0	0	0	0	0	0	0	0	0	0	0	0	0	0	0	0	0	0	0	0	0	0	0	0	0	0	0	0	0	0	0	0	0	0	0
BLZ	0	0	0	0	0	0	0	0	0	0	25	25	25	25	25	25	25	25	25	25	25	25	25	25	25	25	25	25	25	25	25	25	25	25	25	25	25	25	25	25	25	25	25	25	25	25	25	25	25
BMU	0	0	0	0	0	0	0	0	0	0	0	0	0	0	0	0	0	0	0	37.5	37.5	37.5	37.5	37.5	37.5	37.5	37.5	37.5	37.5	37.5	37.5	37.5	37.5	37.5	37.5	37.5	37.5	37.5	37.5	37.5	37.5	37.5	37.5	37.5	37.5	37.5	37.5	37.5	37.5
BOL	0	0	0	0	0	0	0	0	0	0	0	0	0	0	0	0	0	0	0	0	0	0	0	0	0	50	50	50	50	50	50	50	50	50	50	50	50	50	50	50	50	50	50	50	50	50	50	50	50
BRA	0	0	0	0	0	0	0	0	0	0	0	0	0	0	0	0	0	0	0	0	0	0	0	0	0	0	62.5	62.5	62.5	62.5	62.5	62.5	62.5	62.5	62.5	62.5	62.5	62.5	62.5	62.5	62.5	62.5	62.5	62.5	62.5	62.5	62.5	62.5	62.5
BRA	0	0	0	0	0	0	0	0	0	0	0	0	0	0	0	0	0	0	0	0	0	0	0	0	0	0	62.5	62.5	62.5	62.5	62.5	62.5	62.5	62.5	62.5	62.5	62.5	62.5	62.5	62.5	62.5	62.5	62.5	62.5	62.5	62.5	62.5	62.5	62.5
BRA	0	0	0	0	0	0	0	0	0	0	0	0	0	0	0	0	0	0	0	0	0	0	0	0	0	0	62.5	62.5	62.5	62.5	62.5	62.5	62.5	62.5	62.5	62.5	62.5	62.5	62.5	62.5	62.5	62.5	62.5	62.5	62.5	62.5	62.5	62.5	62.5
BRA	0	0	0	0	0	0	0	0	0	0	0	0	0	0	0	0	0	0	0	0	0	0	0	0	0	0	62.5	62.5	62.5	62.5	62.5	62.5	62.5	62.5	62.5	62.5	62.5	62.5	62.5	62.5	62.5	62.5	62.5	62.5	62.5	62.5	62.5	62.5	62.5
BRA	0	0	0	0	0	0	0	0	0	0	0	0	0	0	0	0	0	0	0	0	0	0	0	0	0	0	62.5	62.5	62.5	62.5	62.5	62.5	62.5	62.5	62.5	62.5	62.5	62.5	62.5	62.5	62.5	62.5	62.5	62.5	62.5	62.5	62.5	62.5	62.5
BRA	0	0	0	0	0	0	0	0	0	0	0	0	0	0	0	0	0	0	0	0	0	0	0	0	0	0	62.5	62.5	62.5	62.5	62.5	62.5	62.5	62.5	62.5	62.5	62.5	62.5	62.5	62.5	62.5	62.5	62.5	62.5	62.5	62.5	62.5	62.5	62.5
BRA	0	0	0	0	0	0	0	0	0	0	0	0	0	0	0	0	0	0	0	0	0	0	0	0	0	0	62.5	62.5	62.5	62.5	62.5	62.5	62.5	62.5	62.5	62.5	62.5	62.5	62.5	62.5	62.5	62.5	62.5	62.5	62.5	62.5	62.5	62.5	62.5
BRA	0	0	0	0	0	0	0	0	0	0	0	0	0	0	0	0	0	0	0	0	0	0	0	0	0	0	62.5	62.5	62.5	62.5	62.5	62.5	62.5	62.5	62.5	62.5	62.5	62.5	62.5	62.5	62.5	62.5	62.5	62.5	62.5	62.5	62.5	62.5	62.5
BRA	0	0	0	0	0	0	0	0	0	0	0	0	0	0	0	0	0	0	0	0	0	0	0	0	0	0	62.5	62.5	62.5	62.5	62.5	62.5	87.5	87.5	87.5	87.5	87.5	87.5	87.5	87.5	87.5	87.5	87.5	87.5	87.5	87.5	87.5	87.5	87.5
BRA	0	0	0	0	0	0	0	0	0	0	0	0	0	0	0	0	0	0	0	0	0	0	0	0	12.5	12.5	62.5	62.5	62.5	62.5	62.5	62.5	87.5	87.5	87.5	87.5	87.5	87.5	87.5	87.5	87.5	87.5	87.5	87.5	87.5	87.5	87.5	87.5	87.5
BRA	0	0	0	0	0	0	0	0	0	0	0	0	0	0	0	0	0	0	0	0	0	0	0	0	0	0	62.5	62.5	62.5	62.5	62.5	62.5	62.5	62.5	62.5	62.5	62.5	62.5	62.5	62.5	62.5	62.5	62.5	62.5	62.5	62.5	62.5	62.5	62.5
BRA	0	0	0	0	0	0	0	0	0	0	0	0	0	0	0	0	0	0	0	0	0	0	0	0	0	0	62.5	62.5	62.5	62.5	62.5	62.5	62.5	62.5	62.5	62.5	62.5	62.5	62.5	62.5	62.5	62.5	62.5	62.5	62.5	62.5	62.5	62.5	62.5
BRA	0	0	0	0	0	0	0	0	0	0	0	0	0	0	0	0	0	0	0	0	0	0	0	0	0	0	62.5	62.5	62.5	62.5	62.5	62.5	62.5	62.5	62.5	62.5	62.5	62.5	62.5	62.5	62.5	62.5	62.5	62.5	62.5	62.5	62.5	62.5	62.5
BRA	0	0	0	0	0	0	0	0	0	0	0	0	0	25	25	25	25	25	25	25	25	25	25	25	25	25	62.5	62.5	62.5	62.5	62.5	62.5	62.5	62.5	62.5	62.5	62.5	62.5	62.5	62.5	62.5	62.5	62.5	62.5	62.5	62.5	62.5	62.5	62.5
BRA	0	0	0	0	0	0	0	0	0	0	0	0	0	25	25	25	25	25	25	25	25	25	25	25	25	25	62.5	62.5	62.5	62.5	62.5	62.5	62.5	62.5	62.5	62.5	62.5	62.5	62.5	62.5	62.5	62.5	62.5	62.5	62.5	62.5	62.5	62.5	62.5
BRA	0	0	0	0	0	0	0	0	0	0	0	0	0	0	0	0	0	0	0	0	0	0	0	0	0	0	62.5	62.5	62.5	62.5	62.5	62.5	62.5	62.5	62.5	62.5	62.5	62.5	62.5	62.5	62.5	62.5	62.5	62.5	62.5	62.5	62.5	62.5	62.5
BRA	0	0	0	0	0	0	0	0	0	0	0	0	0	0	0	0	0	0	0	0	0	0	0	0	0	0	62.5	62.5	62.5	62.5	62.5	62.5	62.5	62.5	62.5	62.5	62.5	62.5	62.5	62.5	62.5	62.5	62.5	62.5	62.5	62.5	62.5	62.5	62.5
BRA	0	0	0	0	0	0	0	0	0	0	0	0	0	0	0	0	0	25	25	25	25	25	25	25	25	25	62.5	62.5	62.5	62.5	62.5	62.5	62.5	62.5	62.5	62.5	62.5	62.5	62.5	62.5	62.5	62.5	62.5	62.5	62.5	62.5	62.5	62.5	62.5
BRA	0	0	0	0	0	0	0	0	0	0	0	0	0	0	0	0	0	25	25	25	25	25	25	25	25	25	62.5	62.5	62.5	62.5	62.5	62.5	62.5	62.5	62.5	62.5	62.5	62.5	62.5	62.5	62.5	62.5	62.5	62.5	62.5	62.5	62.5	62.5	62.5
BRA	0	0	0	0	0	0	0	0	0	0	0	0	0	0	0	0	0	0	0	0	0	0	0	0	0	0	62.5	62.5	62.5	62.5	62.5	62.5	62.5	62.5	62.5	62.5	62.5	62.5	62.5	62.5	62.5	62.5	62.5	62.5	62.5	62.5	62.5	62.5	62.5
BRA	0	0	0	0	0	0	0	0	0	0	0	0	0	0	0	0	0	0	0	0	0	0	0	0	0	0	62.5	62.5	62.5	62.5	62.5	62.5	62.5	62.5	62.5	62.5	62.5	62.5	62.5	62.5	62.5	62.5	62.5	62.5	62.5	62.5	62.5	62.5	62.5
BRA	0	0	0	0	0	0	0	0	0	0	0	0	0	0	0	0	0	25	25	25	25	25	25	25	25	25	62.5	62.5	62.5	62.5	62.5	62.5	62.5	62.5	62.5	62.5	62.5	62.5	62.5	62.5	62.5	62.5	62.5	62.5	62.5	62.5	62.5	62.5	62.5
BRA	0	0	0	0	0	0	0	0	0	0	0	0	0	0	0	0	0	25	25	25	25	25	25	25	25	25	62.5	62.5	62.5	62.5	62.5	62.5	62.5	62.5	62.5	62.5	62.5	62.5	62.5	62.5	62.5	62.5	62.5	62.5	62.5	62.5	62.5	62.5	62.5
BRA	0	0	0	0	0	0	0	0	0	0	0	0	0	0	0	0	0	0	0	0	0	0	0	0	0	0	62.5	62.5	62.5	62.5	62.5	62.5	62.5	62.5	62.5	62.5	62.5	62.5	62.5	62.5	62.5	62.5	62.5	62.5	62.5	62.5	62.5	62.5	62.5
BRA	0	0	0	0	0	0	0	0	0	0	0	0	0	0	0	0	0	0	0	0	0	0	0	0	0	0	62.5	62.5	62.5	62.5	62.5	62.5	62.5	62.5	62.5	62.5	62.5	62.5	62.5	62.5	62.5	62.5	62.5	62.5	62.5	62.5	62.5	62.5	62.5
BRA	0	0	0	0	0	0	0	0	0	0	0	0	0	0	0	0	0	0	0	0	0	0	0	0	0	0	62.5	62.5	62.5	62.5	62.5	62.5	62.5	62.5	62.5	62.5	62.5	62.5	62.5	62.5	62.5	62.5	62.5	62.5	62.5	62.5	62.5	62.5	62.5
BRA	0	0	0	0	0	0	0	0	0	0	0	0	0	0	0	0	0	0	0	0	0	0	0	0	0	0	62.5	62.5	62.5	62.5	62.5	62.5	62.5	62.5	62.5	62.5	62.5	62.5	62.5	62.5	62.5	62.5	62.5	62.5	62.5	62.5	62.5	62.5	62.5
BRA	0	0	0	0	0	0	0	0	0	0	0	0	0	0	0	0	0	0	0	0	0	0	0	0	0	0	62.5	62.5	62.5	62.5	62.5	62.5	62.5	62.5	62.5	62.5	62.5	62.5	62.5	62.5	62.5	62.5	62.5	62.5	62.5	62.5	62.5	62.5	62.5
BRA	0	0	0	0	0	0	0	0	0	0	0	0	0	0	0	0	0	0	0	0	0	0	0	0	0	0	62.5	62.5	62.5	62.5	62.5	62.5	62.5	62.5	62.5	62.5	62.5	62.5	62.5	62.5	62.5	62.5	62.5	62.5	62.5	62.5	62.5	62.5	62.5
BRA	0	0	0	0	0	0	0	0	0	0	0	0	0	0	0	0	0	0	0	0	0	0	0	0	0	0	62.5	62.5	62.5	62.5	62.5	62.5	62.5	62.5	62.5	62.5	62.5	62.5	62.5	62.5	62.5	62.5	62.5	62.5	62.5	62.5	62.5	62.5	62.5
BRA	0	0	0	0	0	0	0	0	0	0	0	0	0	0	0	0	0	0	0	0	0	0	0	0	0	0	62.5	62.5	62.5	62.5	62.5	62.5	62.5	62.5	62.5	62.5	62.5	62.5	62.5	62.5	62.5	62.5	62.5	62.5	62.5	62.5	62.5	62.5	62.5
BRA	0	0	0	0	0	0	0	0	0	0	0	0	0	0	0	0	0	0	0	0	0	0	0	0	0	0	62.5	62.5	62.5	62.5	62.5	62.5	62.5	62.5	62.5	62.5	62.5	62.5	62.5	62.5	62.5	62.5	62.5	62.5	62.5	62.5	62.5	62.5	62.5
BRA	0	0	0	0	0	0	0	0	0	0	0	0	0	0	0	0	0	0	0	0	0	0	0	0	0	0	62.5	62.5	62.5	62.5	62.5	62.5	62.5	62.5	62.5	62.5	62.5	62.5	62.5	62.5	62.5	62.5	62.5	62.5	62.5	62.5	62.5	62.5	62.5
BRA	0	0	0	0	0	0	0	0	0	0	0	0	0	0	0	0	0	0	50	50	50	50	50	50	50	50	87.5	87.5	87.5	87.5	87.5	87.5	87.5	87.5	87.5	87.5	87.5	87.5	87.5	87.5	87.5	87.5	87.5	87.5	87.5	87.5	87.5	87.5	87.5
BRA	0	0	0	0	0	0	0	0	0	0	0	0	0	0	0	0	0	0	50	50	50	50	50	50	50	50	87.5	87.5	87.5	87.5	87.5	87.5	87.5	87.5	87.5	87.5	87.5	87.5	87.5	87.5	87.5	87.5	87.5	87.5	87.5	87.5	87.5	87.5	87.5
BRA	0	0	0	0	0	0	0	0	0	0	0	0	0	0	0	0	0	0	0	0	0	0	0	0	0	0	62.5	62.5	62.5	62.5	62.5	62.5	62.5	62.5	62.5	62.5	62.5	62.5	62.5	62.5	62.5	62.5	62.5	62.5	62.5	62.5	62.5	62.5	62.5
BRA	0	0	0	0	0	0	0	0	0	0	0	0	0	0	0	0	0	0	0	0	0	0	0	0	0	0	62.5	62.5	62.5	62.5	62.5	62.5	62.5	62.5	62.5	62.5	62.5	62.5	62.5	62.5	62.5	62.5	62.5	62.5	62.5	62.5	62.5	62.5	62.5
BRA	0	0	0	0	0	0	0	0	0	0	0	0	0	0	0	0	0	0	0	0	0	0	0	0	0	0	62.5	62.5	62.5	62.5	62.5	62.5	62.5	62.5	62.5	62.5	62.5	62.5	62.5	62.5	62.5	62.5	62.5	62.5	62.5	62.5	62.5	62.5	62.5
BRA	0	0	0	0	0	0	0	0	0	0	0	0	0	0	0	0	0	0	0	0	0	0	0	0	0	0	62.5	62.5	62.5	62.5	62.5	62.5	62.5	62.5	62.5	62.5	62.5	62.5	62.5	62.5	62.5	62.5	62.5	62.5	62.5	62.5	62.5	62.5	62.5
BRA	0	0	0	0	0	0	0	0	0	0	0	0	0	0	0	0	0	0	0	0	0	0	0	0	0	0	62.5	62.5	62.5	62.5	62.5	62.5	62.5	62.5	62.5	62.5	62.5	62.5	62.5	62.5	62.5	62.5	62.5	62.5	62.5	62.5	62.5	62.5	62.5
BRA	0	0	0	0	0	0	0	0	0	0	0	0	0	0	0	0	0	0	0	0	0	0	0	0	0	0	62.5	62.5	62.5	62.5	62.5	62.5	62.5	62.5	62.5	62.5	62.5	62.5	62.5	62.5	62.5	62.5	62.5	62.5	62.5	62.5	62.5	62.5	62.5
BRA	0	0	0	0	0	0	0	0	0	0	0	0	0	0	0	0	0	0	0	0	0	0	0	0	0	0	62.5	62.5	62.5	62.5	62.5	62.5	62.5	62.5	62.5	62.5	62.5	62.5	62.5	62.5	62.5	62.5	62.5	62.5	62.5	62.5	62.5	62.5	62.5
BRA	0	0	0	0	0	0	0	0	0	0	0	0	0	0	0	0	0	0	0	0	0	0	0	0	0	0	62.5	62.5	62.5	62.5	62.5	62.5	62.5	62.5	62.5	62.5	62.5	62.5	62.5	62.5	62.5	62.5	62.5	62.5	62.5	62.5	62.5	62.5	62.5
BRA	0	0	0	0	0	0	0	0	0	0	0	0	0	0	0	0	0	0	0	0	0	0	0	0	0	0	62.5	62.5	62.5	62.5	62.5	62.5	62.5	62.5	62.5	62.5	62.5	62.5	62.5	62.5	62.5	62.5	62.5	62.5	62.5	62.5	62.5	62.5	62.5
BRA	0	0	0	0	0	0	0	0	0	0	0	0	0	0	0	0	0	0	0	0	0	0	0	0	0	0	62.5	62.5	62.5	62.5	62.5	62.5	62.5	62.5	62.5	62.5	62.5	62.5	62.5	62.5	62.5	62.5	62.5	62.5	62.5	62.5	62.5	62.5	62.5
BRA	0	0	0	0	0	0	0	0	0	0	0	0	0	0	0	0	0	0	0	0	0	0	0	0	0	0	62.5	62.5	62.5	62.5	62.5	62.5	62.5	62.5	62.5	62.5	62.5	62.5	62.5	62.5	62.5	62.5	62.5	62.5	62.5	62.5	62.5	62.5	62.5
BRA	0	0	0	0	0	0	0	0	0	0	0	0	0	0	0	0	0	0	0	0	0	0	0	0	0	0	62.5	62.5	62.5	62.5	62.5	62.5	62.5	62.5	62.5	62.5	62.5	62.5	62.5	62.5	62.5	62.5	62.5	62.5	62.5	62.5	62.5	62.5	62.5
BRA	0	0	0	0	0	0	0	0	0	0	0	0	0	0	0	0	0	0	0	25	50	50	50	50	50	50	62.5	62.5	62.5	62.5	62.5	62.5	62.5	62.5	62.5	62.5	62.5	62.5	62.5	62.5	62.5	62.5	62.5	62.5	62.5	62.5	62.5	62.5	62.5
BRA	0	0	0	0	0	0	0	0	0	0	0	0	0	0	0	0	0	0	0	25	50	50	50	50	50	50	62.5	62.5	62.5	62.5	62.5	62.5	62.5	62.5	62.5	62.5	62.5	62.5	62.5	62.5	62.5	62.5	62.5	62.5	62.5	62.5	62.5	62.5	62.5
BRA	0	0	0	0	0	0	0	0	0	0	0	0	0	0	0	0	0	0	0	0	0	0	0	0	0	0	62.5	62.5	62.5	62.5	62.5	62.5	62.5	62.5	62.5	62.5	62.5	62.5	62.5	62.5	62.5	62.5	62.5	62.5	62.5	62.5	62.5	62.5	62.5
BRA	0	0	0	0	0	0	0	0	0	0	0	0	0	0	0	0	0	0	0	0	0	0	0	0	0	0	62.5	62.5	62.5	62.5	62.5	62.5	62.5	62.5	62.5	62.5	62.5	62.5	62.5	62.5	62.5	62.5	62.5	62.5	62.5	62.5	62.5	62.5	62.5
BRA	0	0	0	0	0	0	0	0	0	0	0	0	0	0	0	0	0	0	50	50	50	50	50	50	50	50	87.5	87.5	87.5	87.5	87.5	87.5	87.5	87.5	87.5	87.5	87.5	87.5	87.5	87.5	87.5	87.5	87.5	87.5	87.5	87.5	87.5	87.5	87.5
BRA	0	0	0	0	0	0	0	0	0	0	50	50	50	50	50	50	50	50	50	50	50	50	50	50	50	50	87.5	87.5	87.5	87.5	87.5	87.5	87.5	87.5	87.5	87.5	87.5	87.5	87.5	87.5	87.5	87.5	87.5	87.5	87.5	87.5	87.5	87.5	87.5
BRA	0	0	0	0	0	0	0	0	0	0	0	25	25	25	25	25	25	25	25	25	25	25	25	25	25	25	25	50	50	50	50	50	50	50	50	50	50	50	50	50	50	50	50	50	50	50	50	50	50
BRB	0	0	0	0	0	0	0	0	0	0	0	0	0	0	0	0	0	0	0	0	0	0	0	0	0	0	37.5	37.5	37.5	37.5	37.5	37.5	37.5	37.5	37.5	37.5	37.5	37.5	37.5	37.5	37.5	37.5	37.5	37.5	37.5	37.5	37.5	37.5	37.5
BRN	0	0	0	0	0	0	0	0	0	0	0	0	0	0	0	0	0	0	0	0	0	0	12.5	12.5	12.5	12.5	62.5	62.5	62.5	62.5	62.5	62.5	62.5	62.5	62.5	62.5	62.5	62.5	62.5	62.5	62.5	62.5	62.5	62.5	62.5	62.5	62.5	62.5	62.5
BTN	0	0	0	0	0	0	0	0	0	0	0	0	0	0	0	0	0	0	0	0	0	0	0	0	0	0	0	0	0	0	0	0	0	0	0	75	75	75	75	75	75	75	75	75	75	75	75	75	75
BWA	0	0	0	0	0	0	0	0	0	0	0	0	0	0	0	0	0	0	0	0	0	0	0	0	0	50	62.5	62.5	62.5	62.5	62.5	62.5	62.5	62.5	62.5	62.5	62.5	62.5	62.5	62.5	62.5	62.5	62.5	62.5	62.5	62.5	62.5	62.5	62.5
CAF	0	0	0	0	0	0	0	0	25	25	25	25	25	25	25	25	25	25	25	25	25	25	25	25	25	25	25	25	25	25	25	25	25	25	25	25	25	25	25	25	25	25	25	25	25	25	25	25	25
CAN	0	0	0	0	0	0	0	0	0	37.5	37.5	37.5	62.5	62.5	62.5	62.5	62.5	62.5	62.5	62.5	62.5	87.5	87.5	87.5	87.5	87.5	87.5	87.5	87.5	87.5	87.5	87.5	87.5	87.5	87.5	87.5	87.5	87.5	87.5	87.5	87.5	87.5	87.5	87.5	87.5	87.5	87.5	87.5	87.5
CAN	0	0	0	0	0	0	0	0	0	37.5	37.5	62.5	62.5	62.5	62.5	62.5	62.5	62.5	62.5	62.5	62.5	62.5	62.5	62.5	62.5	62.5	62.5	62.5	62.5	62.5	62.5	62.5	62.5	62.5	62.5	62.5	62.5	62.5	62.5	62.5	62.5	62.5	62.5	62.5	62.5	62.5	62.5	62.5	62.5
CAN	0	0	0	0	0	0	0	0	0	37.5	37.5	37.5	37.5	37.5	37.5	37.5	37.5	37.5	37.5	62.5	62.5	62.5	62.5	62.5	62.5	62.5	62.5	62.5	87.5	87.5	87.5	87.5	87.5	87.5	87.5	87.5	87.5	87.5	87.5	87.5	87.5	87.5	87.5	87.5	87.5	87.5	87.5	87.5	87.5
CAN	0	0	0	0	0	0	37.5	37.5	37.5	37.5	37.5	37.5	37.5	62.5	62.5	62.5	62.5	62.5	62.5	62.5	62.5	62.5	62.5	62.5	62.5	62.5	62.5	62.5	62.5	62.5	62.5	62.5	62.5	62.5	62.5	62.5	62.5	62.5	62.5	62.5	62.5	62.5	62.5	62.5	62.5	62.5	62.5	62.5	62.5
CAN	0	0	0	0	0	0	0	0	0	37.5	37.5	37.5	37.5	37.5	37.5	37.5	37.5	37.5	37.5	37.5	37.5	37.5	37.5	37.5	62.5	62.5	62.5	62.5	62.5	62.5	62.5	62.5	62.5	62.5	62.5	62.5	62.5	62.5	62.5	62.5	62.5	62.5	62.5	62.5	62.5	62.5	62.5	62.5	62.5
CAN	0	0	0	0	0	0	0	0	0	37.5	37.5	37.5	37.5	62.5	87.5	87.5	87.5	87.5	87.5	87.5	87.5	87.5	87.5	87.5	87.5	87.5	87.5	87.5	87.5	87.5	87.5	87.5	87.5	87.5	87.5	87.5	87.5	87.5	87.5	87.5	87.5	87.5	87.5	87.5	87.5	87.5	87.5	87.5	87.5
CAN	0	0	0	0	0	0	0	0	0	37.5	37.5	37.5	37.5	37.5	87.5	87.5	87.5	87.5	87.5	87.5	87.5	87.5	87.5	87.5	87.5	87.5	87.5	87.5	87.5	87.5	87.5	87.5	87.5	87.5	87.5	87.5	87.5	87.5	87.5	87.5	87.5	87.5	87.5	87.5	87.5	87.5	87.5	87.5	87.5
CAN	0	0	0	0	0	0	0	0	0	37.5	37.5	37.5	37.5	37.5	37.5	37.5	37.5	37.5	37.5	37.5	37.5	37.5	37.5	37.5	37.5	37.5	37.5	37.5	37.5	37.5	37.5	37.5	37.5	37.5	37.5	37.5	37.5	37.5	37.5	37.5	37.5	37.5	37.5	37.5	37.5	37.5	37.5	37.5	37.5
CAN	0	0	0	0	0	0	0	0	0	37.5	37.5	37.5	37.5	37.5	37.5	37.5	37.5	37.5	37.5	87.5	87.5	87.5	87.5	87.5	87.5	87.5	87.5	87.5	87.5	87.5	87.5	87.5	87.5	87.5	87.5	87.5	87.5	87.5	87.5	87.5	87.5	87.5	87.5	87.5	87.5	87.5	87.5	87.5	87.5
CAN	0	0	0	0	0	0	0	0	0	37.5	37.5	37.5	62.5	62.5	87.5	87.5	87.5	87.5	87.5	87.5	87.5	87.5	87.5	87.5	87.5	87.5	87.5	87.5	87.5	87.5	87.5	87.5	87.5	87.5	87.5	87.5	87.5	87.5	87.5	87.5	87.5	87.5	87.5	87.5	87.5	87.5	87.5	87.5	87.5
CAN	0	0	0	0	0	0	0	0	0	37.5	37.5	62.5	62.5	75	75	75	75	75	75	75	75	75	75	75	75	75	75	75	75	75	75	75	75	75	75	75	75	75	75	75	75	75	75	75	75	75	75	75	75
CAN	0	0	0	0	0	0	0	0	0	37.5	37.5	37.5	37.5	37.5	62.5	62.5	62.5	62.5	62.5	62.5	62.5	62.5	62.5	62.5	62.5	62.5	62.5	62.5	62.5	62.5	62.5	62.5	62.5	62.5	62.5	62.5	62.5	62.5	62.5	62.5	62.5	62.5	62.5	62.5	62.5	62.5	62.5	62.5	62.5
CAN	0	0	0	0	0	0	0	0	0	37.5	37.5	37.5	37.5	37.5	37.5	37.5	37.5	37.5	37.5	37.5	62.5	62.5	62.5	62.5	62.5	62.5	62.5	62.5	62.5	62.5	62.5	62.5	62.5	62.5	62.5	62.5	62.5	62.5	62.5	62.5	62.5	62.5	62.5	62.5	62.5	62.5	62.5	62.5	62.5
CAN	0	0	0	0	0	0	0	0	0	37.5	37.5	37.5	62.5	62.5	62.5	62.5	62.5	62.5	62.5	62.5	62.5	62.5	62.5	62.5	62.5	62.5	62.5	62.5	62.5	62.5	62.5	62.5	62.5	62.5	62.5	62.5	62.5	62.5	62.5	62.5	62.5	62.5	62.5	62.5	62.5	62.5	62.5	62.5	62.5
CHE	0	0	0	0	0	0	0	0	0	0	0	0	0	25	62.5	62.5	62.5	62.5	62.5	62.5	62.5	62.5	62.5	62.5	62.5	62.5	62.5	62.5	62.5	62.5	62.5	62.5	62.5	62.5	62.5	62.5	62.5	62.5	62.5	62.5	62.5	62.5	62.5	62.5	62.5	62.5	62.5	62.5	62.5
CHL	0	0	0	0	0	0	0	0	0	0	0	0	0	0	0	0	0	0	0	0	0	25	25	25	25	25	25	50	50	50	50	37.5	37.5	37.5	37.5	37.5	37.5	37.5	37.5	37.5	37.5	37.5	37.5	37.5	37.5	37.5	37.5	37.5	37.5
CHN	62.5	62.5	62.5	62.5	62.5	62.5	62.5	62.5	62.5	62.5	62.5	62.5	62.5	62.5	62.5	62.5	62.5	62.5	62.5	62.5	62.5	62.5	62.5	62.5	62.5	62.5	62.5	62.5	62.5	62.5	62.5	62.5	62.5	62.5	62.5	62.5	62.5	62.5	62.5	62.5	62.5	62.5	62.5	62.5	62.5	62.5	62.5	62.5	62.5
CHN	50	50	50	50	50	50	50	50	50	50	50	50	50	50	50	50	50	50	50	50	50	50	50	50	50	50	50	50	50	50	50	50	50	50	50	50	50	50	50	50	50	50	50	50	50	50	50	50	50
CHN	50	50	50	50	50	50	50	50	50	50	50	50	50	50	50	50	50	50	50	50	50	50	50	50	50	50	50	50	50	50	50	50	50	50	50	50	50	50	50	50	50	50	50	50	50	50	50	50	50
CHN	50	50	50	50	50	50	50	50	50	50	50	50	50	50	50	50	50	50	50	50	50	50	50	50	50	50	50	50	50	50	50	50	50	50	50	50	50	50	50	50	50	50	50	50	50	50	50	50	50
CHN	75	75	75	75	75	75	75	75	75	75	75	75	75	75	75	75	75	75	75	75	75	75	75	75	75	75	75	75	75	75	75	75	75	75	75	75	75	75	75	75	75	75	75	75	75	75	75	75	75
CHN	50	50	50	50	50	50	50	50	50	50	50	50	50	50	50	50	50	50	50	50	50	50	50	50	50	50	50	50	50	50	50	50	50	50	50	50	50	50	50	62.5	62.5	62.5	62.5	62.5	62.5	62.5	62.5	62.5	62.5
CHN	50	50	50	50	50	50	50	50	50	50	50	50	50	50	50	50	50	50	50	50	50	50	50	50	50	50	50	50	50	50	50	50	50	50	50	50	50	50	50	50	50	50	50	50	50	50	50	50	50
CHN	62.5	62.5	62.5	62.5	62.5	62.5	62.5	62.5	62.5	62.5	62.5	62.5	62.5	62.5	62.5	62.5	62.5	62.5	62.5	62.5	62.5	62.5	62.5	62.5	62.5	62.5	62.5	62.5	62.5	62.5	62.5	62.5	62.5	62.5	62.5	62.5	62.5	62.5	62.5	62.5	62.5	62.5	62.5	62.5	62.5	62.5	62.5	62.5	62.5
CHN	50	50	50	50	50	50	50	50	50	50	50	50	50	50	50	50	50	50	50	50	50	50	50	50	50	50	50	50	50	50	50	50	50	50	50	50	50	50	50	50	50	50	50	50	50	50	50	50	50
CHN	62.5	62.5	62.5	62.5	62.5	62.5	62.5	62.5	62.5	62.5	62.5	62.5	62.5	62.5	62.5	62.5	62.5	62.5	62.5	62.5	62.5	62.5	62.5	62.5	62.5	62.5	62.5	62.5	62.5	62.5	62.5	62.5	62.5	62.5	62.5	62.5	62.5	62.5	62.5	62.5	62.5	62.5	62.5	62.5	62.5	62.5	62.5	62.5	62.5
CHN	62.5	62.5	62.5	62.5	62.5	62.5	62.5	62.5	62.5	62.5	62.5	62.5	62.5	62.5	62.5	62.5	62.5	62.5	62.5	62.5	62.5	62.5	62.5	62.5	62.5	62.5	62.5	62.5	62.5	62.5	62.5	62.5	62.5	62.5	62.5	62.5	62.5	62.5	62.5	62.5	62.5	62.5	62.5	62.5	62.5	62.5	62.5	62.5	62.5
CHN	50	50	50	50	50	50	50	50	50	50	50	50	50	50	50	50	50	50	50	50	50	50	50	50	50	50	50	50	50	50	50	50	50	50	50	50	50	50	50	50	50	50	50	50	50	50	50	50	50
CHN	62.5	62.5	62.5	62.5	62.5	62.5	62.5	62.5	62.5	62.5	62.5	62.5	62.5	62.5	62.5	62.5	62.5	62.5	62.5	62.5	62.5	62.5	62.5	62.5	62.5	62.5	62.5	62.5	62.5	62.5	62.5	62.5	62.5	62.5	62.5	62.5	62.5	62.5	62.5	62.5	62.5	62.5	62.5	62.5	62.5	62.5	62.5	62.5	62.5
CHN	50	50	50	50	50	50	50	50	50	50	50	50	50	50	50	50	50	50	50	50	50	50	62.5	62.5	62.5	62.5	50	50	50	50	50	50	50	50	50	50	50	50	50	50	50	50	50	50	50	50	50	50	50
CHN	75	75	75	75	75	75	75	75	75	75	75	75	75	75	75	75	75	75	75	75	75	75	75	75	75	75	75	75	75	75	75	75	75	75	75	75	75	75	75	75	75	75	75	75	75	75	75	75	75
CHN	75	75	75	75	75	75	75	75	75	75	75	75	75	75	75	75	75	75	75	75	75	75	75	75	75	75	75	75	75	75	75	75	75	75	75	75	75	75	75	75	75	75	75	75	75	75	75	75	75
CHN	62.5	62.5	62.5	62.5	62.5	62.5	62.5	62.5	62.5	62.5	62.5	62.5	62.5	62.5	62.5	62.5	62.5	62.5	62.5	62.5	62.5	62.5	62.5	62.5	62.5	62.5	62.5	62.5	62.5	62.5	62.5	62.5	62.5	62.5	62.5	62.5	62.5	62.5	62.5	62.5	62.5	62.5	62.5	62.5	62.5	62.5	62.5	62.5	62.5
CHN	50	50	50	50	50	50	50	50	50	50	50	50	50	50	50	50	50	50	50	50	50	50	50	50	50	50	50	50	50	50	50	50	50	50	50	50	50	50	50	50	50	50	50	50	50	50	50	50	50
CHN	50	50	50	50	50	50	50	50	50	50	50	50	50	50	50	50	50	50	50	50	50	50	50	50	50	50	50	50	50	50	50	50	50	50	50	50	50	50	50	50	50	50	50	50	50	50	50	50	50
CHN	50	50	50	50	50	50	50	50	50	50	50	50	50	50	50	50	50	50	50	50	50	50	50	50	50	50	50	50	50	50	50	50	50	50	50	50	50	50	50	50	50	50	50	50	50	50	50	50	50
CHN	50	50	50	50	50	87.5	87.5	87.5	87.5	87.5	87.5	87.5	87.5	87.5	87.5	87.5	87.5	87.5	87.5	87.5	87.5	87.5	87.5	87.5	87.5	87.5	87.5	87.5	87.5	87.5	87.5	87.5	87.5	87.5	87.5	87.5	87.5	87.5	87.5	62.5	62.5	62.5	62.5	62.5	62.5	62.5	62.5	62.5	87.5
CHN	50	50	50	50	50	50	50	50	50	50	50	50	50	50	50	50	50	50	50	50	50	50	50	50	50	50	50	50	50	50	50	50	50	50	50	50	50	50	50	50	50	50	50	50	50	50	50	50	50
CHN	50	50	62.5	50	50	50	62.5	50	50	50	75	75	75	75	75	75	75	75	75	75	75	75	75	75	75	75	75	75	75	75	75	75	75	75	75	75	75	75	75	75	75	75	75	75	75	75	75	75	75
CHN	50	50	50	50	50	50	50	50	50	50	50	50	50	50	50	62.5	50	50	50	50	50	50	50	50	50	50	50	50	62.5	50	50	50	50	50	50	50	50	50	50	50	50	50	50	50	50	50	50	50	50
CHN	50	50	50	50	50	50	50	50	50	50	50	50	50	50	50	50	50	50	50	50	50	50	50	50	50	50	50	50	50	50	50	50	50	50	50	50	50	50	50	50	50	50	50	50	50	50	50	50	50
CHN	62.5	62.5	62.5	62.5	62.5	62.5	62.5	62.5	62.5	62.5	62.5	62.5	62.5	62.5	62.5	62.5	62.5	62.5	62.5	62.5	62.5	62.5	62.5	62.5	62.5	62.5	62.5	62.5	62.5	62.5	62.5	62.5	62.5	62.5	62.5	62.5	62.5	62.5	62.5	62.5	62.5	62.5	62.5	62.5	62.5	62.5	62.5	62.5	62.5
CHN	50	50	50	50	50	50	50	50	50	50	50	50	50	50	50	50	50	50	50	50	50	50	50	50	50	50	50	50	50	50	50	50	50	50	50	50	50	50	50	50	50	50	50	50	50	50	50	50	50
CHN	62.5	62.5	62.5	62.5	62.5	62.5	62.5	62.5	62.5	62.5	62.5	62.5	62.5	62.5	62.5	62.5	62.5	62.5	62.5	62.5	62.5	62.5	62.5	62.5	62.5	62.5	62.5	62.5	62.5	62.5	62.5	62.5	62.5	62.5	62.5	62.5	62.5	62.5	62.5	62.5	62.5	62.5	62.5	62.5	62.5	62.5	62.5	62.5	62.5
CHN	50	50	50	50	50	50	50	50	50	50	50	50	50	50	50	50	50	50	50	50	50	50	50	50	50	50	50	50	50	50	50	50	50	50	50	50	50	50	50	50	50	50	50	50	50	50	50	50	50
CHN	62.5	62.5	62.5	62.5	62.5	62.5	62.5	62.5	62.5	62.5	62.5	87.5	87.5	87.5	87.5	87.5	87.5	87.5	87.5	87.5	87.5	87.5	87.5	87.5	87.5	87.5	87.5	87.5	87.5	87.5	87.5	87.5	87.5	87.5	87.5	87.5	87.5	87.5	87.5	87.5	87.5	87.5	87.5	87.5	87.5	87.5	87.5	87.5	87.5
CHN	50	50	50	50	50	50	50	50	50	50	50	50	50	50	50	50	50	50	50	50	50	50	50	50	50	50	50	50	50	50	50	50	50	50	50	50	50	50	50	50	50	50	50	50	50	50	50	50	50
CHN	0	0	0	0	0	0	0	0	0	0	0	0	0	0	0	0	0	0	0	0	0	0	0	0	0	0	0	0	0	0	0	0	0	0	0	0	12.5	12.5	12.5	12.5	12.5	12.5	12.5	12.5	12.5	12.5	12.5	12.5	12.5
CIV	0	0	0	0	0	0	0	0	0	0	0	0	0	0	0	0	0	0	0	0	0	0	0	0	0	25	25	25	25	25	25	25	25	25	25	25	25	25	25	25	25	25	25	25	25	25	25	25	25
CMR	0	0	0	0	0	0	0	0	0	0	0	0	0	0	0	0	0	0	0	0	0	0	0	0	0	0	0	0	0	0	0	0	0	0	0	0	0	0	0	0	0	0	0	0	0	0	0	0	0
COD	25	25	25	25	25	25	25	25	25	25	25	25	25	25	25	25	25	25	25	25	25	25	25	25	25	25	25	25	25	25	25	25	25	25	25	25	25	25	25	25	50	50	50	50	50	50	50	50	50
COG	0	0	0	0	0	0	0	0	0	0	0	0	0	0	0	0	0	0	0	0	0	0	0	0	0	75	75	75	75	75	75	75	75	75	75	75	75	75	75	75	75	75	75	75	75	75	75	75	75
COL	0	0	0	0	0	0	0	0	0	0	0	50	50	50	50	50	50	50	50	50	50	50	50	50	50	50	50	50	50	50	50	50	75	75	75	75	75	75	75	75	75	75	75	75	75	75	75	75	75
CPV	0	0	0	0	0	0	0	0	0	0	0	0	0	0	0	0	0	0	50	50	50	75	75	75	75	75	75	75	75	75	75	75	75	75	75	75	75	75	75	75	75	75	75	75	75	75	75	75	75
CRI	0	0	0	0	0	0	0	0	0	0	0	0	0	0	25	25	25	25	25	25	25	25	25	25	25	25	25	25	25	25	25	25	25	25	50	50	50	50	50	50	50	50	50	50	50	50	50	50	50
CUB	0	0	0	0	0	0	0	0	0	0	0	0	0	0	0	0	0	0	0	0	0	0	0	0	0	0	0	0	0	0	0	0	0	0	50	50	50	50	50	50	62.5	62.5	62.5	62.5	62.5	62.5	62.5	62.5	62.5
CYP	50	50	50	50	50	50	50	50	50	100	100	100	100	100	100	100	100	100	100	100	100	100	100	100	100	100	100	100	100	100	100	100	100	100	100	100	100	100	100	100	100	100	100	100	100	100	100	100	100
CZE	0	0	0	0	0	0	25	25	25	25	25	25	25	25	25	25	25	25	25	25	50	50	50	50	50	100	100	100	100	100	100	100	100	100	100	100	100	100	100	100	100	100	100	100	100	100	100	100	100
DEU	0	0	0	0	0	0	0	0	0	0	37.5	37.5	37.5	37.5	37.5	37.5	37.5	37.5	37.5	37.5	37.5	37.5	37.5	37.5	37.5	37.5	62.5	62.5	62.5	62.5	62.5	62.5	62.5	62.5	62.5	62.5	62.5	62.5	62.5	62.5	62.5	62.5	62.5	62.5	62.5	62.5	62.5	62.5	62.5
DJI	0	0	0	0	0	0	0	0	0	0	0	0	0	0	0	0	0	0	0	0	0	0	0	0	0	0	0	0	0	0	0	0	0	0	0	0	0	0	0	0	0	0	0	0	0	0	0	0	0
DMA	0	0	0	0	0	0	0	0	0	0	0	0	0	0	0	0	0	0	0	0	0	0	0	0	0	0	0	0	0	0	0	0	0	0	0	0	0	0	0	0	0	0	0	0	0	0	0	0	0
DNK	0	0	0	37.5	37.5	37.5	37.5	37.5	37.5	37.5	37.5	37.5	37.5	37.5	37.5	37.5	37.5	37.5	37.5	37.5	37.5	37.5	37.5	37.5	37.5	37.5	37.5	37.5	37.5	37.5	37.5	37.5	37.5	37.5	37.5	37.5	37.5	37.5	37.5	37.5	37.5	37.5	37.5	87.5	87.5	87.5	87.5	87.5	87.5
DOM	0	0	0	0	0	0	0	0	0	0	0	0	0	0	0	0	0	0	0	0	0	25	25	25	25	25	25	25	25	25	25	25	25	25	25	25	25	25	25	25	25	25	25	25	25	25	25	25	25
DZA	0	0	0	0	0	0	0	0	0	0	0	0	0	0	0	0	0	0	0	0	0	0	0	0	0	0	0	0	0	25	25	25	25	25	25	25	25	25	37.5	37.5	37.5	37.5	37.5	37.5	37.5	37.5	37.5	37.5	37.5
ECU	0	0	0	0	0	0	0	0	0	50	50	50	50	50	50	50	50	50	50	50	50	50	50	50	50	50	75	75	75	75	75	75	75	75	75	75	75	75	75	75	75	75	75	75	75	75	75	75	75
EGY	0	0	0	0	0	0	0	0	0	0	0	0	0	0	0	0	50	50	50	50	50	50	50	50	50	50	50	50	50	50	50	50	50	50	50	50	50	50	75	75	75	75	75	75	75	75	75	75	75
ERI	0	0	0	0	0	0	0	0	0	0	0	0	0	0	0	0	0	0	0	0	0	0	0	0	0	25	25	25	25	25	25	25	25	25	25	25	25	25	25	25	25	25	25	25	25	25	25	25	25
ESP	0	0	0	0	0	0	0	0	0	0	0	25	62.5	62.5	62.5	62.5	62.5	62.5	62.5	62.5	62.5	62.5	62.5	62.5	62.5	87.5	87.5	87.5	87.5	87.5	87.5	87.5	87.5	87.5	87.5	87.5	87.5	87.5	87.5	87.5	87.5	87.5	87.5	87.5	87.5	87.5	87.5	87.5	87.5
EST	37.5	37.5	37.5	37.5	37.5	37.5	37.5	62.5	62.5	62.5	62.5	62.5	62.5	62.5	62.5	62.5	62.5	62.5	62.5	62.5	62.5	62.5	62.5	62.5	62.5	62.5	62.5	62.5	62.5	62.5	62.5	62.5	62.5	62.5	62.5	62.5	62.5	62.5	62.5	62.5	62.5	62.5	62.5	62.5	62.5	62.5	62.5	62.5	62.5
ETH	0	0	0	0	0	0	0	0	0	0	0	0	0	0	0	0	0	0	0	0	0	0	0	0	0	0	0	0	0	0	0	0	0	25	25	25	25	25	25	25	25	25	25	25	25	25	25	25	25
FIN	0	0	0	0	0	0	0	0	0	0	50	50	50	50	50	50	50	50	50	50	50	50	50	50	50	50	50	50	50	50	50	50	50	50	50	50	50	50	50	50	50	50	50	50	50	50	50	50	50
FJI	0	0	0	0	0	0	0	0	0	0	0	0	0	0	0	0	0	0	0	0	50	75	75	75	75	75	75	75	75	75	75	75	75	75	75	75	75	75	75	75	75	75	75	75	75	75	75	75	75
FRA	0	0	0	0	0	0	0	0	0	0	100	100	100	100	100	100	100	100	100	100	100	100	100	100	100	100	100	100	100	100	100	100	100	100	100	100	100	100	100	100	100	100	100	100	100	100	100	100	100
FRO	0	0	0	0	0	0	0	0	0	75	75	75	75	75	75	75	75	75	75	75	75	75	75	75	75	75	75	75	75	75	75	75	75	75	75	75	75	75	75	75	75	75	75	75	75	75	75	75	75
GAB	0	0	0	0	0	0	0	0	0	0	0	0	0	0	0	0	0	0	0	0	0	0	0	0	0	0	0	0	37.5	37.5	37.5	37.5	37.5	37.5	87.5	87.5	87.5	87.5	87.5	87.5	87.5	87.5	87.5	87.5	87.5	87.5	87.5	87.5	87.5
GBR	0	0	0	0	0	0	0	0	0	0	0	25	25	87.5	87.5	87.5	87.5	87.5	87.5	87.5	100	100	100	100	100	100	100	100	100	100	100	100	100	100	100	100	100	100	100	100	100	100	100	100	100	100	100	100	100
GBR	0	0	0	0	0	0	0	0	0	0	0	25	25	50	87.5	87.5	87.5	87.5	87.5	87.5	100	100	100	100	100	100	100	100	100	100	100	100	100	100	100	100	100	100	100	100	100	100	100	100	100	100	100	100	100
GBR	0	0	0	0	0	0	0	0	0	0	0	25	25	50	87.5	87.5	87.5	87.5	87.5	100	100	100	100	100	100	100	100	100	100	100	100	100	100	100	100	100	100	100	100	100	100	100	100	100	100	100	100	100	100
GBR	0	0	0	0	0	0	0	0	0	0	0	25	25	87.5	87.5	87.5	87.5	87.5	87.5	87.5	100	100	100	100	100	100	100	100	100	100	100	100	100	100	100	100	100	100	100	100	100	100	100	100	100	100	100	100	100
GBR	0	0	0	0	0	0	0	0	0	0	0	25	25	50	87.5	87.5	87.5	87.5	87.5	87.5	100	100	100	100	100	100	100	100	100	100	100	100	100	100	100	100	100	100	100	100	100	100	100	100	100	100	100	100	100
GEO	0	0	0	0	0	0	0	0	0	0	0	0	0	0	0	0	0	0	0	0	0	0	0	0	0	0	0	0	0	0	0	0	0	0	0	0	0	0	0	0	0	0	0	0	0	0	0	0	0
GHA	0	0	0	0	0	0	0	0	0	0	0	0	0	0	0	0	0	0	0	0	0	0	0	0	0	0	0	0	0	0	25	25	25	25	50	50	50	50	50	50	50	50	50	50	50	50	50	50	50
GIN	0	0	0	0	0	0	0	0	0	0	0	0	0	0	0	0	0	0	0	0	0	0	0	0	0	0	0	0	0	0	0	62.5	62.5	62.5	62.5	62.5	62.5	62.5	62.5	62.5	62.5	62.5	62.5	62.5	62.5	62.5	62.5	62.5	62.5
GMB	0	0	0	0	0	0	0	0	0	0	0	0	0	0	0	0	0	0	0	0	0	0	0	0	0	0	0	0	0	0	0	0	0	0	0	0	0	0	0	0	0	0	0	0	0	0	0	0	0
GRC	0	0	0	0	0	0	0	0	0	0	0	0	12.5	12.5	12.5	12.5	12.5	12.5	12.5	50	50	50	50	50	50	50	50	50	50	50	50	50	50	50	50	50	50	50	50	50	50	50	50	50	50	50	50	50	50
GRL	0	0	0	0	0	0	0	0	0	0	0	0	0	0	0	37.5	37.5	37.5	37.5	37.5	37.5	37.5	37.5	37.5	37.5	37.5	37.5	37.5	37.5	37.5	37.5	37.5	37.5	37.5	37.5	37.5	37.5	37.5	37.5	37.5	37.5	37.5	37.5	37.5	37.5	37.5	37.5	37.5	37.5
GTM	0	0	0	0	0	0	0	0	0	0	0	0	0	0	0	0	0	0	0	0	0	0	0	0	0	0	0	0	0	0	0	0	0	0	0	0	0	0	0	0	0	0	0	0	0	0	75	75	75
GUM	0	0	0	0	0	0	0	0	0	0	0	0	0	0	0	0	0	0	0	0	0	0	0	0	0	0	0	0	0	0	0	0	0	0	0	0	0	0	0	0	0	0	12.5	12.5	12.5	12.5	12.5	12.5	12.5
GUY	0	0	0	0	0	0	0	0	0	0	0	0	0	0	0	0	0	0	0	0	25	25	25	25	25	25	25	25	25	25	25	25	25	25	25	25	25	25	25	25	25	25	25	25	25	25	25	25	25
HKG	100	100	100	100	100	100	100	100	100	100	100	100	100	100	100	100	100	100	100	100	100	100	100	100	100	100	100	100	100	100	100	100	100	100	100	100	100	100	100	100	100	100	100	100	100	100	100	100	100
HND	0	0	0	0	0	0	0	0	0	0	0	0	0	0	0	0	0	0	0	0	0	0	0	0	0	0	0	0	87.5	87.5	87.5	87.5	87.5	87.5	87.5	87.5	87.5	87.5	87.5	87.5	87.5	87.5	87.5	87.5	87.5	87.5	87.5	87.5	87.5
HRV	0	0	0	0	0	0	0	0	0	0	0	62.5	62.5	62.5	62.5	62.5	62.5	62.5	62.5	62.5	62.5	62.5	62.5	62.5	62.5	62.5	87.5	87.5	87.5	87.5	87.5	87.5	87.5	87.5	87.5	87.5	87.5	87.5	87.5	87.5	87.5	87.5	87.5	87.5	87.5	87.5	87.5	87.5	87.5
HTI	0	0	0	0	0	0	0	0	0	0	0	0	0	0	0	0	25	25	25	25	25	25	25	25	25	25	25	25	25	25	25	25	25	25	25	25	25	25	25	25	25	25	25	25	25	25	25	25	25
HUN	0	0	0	0	0	0	0	0	0	0	0	0	50	50	50	50	50	50	50	50	50	50	50	50	50	50	50	50	50	50	50	50	50	50	50	50	50	50	50	50	50	87.5	87.5	87.5	87.5	87.5	87.5	87.5	87.5
IDN	0	0	0	0	0	0	0	0	0	0	0	0	0	0	0	0	0	0	0	0	0	0	0	0	0	0	25	25	25	25	25	25	25	25	25	25	25	25	25	25	25	25	25	25	25	25	25	25	25
IND	0	0	0	0	0	0	0	0	0	0	0	0	0	50	75	75	75	75	75	75	75	75	75	75	75	75	75	75	75	75	75	75	75	75	75	75	75	75	75	75	75	75	75	75	75	75	75	75	75
IND	0	0	0	0	0	0	0	0	0	0	0	0	0	50	75	75	75	75	75	75	75	75	75	75	75	75	75	75	75	75	75	75	75	75	75	75	75	75	75	75	75	75	75	75	75	75	75	75	75
IND	0	0	0	0	0	0	0	0	0	0	0	0	0	50	75	75	75	75	75	75	75	75	75	75	75	75	75	75	75	75	75	75	75	75	75	75	75	75	75	75	75	75	75	75	75	75	75	75	75
IND	0	0	0	0	0	0	0	0	0	0	0	0	0	50	75	75	75	75	75	75	75	75	75	75	75	75	75	75	75	75	75	75	75	75	75	75	75	75	75	75	75	75	75	75	75	75	75	75	75
IND	0	0	0	0	0	0	0	0	0	0	0	0	0	50	75	75	75	75	75	75	75	75	75	75	75	75	75	75	75	75	75	75	75	75	75	75	75	75	75	75	75	75	75	75	75	75	75	75	75
IND	0	0	0	0	0	0	0	0	0	0	0	0	0	50	75	75	75	75	75	75	75	75	75	75	75	75	75	75	75	75	75	75	75	75	75	75	75	75	75	75	75	75	75	75	75	75	75	75	75
IND	0	0	0	0	0	0	0	0	0	0	0	0	0	50	75	75	75	75	75	75	75	75	75	75	75	75	75	75	75	75	75	75	75	75	75	75	75	75	75	75	75	75	75	75	75	75	75	75	75
IND	0	0	0	0	0	0	0	0	0	0	0	0	0	50	75	75	75	75	75	75	75	75	75	75	75	75	75	75	75	75	75	75	75	75	75	75	75	75	75	75	75	75	75	75	75	75	75	75	75
IND	50	50	50	50	50	50	50	50	50	50	50	50	50	50	75	75	75	75	75	75	75	75	75	75	75	75	75	75	75	75	75	75	75	75	75	75	75	75	75	75	75	75	75	75	75	75	75	75	75
IND	0	0	0	0	0	0	0	0	0	0	0	0	0	50	75	75	75	75	75	75	75	75	75	75	75	75	75	75	75	75	75	75	75	75	75	75	75	75	75	75	75	75	75	75	75	75	75	75	75
IND	0	0	0	0	0	0	0	0	0	0	0	0	0	50	75	75	75	75	75	75	75	75	75	75	75	75	75	75	75	75	75	75	75	75	75	75	75	75	75	75	75	75	75	75	75	75	75	75	75
IND	12.5	12.5	12.5	12.5	12.5	12.5	12.5	12.5	12.5	12.5	12.5	12.5	12.5	62.5	62.5	62.5	62.5	62.5	62.5	62.5	62.5	62.5	62.5	62.5	62.5	62.5	62.5	62.5	62.5	62.5	62.5	62.5	62.5	62.5	62.5	62.5	62.5	62.5	62.5	62.5	62.5	62.5	62.5	62.5	62.5	62.5	62.5	62.5	62.5
IND	0	0	0	0	0	0	0	0	0	0	0	0	0	50	75	75	75	75	75	75	75	75	75	75	75	75	75	75	75	75	75	75	75	75	75	75	75	75	75	75	75	75	75	75	75	75	75	75	75
IND	0	0	0	0	0	0	0	0	0	0	0	0	0	50	75	75	75	75	75	75	75	75	75	75	75	75	75	75	75	75	75	75	75	75	75	75	75	75	75	75	75	75	75	75	75	75	75	75	75
IND	0	0	0	0	0	0	0	0	0	0	0	0	0	50	75	75	75	75	75	75	75	75	75	75	75	75	75	75	75	75	75	75	75	75	75	75	75	75	75	75	75	75	75	75	75	75	75	75	75
IND	0	0	0	0	0	0	0	0	0	0	0	0	0	50	75	75	75	75	75	75	75	75	75	75	75	75	75	75	75	75	75	75	75	75	75	75	75	75	75	75	75	75	75	75	75	75	75	75	75
IND	0	0	0	0	0	0	0	0	0	0	0	0	0	50	75	75	75	75	75	75	75	75	75	75	75	75	75	75	75	75	75	75	75	75	75	75	75	75	75	75	75	75	75	75	75	75	75	75	75
IND	0	0	0	0	0	0	0	0	0	0	0	0	0	50	75	75	75	75	75	75	75	75	75	75	75	75	75	75	75	75	75	75	75	75	75	75	75	75	75	75	75	75	75	75	75	75	75	75	75
IND	0	0	0	0	0	0	0	0	0	0	0	0	0	50	75	75	75	75	75	62.5	62.5	62.5	62.5	62.5	62.5	62.5	62.5	62.5	62.5	62.5	62.5	62.5	62.5	62.5	62.5	62.5	62.5	62.5	62.5	62.5	62.5	62.5	62.5	62.5	62.5	62.5	62.5	62.5	62.5
IND	0	0	0	0	0	0	0	0	0	0	0	0	0	50	75	75	75	75	75	75	75	75	75	75	75	75	75	75	75	75	75	75	75	75	75	75	75	75	75	75	75	75	75	75	75	75	75	75	75
IND	0	0	0	0	0	0	0	0	0	0	0	0	0	50	62.5	62.5	62.5	62.5	62.5	62.5	62.5	62.5	62.5	62.5	62.5	62.5	62.5	62.5	62.5	62.5	62.5	62.5	62.5	62.5	62.5	62.5	62.5	62.5	75	75	75	62.5	75	75	75	75	75	75	75
IND	0	0	0	0	0	0	0	0	0	0	0	0	0	50	75	75	75	75	75	75	75	75	75	75	75	75	75	75	75	75	75	75	75	75	75	75	75	75	75	75	75	75	75	75	75	75	75	75	75
IND	0	0	0	0	0	0	0	0	0	0	0	0	0	50	75	75	75	75	75	75	75	75	75	75	75	75	75	75	75	75	75	75	75	75	75	75	75	75	75	75	75	75	75	62.5	75	75	75	75	75
IND	0	0	0	0	0	0	0	0	0	0	0	0	0	50	75	75	75	75	75	75	75	75	75	75	75	75	75	75	75	75	75	75	75	75	75	75	75	75	75	75	75	75	75	75	75	75	75	75	75
IND	0	0	0	0	0	0	0	0	0	0	0	0	0	50	75	75	75	75	75	75	75	75	75	75	75	75	75	75	75	75	75	75	75	75	75	75	75	75	75	75	75	75	75	75	75	75	75	75	75
IND	0	0	0	0	0	0	0	0	0	0	0	0	0	50	75	75	75	75	75	75	75	75	75	75	75	75	75	75	75	75	75	75	75	75	75	75	75	75	75	75	75	75	75	75	75	75	75	75	75
IND	0	0	0	0	0	0	0	0	0	0	0	0	0	50	75	75	75	75	75	75	75	75	75	75	75	75	75	75	75	75	75	75	75	75	75	75	75	75	75	75	75	75	75	75	75	75	75	75	75
IND	0	0	0	0	0	0	0	0	0	0	0	0	0	50	75	75	75	75	75	75	75	75	75	75	75	75	75	75	75	75	75	75	75	75	75	75	75	75	75	75	75	75	75	75	75	75	75	75	75
IND	0	0	0	0	0	0	0	0	0	0	0	0	0	50	75	75	75	75	75	75	75	75	75	75	75	75	75	75	75	75	75	75	75	75	75	75	75	75	75	75	75	75	75	75	75	75	75	75	75
IND	0	0	0	0	0	0	0	0	0	0	0	0	0	50	75	75	75	75	75	75	75	75	75	75	75	75	75	75	75	75	75	75	75	75	75	75	75	75	75	75	75	75	75	75	75	75	75	75	75
IND	0	0	0	0	0	0	0	0	0	0	0	0	0	50	75	75	75	75	75	75	75	75	75	75	75	75	75	75	75	75	75	75	75	75	75	75	75	75	75	75	75	75	75	75	75	75	75	75	75
IND	0	0	0	0	0	0	0	0	0	0	0	0	0	50	75	75	75	75	62.5	62.5	62.5	62.5	62.5	62.5	62.5	62.5	62.5	62.5	62.5	62.5	62.5	62.5	62.5	62.5	62.5	62.5	62.5	62.5	62.5	62.5	62.5	62.5	62.5	62.5	62.5	62.5	62.5	62.5	62.5
IND	0	0	0	0	0	0	0	0	0	0	0	0	0	50	75	75	75	75	75	75	75	75	75	75	75	75	75	75	75	75	75	75	75	75	75	75	75	75	75	75	75	75	75	75	75	75	75	75	75
IND	0	0	0	0	0	0	0	0	0	0	0	0	0	50	75	75	75	75	75	75	75	75	75	75	75	75	75	75	75	75	75	75	75	75	75	75	75	75	75	75	75	75	75	75	75	75	75	75	75
IND	0	0	0	0	0	0	0	0	0	0	0	0	0	50	75	75	75	75	75	75	75	75	75	75	75	75	75	75	75	75	75	75	75	75	75	75	75	75	75	75	75	75	75	75	75	75	75	75	75
IND	0	0	0	0	0	0	0	0	0	0	0	0	0	50	75	75	75	75	75	75	75	75	75	75	75	75	75	75	75	75	75	75	75	75	75	75	75	75	75	62.5	62.5	62.5	62.5	62.5	62.5	62.5	62.5	62.5	62.5
IND	50	50	50	50	50	50	50	50	50	50	50	50	50	50	75	75	75	75	75	75	75	75	75	75	75	75	75	75	75	75	75	75	75	75	75	75	75	75	75	75	75	75	75	75	75	75	75	75	75
IRL	0	0	0	0	0	0	0	0	0	25	25	25	25	25	25	25	25	25	100	100	100	100	100	100	100	100	100	100	100	100	100	100	100	100	100	100	100	100	100	100	100	100	100	100	100	100	100	100	100
IRN	0	0	0	0	0	0	0	0	0	50	50	50	50	50	50	50	50	50	50	50	50	50	50	50	50	50	50	50	50	50	50	50	62.5	62.5	62.5	62.5	62.5	62.5	62.5	62.5	62.5	62.5	62.5	62.5	62.5	62.5	62.5	62.5	62.5
IRQ	0	0	0	0	0	0	0	0	0	0	0	0	0	0	0	0	0	0	0	0	0	0	0	0	0	0	0	0	0	0	0	0	0	0	0	0	0	0	0	0	0	0	0	0	0	0	0	0	0
ISL	0	0	0	0	50	50	50	50	50	50	50	50	50	50	50	100	100	100	100	100	100	100	100	100	100	100	100	100	100	100	100	100	100	100	100	100	100	100	100	100	100	100	100	100	100	100	100	100	100
ISR	0	0	25	25	25	25	25	25	25	25	50	50	50	50	50	50	50	50	50	50	50	50	50	50	50	100	100	100	100	100	100	100	100	100	100	100	100	100	100	100	100	100	100	100	100	100	100	100	100
ITA	0	0	0	0	0	0	0	0	0	0	0	37.5	37.5	37.5	37.5	37.5	37.5	37.5	37.5	37.5	37.5	50	50	50	50	50	50	50	50	50	50	50	50	50	50	50	50	50	50	50	50	50	50	50	50	50	50	50	50
JAM	0	0	0	0	0	0	0	0	0	0	0	0	0	0	0	0	0	0	0	0	0	0	0	0	0	0	25	25	25	25	25	25	25	25	50	50	50	50	50	50	50	50	50	50	50	50	50	50	50
JOR	0	0	0	0	0	0	0	0	0	0	0	0	25	25	25	25	25	25	25	25	25	25	25	37.5	37.5	37.5	37.5	37.5	37.5	37.5	37.5	37.5	37.5	37.5	37.5	37.5	37.5	37.5	37.5	37.5	37.5	37.5	37.5	37.5	37.5	37.5	37.5	37.5	37.5
JPN	0	0	0	0	0	0	0	0	0	0	50	50	50	50	50	50	50	50	50	50	50	50	50	50	50	50	50	50	50	50	50	50	50	50	50	50	50	50	50	50	50	75	75	75	75	75	75	75	75
KAZ	0	0	0	0	0	0	0	0	0	0	12.5	12.5	12.5	12.5	12.5	37.5	37.5	37.5	37.5	37.5	37.5	37.5	37.5	37.5	37.5	37.5	37.5	37.5	37.5	37.5	37.5	37.5	37.5	37.5	37.5	37.5	37.5	37.5	37.5	37.5	37.5	37.5	37.5	37.5	37.5	37.5	37.5	37.5	37.5
KEN	0	0	0	0	0	0	0	0	0	0	0	0	25	25	25	25	25	25	25	50	50	50	50	50	50	50	50	50	50	50	50	50	50	50	50	50	50	50	50	50	50	50	50	50	50	50	50	50	50
KGZ	0	0	0	0	0	0	0	0	0	0	0	0	0	0	0	0	0	0	0	0	25	25	25	25	25	25	25	25	25	25	25	25	25	25	25	50	50	50	50	50	50	50	50	50	50	50	50	50	50
KHM	0	0	0	0	0	0	0	0	0	0	0	0	0	0	0	0	0	0	0	0	0	0	0	0	0	0	0	0	0	0	0	0	0	0	0	0	0	0	0	0	0	0	0	0	0	0	0	0	0
KIR	0	0	0	0	0	0	0	0	0	0	0	0	0	0	0	0	0	0	0	0	0	0	0	0	0	0	0	0	0	0	0	0	0	0	0	0	0	0	0	0	0	0	0	0	0	0	0	0	0
KOR	0	0	0	0	0	0	0	0	0	0	0	25	25	25	25	25	25	25	25	25	25	25	25	25	50	50	50	50	50	50	50	50	50	50	50	50	50	50	50	50	50	50	50	50	50	50	50	50	50
KWT	0	0	0	0	0	0	0	0	0	0	0	0	0	0	0	0	0	0	0	0	0	0	0	0	0	0	12.5	12.5	12.5	12.5	12.5	12.5	12.5	12.5	12.5	12.5	12.5	12.5	12.5	12.5	12.5	12.5	12.5	12.5	12.5	12.5	12.5	12.5	12.5
LAO	0	0	0	0	0	0	0	0	0	0	0	0	0	0	0	0	0	0	0	0	0	0	0	0	0	0	0	50	50	50	50	50	50	50	50	50	50	50	50	50	50	50	50	50	50	50	50	50	50
LBN	0	0	0	0	0	0	0	0	0	0	0	0	0	0	0	0	0	0	0	0	0	0	0	0	0	0	0	0	0	0	0	0	0	25	25	25	25	25	25	25	25	25	25	25	25	25	25	25	25
LBR	0	0	0	0	0	0	0	0	0	0	0	0	0	0	0	0	0	0	0	0	0	0	0	0	0	0	0	0	0	0	0	0	0	0	0	0	0	0	0	0	0	0	0	0	0	0	0	0	0
LBY	0	0	0	0	0	0	0	0	0	0	0	0	0	0	0	0	0	0	0	0	0	0	0	0	0	0	0	0	0	0	0	0	0	0	0	0	0	0	0	0	0	0	0	0	0	0	0	0	0
LIE	0	0	0	0	0	0	0	0	0	0	0	0	0	0	0	0	0	0	0	0	0	0	0	0	0	0	0	0	0	0	0	0	0	0	0	0	0	0	0	0	0	0	0	0	0	0	0	0	0
LKA	0	0	0	0	0	0	0	0	0	0	0	0	0	0	0	0	0	0	0	0	0	0	0	0	0	0	0	0	0	0	0	0	0	0	0	0	0	0	0	0	0	0	0	0	0	0	0	0	0
LSO	0	0	0	0	0	0	0	0	0	0	0	0	0	0	0	0	0	0	0	0	0	0	0	0	0	0	0	0	0	0	0	0	0	0	0	0	0	0	0	0	0	0	0	0	0	50	50	50	50
LTU	0	0	0	0	0	0	0	0	0	0	0	25	25	25	25	25	25	25	25	25	25	25	25	25	25	25	25	25	25	25	25	25	75	75	75	75	75	75	75	75	75	75	75	75	75	75	75	75	75
LUX	0	0	0	0	0	0	0	0	0	0	0	100	100	100	100	100	100	100	100	100	100	100	100	100	100	100	100	100	100	100	100	100	100	100	100	100	100	100	100	100	100	100	100	100	100	100	100	100	100
LVA	0	0	0	0	0	0	25	25	62.5	62.5	62.5	62.5	62.5	62.5	62.5	62.5	62.5	62.5	62.5	62.5	87.5	87.5	87.5	87.5	87.5	87.5	87.5	87.5	87.5	87.5	87.5	87.5	87.5	87.5	87.5	87.5	87.5	87.5	87.5	87.5	87.5	87.5	87.5	87.5	87.5	87.5	87.5	87.5	87.5
MAC	75	75	75	75	75	75	75	75	75	75	75	75	75	75	75	75	75	75	75	75	75	75	75	75	75	75	75	75	75	75	75	75	75	75	75	75	75	75	75	75	75	75	75	75	75	75	75	75	75
MAR	0	0	0	0	0	0	0	0	0	0	0	0	0	0	0	0	0	25	25	25	25	25	25	25	25	25	25	25	50	50	50	50	50	50	50	50	50	50	50	50	75	75	75	75	75	75	75	75	75
MCO	0	0	0	0	0	0	0	0	0	0	25	25	25	25	50	50	50	50	50	50	50	50	50	50	50	50	50	50	50	50	50	50	50	50	50	50	50	50	50	50	50	50	50	50	50	50	50	50	50
MDA	0	0	0	0	0	0	0	0	0	0	0	0	0	0	0	0	0	0	0	0	0	0	0	0	0	0	0	0	37.5	37.5	37.5	37.5	37.5	37.5	37.5	37.5	37.5	37.5	37.5	37.5	37.5	37.5	37.5	37.5	37.5	37.5	37.5	37.5	37.5
MDG	0	0	0	0	0	0	0	0	0	0	0	0	0	0	0	0	0	0	0	0	0	0	0	0	0	0	0	0	0	0	0	0	0	0	0	0	0	0	0	0	0	0	0	0	0	0	0	0	0
MEX	0	0	0	0	0	0	0	0	0	0	0	0	0	0	0	0	0	0	0	0	0	0	0	0	0	0	0	0	0	0	0	0	0	0	0	0	0	0	0	0	0	0	0	0	0	0	0	0	0
MLI	0	0	0	0	0	0	0	0	0	0	0	0	0	0	0	0	0	0	0	0	0	0	0	0	0	0	50	50	50	50	50	50	50	50	50	50	50	50	50	50	50	50	50	50	50	50	50	50	50
MLT	0	0	0	0	0	0	0	25	25	25	25	25	62.5	62.5	62.5	62.5	62.5	62.5	62.5	62.5	62.5	62.5	62.5	62.5	62.5	62.5	62.5	62.5	62.5	62.5	62.5	62.5	62.5	62.5	62.5	62.5	62.5	62.5	62.5	62.5	62.5	62.5	62.5	62.5	62.5	62.5	62.5	62.5	62.5
MMR	0	0	0	0	0	0	0	0	0	0	0	0	0	0	0	0	0	0	0	0	0	0	0	0	0	0	0	0	0	0	0	0	0	0	0	0	0	0	0	0	0	0	0	0	0	0	0	0	0
MNG	0	0	0	0	0	0	0	0	0	0	0	0	50	50	50	50	50	50	50	50	50	50	50	50	50	50	50	50	50	50	50	50	50	50	50	50	50	50	50	50	50	50	50	50	50	50	50	50	50
MOZ	0	0	0	0	0	0	0	0	0	0	0	0	0	0	0	0	0	0	0	0	0	0	0	0	0	0	0	0	0	0	0	0	0	0	0	0	0	0	0	0	0	0	0	0	0	0	0	0	0
MRT	0	0	0	0	0	0	0	0	0	0	0	0	0	0	0	0	0	0	0	50	50	50	50	50	50	50	50	50	50	50	50	50	50	50	50	50	50	50	50	50	50	50	50	50	50	50	50	50	50
MUS	25	25	25	25	25	25	25	25	25	25	25	25	25	25	25	25	25	25	25	25	25	25	25	25	25	25	50	50	50	50	50	50	50	50	50	50	50	50	50	50	50	50	50	50	50	50	50	50	50
MWI	0	0	0	0	0	0	0	0	0	0	0	0	0	0	0	0	0	0	0	0	0	0	0	0	0	0	0	0	0	0	0	0	0	0	50	50	50	50	50	50	50	50	50	50	50	62.5	62.5	62.5	62.5
MYS	0	0	0	0	0	0	0	0	0	0	0	0	0	0	0	0	0	0	0	0	0	0	0	0	0	0	50	50	50	50	50	75	75	75	75	75	75	75	75	75	75	75	75	75	75	75	75	75	75
NAM	0	0	0	0	0	0	0	0	0	0	0	0	0	0	0	0	0	0	0	0	25	25	25	25	25	25	75	25	25	25	25	25	25	25	25	25	25	25	25	25	25	25	25	25	25	25	25	25	25
NER	0	0	0	0	0	0	0	0	0	0	0	0	0	0	0	0	0	0	0	0	0	0	0	0	0	0	0	0	0	0	0	0	0	0	0	0	0	0	0	0	25	25	25	25	25	25	25	25	25
NGA	0	0	0	0	0	0	0	0	0	0	0	0	0	0	0	0	0	0	0	0	0	0	0	0	0	0	0	0	0	0	0	0	0	0	0	0	0	0	12.5	12.5	12.5	12.5	12.5	12.5	12.5	12.5	12.5	12.5	12.5
NIC	0	0	0	0	0	0	0	0	0	0	0	0	0	0	0	0	0	0	0	0	0	0	0	0	0	0	0	0	0	0	0	0	0	0	0	0	0	0	0	0	0	0	0	0	0	0	0	0	0
NLD	0	0	0	0	0	0	0	0	0	0	0	37.5	37.5	37.5	37.5	37.5	37.5	37.5	37.5	37.5	62.5	62.5	62.5	62.5	62.5	62.5	62.5	62.5	62.5	62.5	62.5	62.5	62.5	62.5	62.5	62.5	62.5	62.5	62.5	62.5	62.5	62.5	62.5	62.5	62.5	62.5	62.5	62.5	62.5
NOR	0	0	0	0	0	0	0	0	0	0	0	0	0	0	37.5	37.5	37.5	37.5	37.5	37.5	37.5	37.5	37.5	37.5	37.5	37.5	37.5	37.5	37.5	37.5	37.5	37.5	37.5	37.5	37.5	37.5	37.5	37.5	37.5	37.5	37.5	37.5	37.5	37.5	37.5	37.5	37.5	37.5	37.5
NPL	0	0	0	0	0	0	0	0	0	0	0	0	0	0	0	0	0	0	0	0	0	0	0	0	75	75	75	75	75	75	75	75	75	75	75	75	75	75	75	75	75	75	75	75	75	75	75	75	75
NZL	0	0	0	0	0	0	0	0	0	0	0	37.5	37.5	37.5	37.5	37.5	37.5	37.5	62.5	62.5	62.5	62.5	62.5	62.5	62.5	62.5	62.5	62.5	62.5	62.5	62.5	62.5	62.5	62.5	62.5	62.5	62.5	62.5	62.5	62.5	62.5	62.5	62.5	62.5	62.5	62.5	62.5	62.5	62.5
OMN	0	0	0	0	0	0	0	0	0	0	0	0	0	0	0	0	0	0	25	25	25	25	25	25	25	25	25	25	25	25	25	25	25	25	25	25	25	25	25	25	62.5	62.5	62.5	62.5	62.5	62.5	62.5	62.5	62.5
PAK	0	0	0	0	0	0	0	0	0	0	0	0	0	0	0	0	0	0	0	0	0	0	0	0	0	0	0	0	0	0	0	0	0	0	25	25	25	25	25	25	25	50	50	50	50	50	50	50	50
PAN	0	0	0	0	0	0	0	0	0	0	0	0	0	0	0	0	0	0	0	0	0	0	0	0	0	0	0	0	0	0	0	0	0	0	0	0	0	0	0	0	0	0	0	0	0	0	0	0	0
PER	0	0	0	0	0	0	0	0	0	0	25	25	75	75	75	75	75	75	75	75	75	75	75	75	75	75	75	75	75	75	75	75	75	75	75	75	75	75	75	75	75	75	75	75	75	75	75	75	75
PHL	0	0	0	0	0	0	0	0	0	0	0	0	0	0	0	0	0	0	0	0	0	0	0	0	0	0	0	0	0	0	0	50	50	50	50	50	50	50	62.5	62.5	62.5	62.5	62.5	62.5	62.5	62.5	62.5	62.5	62.5
PNG	0	0	0	0	0	0	0	0	0	0	0	0	0	0	0	0	0	0	0	0	0	0	0	0	0	0	50	50	50	50	50	50	50	50	50	50	50	50	50	50	50	50	50	50	50	50	50	50	50
POL	0	0	0	0	0	0	0	0	0	0	0	0	12.5	12.5	12.5	12.5	12.5	12.5	12.5	37.5	37.5	37.5	37.5	37.5	37.5	37.5	37.5	37.5	37.5	37.5	37.5	37.5	37.5	37.5	37.5	37.5	37.5	37.5	37.5	37.5	37.5	37.5	37.5	37.5	37.5	37.5	37.5	37.5	37.5
PRI	0	0	0	0	0	0	0	0	0	0	50	50	50	50	50	50	50	50	50	50	50	50	50	50	50	50	50	50	50	50	50	50	50	50	50	50	50	50	50	50	50	50	50	50	50	50	50	50	50
PRT	0	0	0	25	25	25	25	50	50	50	50	50	50	50	75	75	75	75	75	75	75	75	75	75	75	75	75	75	75	75	75	75	75	75	75	75	75	75	75	75	75	75	75	75	75	75	75	75	75
PRY	0	0	0	0	0	0	0	0	0	0	0	0	0	0	0	0	0	0	0	0	0	0	0	0	0	25	75	75	75	75	75	75	75	75	75	75	75	75	75	75	75	75	75	75	75	75	75	75	75
PSE	0	0	0	0	0	0	0	0	0	0	0	0	0	0	0	0	0	0	0	0	0	0	0	0	0	0	0	0	0	0	0	0	0	0	0	0	0	0	0	0	0	0	0	0	0	0	50	50	50
QAT	0	0	0	0	0	0	0	0	0	0	37.5	37.5	37.5	37.5	37.5	37.5	37.5	37.5	37.5	37.5	37.5	37.5	37.5	37.5	37.5	37.5	37.5	37.5	37.5	37.5	37.5	37.5	37.5	37.5	37.5	37.5	37.5	37.5	37.5	37.5	37.5	37.5	37.5	37.5	37.5	37.5	37.5	37.5	37.5
RKS	0	0	0	0	0	0	0	0	0	0	0	0	25	25	25	25	25	25	25	25	25	25	25	25	37.5	37.5	62.5	62.5	62.5	62.5	62.5	62.5	62.5	62.5	62.5	62.5	62.5	62.5	62.5	62.5	62.5	62.5	62.5	62.5	62.5	62.5	62.5	62.5	62.5
ROU	0	0	0	0	0	0	0	0	0	0	0	0	0	0	0	37.5	37.5	37.5	37.5	37.5	37.5	37.5	37.5	62.5	87.5	87.5	87.5	87.5	87.5	87.5	87.5	87.5	87.5	87.5	87.5	87.5	87.5	87.5	87.5	87.5	87.5	87.5	87.5	87.5	87.5	87.5	87.5	87.5	87.5
RUS	0	0	0	0	0	0	0	0	0	0	0	0	0	0	0	0	0	0	0	0	0	0	0	0	0	0	50	50	50	50	50	50	50	50	50	50	50	50	50	50	50	50	50	50	50	50	50	50	50
RWA	0	0	0	0	0	0	0	0	0	0	0	0	50	50	50	50	50	50	50	50	50	50	50	50	50	50	50	50	50	50	50	50	50	50	50	50	50	50	50	50	50	50	50	50	50	50	50	50	50
SAU	0	0	0	0	0	0	0	0	0	0	0	0	0	0	0	0	0	0	0	0	0	0	0	0	0	0	0	0	37.5	37.5	37.5	37.5	37.5	37.5	37.5	37.5	62.5	62.5	62.5	62.5	62.5	62.5	62.5	62.5	62.5	62.5	62.5	62.5	62.5
SDN	0	0	0	0	0	0	0	0	0	0	0	0	0	0	0	0	0	0	0	0	0	0	0	0	0	0	0	0	0	0	0	0	0	0	0	0	0	0	0	0	12.5	12.5	12.5	12.5	12.5	12.5	12.5	12.5	12.5
SEN	0	0	0	0	0	0	0	0	0	0	0	0	0	0	0	0	0	0	0	0	0	0	0	0	0	0	50	50	62.5	62.5	62.5	62.5	62.5	62.5	62.5	62.5	62.5	62.5	62.5	62.5	62.5	62.5	62.5	62.5	62.5	62.5	62.5	62.5	62.5
SGP	0	0	0	0	0	0	0	0	0	0	0	0	0	0	0	0	0	0	0	0	0	0	0	0	0	0	25	25	25	25	25	25	25	25	25	25	25	25	25	25	25	25	25	25	25	75	75	75	75
SLB	0	0	0	0	0	0	0	0	0	0	0	0	0	0	0	0	0	0	0	0	0	50	50	50	50	50	50	50	50	50	50	50	50	50	50	50	50	50	50	50	50	50	50	50	50	50	50	50	50
SLE	0	0	0	0	0	0	0	0	0	0	0	0	25	25	25	25	25	25	25	25	25	25	25	25	25	25	25	25	25	25	25	25	25	25	25	25	25	25	25	25	25	25	25	25	25	25	25	25	25
SLV	0	0	0	0	0	0	0	0	0	0	0	0	0	25	25	25	25	25	25	25	25	25	25	25	25	25	50	50	50	50	50	50	50	50	50	50	50	50	50	50	50	50	50	50	50	50	50	50	50
SMR	50	50	50	50	50	50	50	50	50	50	50	50	50	50	50	50	50	50	50	50	50	50	50	50	50	50	50	50	50	50	50	50	50	50	50	50	50	50	50	50	50	50	50	50	50	50	50	50	50
SOM	0	0	0	0	0	0	0	0	0	0	0	0	0	0	0	0	0	0	0	0	0	0	0	0	0	0	0	0	0	0	0	0	0	0	0	0	0	0	0	0	0	0	0	0	0	0	0	0	0
SRB	0	0	0	0	0	0	0	0	0	0	0	0	0	0	0	0	0	0	0	0	0	0	0	0	0	37.5	37.5	37.5	37.5	37.5	37.5	37.5	37.5	37.5	37.5	37.5	37.5	37.5	37.5	37.5	37.5	37.5	37.5	37.5	37.5	37.5	37.5	37.5	37.5
SSD	0	0	0	0	0	0	0	0	0	0	0	0	0	0	0	0	0	0	0	0	0	0	0	0	0	0	0	0	0	0	0	0	0	0	0	0	0	0	0	0	0	0	0	0	0	0	0	0	0
SUR	0	0	0	0	0	0	0	0	0	0	0	0	0	0	0	0	0	0	0	0	0	0	0	0	0	0	0	0	0	0	0	0	0	0	0	0	0	0	0	0	0	0	0	0	0	0	0	0	0
SVK	0	0	0	0	0	0	0	0	0	0	0	0	50	50	50	50	50	50	50	50	50	50	50	87.5	87.5	87.5	87.5	87.5	87.5	87.5	87.5	87.5	87.5	87.5	87.5	87.5	87.5	87.5	87.5	87.5	87.5	87.5	87.5	87.5	87.5	87.5	87.5	87.5	87.5
SVN	0	0	0	0	0	0	0	0	0	0	0	0	0	50	50	50	50	50	50	50	50	50	50	50	75	75	75	75	75	75	75	75	75	75	75	75	75	75	75	75	75	75	75	75	75	75	75	75	75
SWE	0	0	0	0	0	37.5	37.5	37.5	37.5	37.5	37.5	37.5	37.5	37.5	37.5	37.5	37.5	37.5	37.5	37.5	37.5	37.5	37.5	37.5	37.5	37.5	37.5	37.5	37.5	37.5	37.5	37.5	37.5	37.5	37.5	37.5	37.5	37.5	37.5	37.5	37.5	37.5	37.5	37.5	37.5	37.5	37.5	37.5	37.5
SWZ	0	0	0	0	0	0	0	0	0	0	0	0	0	0	0	0	0	25	25	25	25	25	25	25	25	25	25	25	25	25	25	25	25	25	25	25	25	25	25	25	25	25	25	25	25	25	25	25	25
SYC	0	0	0	0	0	0	0	0	0	0	0	0	0	0	0	0	0	0	0	0	0	0	0	0	0	0	37.5	37.5	37.5	37.5	37.5	37.5	37.5	37.5	37.5	37.5	37.5	37.5	37.5	37.5	37.5	37.5	37.5	37.5	37.5	37.5	37.5	37.5	37.5
SYR	0	0	0	0	0	0	0	0	0	0	0	0	0	0	0	0	0	0	0	0	0	0	0	0	0	0	0	0	0	0	0	0	0	0	0	0	0	0	0	0	0	0	0	0	0	0	0	0	0
TCD	0	0	0	0	0	0	0	0	0	0	0	0	0	0	0	0	0	0	0	0	0	50	50	50	50	50	50	50	50	50	50	50	50	50	50	50	50	50	50	50	50	50	50	50	50	50	50	50	50
TGO	0	0	0	0	0	0	0	0	0	0	0	0	0	0	0	0	0	0	0	0	0	0	0	0	0	0	25	25	25	25	25	25	25	50	50	50	50	50	50	50	50	50	50	50	50	50	50	50	50
THA	0	0	0	0	0	0	0	0	0	0	0	0	0	0	0	0	0	0	0	0	0	0	0	0	0	0	100	100	100	100	100	100	100	100	100	100	100	100	100	100	100	100	100	100	100	100	100	100	100
TJK	0	0	0	0	0	0	0	0	0	0	0	0	0	0	0	0	0	0	0	0	0	0	0	0	0	0	0	0	0	0	0	0	0	0	0	0	0	0	0	0	0	0	0	0	0	0	0	0	0
TKM	0	0	0	0	0	0	0	0	0	0	0	0	0	0	0	0	0	0	0	0	0	0	0	0	0	0	0	0	0	0	0	0	0	0	0	0	0	0	0	0	0	0	0	0	0	0	0	0	0
TLS	0	0	0	0	0	0	0	0	0	0	0	0	0	0	0	0	0	0	0	0	0	0	0	0	25	25	25	25	25	25	25	25	25	25	25	25	25	25	25	25	25	25	50	50	50	50	50	50	50
TON	0	0	0	0	0	0	0	0	0	0	0	0	0	0	0	0	0	0	0	0	0	0	0	0	0	0	0	0	0	0	0	0	0	0	0	0	0	0	0	0	0	0	0	0	0	0	0	0	0
TTO	0	0	0	0	0	0	0	0	0	0	0	0	0	25	25	25	25	25	25	25	25	25	25	25	25	25	25	25	25	25	25	25	25	25	25	25	25	25	25	25	25	25	25	25	25	25	25	25	25
TUN	0	0	0	0	0	0	0	0	0	0	0	0	0	0	0	75	75	75	75	75	75	75	75	75	75	75	75	75	75	75	75	75	75	75	75	75	75	75	75	75	75	75	75	75	75	75	75	75	75
TUR	0	0	0	0	0	0	0	0	0	0	0	0	0	0	0	0	0	0	0	0	0	0	0	0	0	0	0	0	0	0	0	0	37.5	37.5	37.5	37.5	37.5	62.5	62.5	62.5	62.5	62.5	62.5	62.5	62.5	62.5	62.5	62.5	62.5
TWN	0	0	0	0	25	25	25	25	25	25	25	25	25	25	25	25	25	25	25	25	25	25	25	25	25	25	25	25	25	25	25	25	25	25	25	25	25	25	25	25	25	25	25	25	25	25	37.5	37.5	37.5
TZA	0	0	0	0	0	0	0	0	0	0	0	0	0	0	0	0	0	0	0	0	0	0	0	0	0	0	0	0	0	0	0	0	0	0	0	0	0	0	0	0	0	0	0	0	0	0	0	0	0
UGA	0	0	0	0	0	0	0	0	0	0	0	0	0	0	0	0	50	50	50	50	50	50	50	50	50	50	50	50	50	50	50	50	50	50	50	50	50	50	50	50	50	50	50	50	50	50	50	50	50
UKR	0	0	0	0	0	0	12.5	12.5	12.5	12.5	12.5	12.5	12.5	12.5	12.5	12.5	12.5	12.5	12.5	37.5	37.5	37.5	37.5	37.5	37.5	37.5	37.5	37.5	37.5	37.5	37.5	37.5	37.5	37.5	37.5	37.5	37.5	37.5	37.5	37.5	37.5	37.5	37.5	37.5	37.5	37.5	37.5	37.5	37.5
URY	0	0	0	0	0	0	0	0	0	0	0	0	12.5	62.5	62.5	62.5	62.5	62.5	62.5	62.5	62.5	62.5	62.5	62.5	62.5	62.5	62.5	62.5	62.5	62.5	62.5	62.5	62.5	62.5	62.5	62.5	62.5	62.5	62.5	62.5	62.5	62.5	62.5	62.5	62.5	62.5	62.5	62.5	62.5
USA	0	0	0	0	0	0	0	0	0	0	0	25	25	25	62.5	62.5	62.5	62.5	62.5	62.5	62.5	87.5	87.5	87.5	87.5	87.5	87.5	87.5	87.5	87.5	87.5	87.5	87.5	87.5	87.5	87.5	87.5	87.5	87.5	87.5	87.5	87.5	87.5	87.5	87.5	87.5	87.5	87.5	87.5
USA	0	0	0	0	0	0	0	0	0	0	12.5	12.5	12.5	12.5	12.5	12.5	12.5	12.5	12.5	12.5	12.5	62.5	62.5	62.5	62.5	62.5	62.5	62.5	62.5	62.5	62.5	62.5	62.5	62.5	62.5	62.5	62.5	62.5	62.5	62.5	62.5	62.5	62.5	62.5	62.5	62.5	62.5	62.5	62.5
USA	0	0	0	0	0	0	0	0	0	0	0	37.5	37.5	37.5	37.5	37.5	37.5	37.5	37.5	37.5	37.5	62.5	62.5	62.5	62.5	62.5	62.5	62.5	62.5	62.5	62.5	62.5	62.5	62.5	62.5	62.5	62.5	62.5	62.5	62.5	62.5	62.5	62.5	62.5	62.5	62.5	62.5	62.5	62.5
USA	0	0	0	0	12.5	12.5	12.5	12.5	12.5	12.5	12.5	12.5	12.5	12.5	12.5	12.5	12.5	12.5	37.5	37.5	37.5	62.5	62.5	62.5	62.5	62.5	62.5	62.5	62.5	62.5	62.5	62.5	62.5	62.5	62.5	62.5	62.5	62.5	62.5	62.5	62.5	62.5	62.5	62.5	62.5	62.5	62.5	62.5	62.5
USA	37.5	37.5	37.5	37.5	37.5	37.5	37.5	37.5	37.5	37.5	37.5	62.5	62.5	62.5	62.5	62.5	62.5	62.5	62.5	62.5	62.5	87.5	87.5	87.5	87.5	87.5	87.5	87.5	87.5	87.5	87.5	87.5	87.5	87.5	87.5	87.5	87.5	87.5	87.5	87.5	87.5	87.5	87.5	87.5	87.5	87.5	87.5	87.5	87.5
USA	0	0	0	0	12.5	12.5	12.5	12.5	12.5	12.5	12.5	12.5	12.5	12.5	62.5	62.5	62.5	62.5	62.5	62.5	62.5	87.5	87.5	87.5	87.5	87.5	87.5	87.5	87.5	87.5	87.5	87.5	87.5	87.5	87.5	87.5	87.5	87.5	87.5	87.5	87.5	87.5	87.5	87.5	87.5	87.5	87.5	87.5	87.5
USA	0	0	0	0	0	0	0	25	25	25	25	25	25	25	25	25	25	25	25	25	25	62.5	62.5	62.5	62.5	87.5	87.5	87.5	87.5	87.5	87.5	87.5	87.5	87.5	87.5	87.5	87.5	87.5	87.5	87.5	87.5	87.5	87.5	87.5	87.5	87.5	87.5	87.5	87.5
USA	0	0	0	0	0	0	0	0	0	0	0	50	50	50	50	50	50	50	50	50	50	87.5	87.5	87.5	87.5	87.5	87.5	87.5	87.5	87.5	87.5	87.5	87.5	87.5	87.5	87.5	87.5	87.5	87.5	87.5	87.5	87.5	87.5	87.5	87.5	87.5	87.5	87.5	87.5
USA	0	0	0	0	0	0	0	0	0	0	0	12.5	12.5	12.5	12.5	12.5	12.5	37.5	37.5	62.5	62.5	87.5	87.5	87.5	87.5	87.5	87.5	87.5	87.5	87.5	87.5	87.5	87.5	87.5	87.5	87.5	87.5	87.5	87.5	87.5	87.5	87.5	87.5	87.5	87.5	87.5	87.5	87.5	87.5
USA	0	0	0	0	0	0	0	25	25	25	25	25	25	25	25	25	25	25	25	25	25	62.5	62.5	62.5	62.5	62.5	62.5	87.5	87.5	87.5	87.5	87.5	87.5	87.5	87.5	87.5	87.5	87.5	87.5	87.5	87.5	87.5	87.5	87.5	87.5	87.5	87.5	87.5	87.5
USA	0	0	0	0	0	0	0	0	0	0	0	0	0	0	0	0	0	0	0	0	50	87.5	87.5	87.5	87.5	87.5	87.5	87.5	87.5	87.5	87.5	87.5	87.5	87.5	87.5	87.5	87.5	87.5	87.5	87.5	87.5	87.5	87.5	87.5	87.5	87.5	87.5	87.5	87.5
USA	0	0	0	0	0	0	0	0	0	0	0	0	0	0	0	0	0	0	0	0	0	62.5	62.5	62.5	62.5	62.5	62.5	62.5	62.5	62.5	62.5	62.5	62.5	62.5	62.5	62.5	62.5	62.5	62.5	62.5	62.5	62.5	62.5	62.5	62.5	62.5	62.5	62.5	62.5
USA	0	0	0	0	0	0	0	0	0	0	0	0	0	25	25	25	50	50	50	50	50	87.5	87.5	87.5	87.5	87.5	87.5	87.5	87.5	87.5	87.5	87.5	87.5	87.5	87.5	87.5	87.5	87.5	87.5	87.5	87.5	87.5	87.5	87.5	87.5	87.5	87.5	87.5	87.5
USA	0	0	0	0	0	0	0	0	0	0	0	0	0	0	0	0	0	0	0	0	0	62.5	62.5	62.5	62.5	62.5	62.5	62.5	62.5	62.5	62.5	62.5	62.5	62.5	62.5	62.5	62.5	62.5	62.5	62.5	62.5	62.5	62.5	62.5	62.5	62.5	62.5	62.5	62.5
USA	0	0	0	0	12.5	12.5	12.5	12.5	12.5	12.5	37.5	37.5	37.5	37.5	37.5	62.5	62.5	62.5	62.5	62.5	62.5	87.5	87.5	87.5	87.5	87.5	87.5	87.5	87.5	87.5	87.5	87.5	87.5	87.5	87.5	87.5	87.5	87.5	87.5	87.5	87.5	87.5	87.5	87.5	87.5	87.5	87.5	87.5	87.5
USA	0	0	0	0	0	0	0	0	0	0	0	0	0	62.5	62.5	62.5	62.5	62.5	62.5	62.5	62.5	87.5	87.5	87.5	87.5	87.5	87.5	87.5	87.5	87.5	87.5	87.5	87.5	87.5	87.5	87.5	87.5	87.5	87.5	87.5	87.5	87.5	87.5	87.5	87.5	87.5	87.5	87.5	87.5
USA	0	0	0	0	0	0	0	0	0	0	0	50	50	50	50	50	50	50	50	50	50	87.5	87.5	87.5	87.5	87.5	87.5	87.5	87.5	87.5	87.5	87.5	87.5	87.5	87.5	87.5	87.5	87.5	87.5	87.5	87.5	87.5	87.5	87.5	87.5	87.5	87.5	87.5	87.5
USA	25	25	25	25	25	25	25	25	25	25	50	50	50	50	50	50	50	62.5	62.5	62.5	62.5	87.5	87.5	87.5	87.5	87.5	87.5	87.5	87.5	87.5	87.5	87.5	87.5	87.5	87.5	87.5	87.5	87.5	87.5	87.5	87.5	87.5	87.5	87.5	87.5	87.5	87.5	87.5	87.5
USA	0	0	0	0	0	0	0	50	50	50	50	50	50	50	50	50	50	50	50	50	50	87.5	87.5	87.5	87.5	87.5	87.5	87.5	87.5	87.5	87.5	87.5	87.5	87.5	87.5	87.5	87.5	87.5	87.5	87.5	87.5	87.5	87.5	87.5	87.5	87.5	87.5	87.5	87.5
USA	0	0	0	0	0	0	0	0	0	0	0	0	0	0	0	0	0	0	0	25	25	62.5	62.5	62.5	62.5	62.5	62.5	62.5	62.5	62.5	62.5	62.5	62.5	62.5	62.5	62.5	62.5	62.5	62.5	62.5	62.5	62.5	62.5	62.5	62.5	62.5	62.5	62.5	62.5
[truncated: 41 more rows]
[truncated: 905 more columns]
